# Supplementary material for: Differential roles for DNAJ isoforms in HTT-polyQ and FUS aggregation modulation revealed by chaperone screens
Source: Nat Commun. 2022 Jan 26;13:516. doi: 10.1038/s41467-022-27982-w (PMC8792056; doi:10.1038/s41467-022-27982-w)
Supplement: Supplementary file 3 — Supplementary Data 1 [file 41467_2022_27982_MOESM3_ESM.xlsx]

## Sheet: Table S1
Supplementary Data 1
Gene expression as Transcript Per Million values (TPM, RSEM output) and the results of differential expression analysis (DEseq2 output), which include P-value (pvalue), False Discovery Rate (padj) and LFC (log2FoldChange) for the RNA-seq presented in Figure 1 (A) and Figure 6 (B). Additionally, the table specifies whether the genes were defined as expressed or as significantly differential (as sp…

## Sheet: A.HTT TPMs
gene	HTT-134Q_AGG-	HTT-WT_rep2	HTT-WT	HTT-134Q_AGG+_rep2	HTT-134Q_AGG-_rep2	HTT-134Q_AGG+
A1BG	6.83	4.78	5.76	10.75	11.19	4.45
A1CF	0.08	0.15	0.1	0.04	0.02	0.13
A2M	0.06	0	0.03	0.09	0.02	0.04
A2ML1	0.01	0.03	0.04	0.04	0	0.05
A2MP1	0.24	0.09	0.17	0.14	0.06	0.08
A3GALT2	0.14	0.2	0.1	0.25	0.53	0
A4GALT	1.34	1.4	1.21	3.76	2.36	2.24
A4GNT	0.04	0	0.06	0	0.08	0.05
AA06	0	0	0	0	0	0
AAAS	80.97	62.74	88.09	72.52	85.16	64.15
AACS	20.34	19.9	24.02	22.4	19.55	21.39
AACSP1	0.05	0	0.02	0.03	0	0
AADAC	0	0	0	0	0	0
AADACL2	0	0	0	0	0	0
AADACL3	0	0	0	0	0	0
AADACL4	0	0	0	0.05	0	0
AADACP1	0	0	0	0	0	0
AADAT	20.46	18.34	17.6	13.55	14.84	19.7
AAED1	15.42	15.59	13.41	13.43	13.54	12.17
AAGAB	64.32	73.95	70.89	53.32	54.74	64.83
AAK1	4.64	6.18	5.43	5.62	3.77	7.31
AAMDC	41.91	31.32	52.96	41.14	46.38	31.96
AAMP	154.81	139.13	182.82	180.44	184.09	129.12
AANAT	0.86	0.75	0.91	0.52	0.45	0.84
AAR2	56.93	58.66	63.61	88.56	55.85	79.1
AARD	4.49	3.77	4.04	3.16	3.52	3.7
AARS	94.27	113.67	135.92	140.03	95.3	125.53
AARS2	29.3	23.53	30.54	30.71	28.76	24.42
AARSD1	61.48	69.27	101.37	75.79	53.69	73.07
AASDH	10.24	11.38	13.76	8.18	9.01	12.02
AASDHPPT	77.56	70.77	70.54	37.85	58.28	56.63
AASS	33.49	36.38	30.36	21.77	30.94	31.07
AATF	82.36	107.18	103.85	97.61	71.85	122.76
AATK	3.32	2.09	2.27	5.25	4.5	3.71
ABAT	6.6	9.06	8.86	6.13	7.5	6.02
ABCA1	0.08	0.05	0.07	0.08	0.05	0.03
ABCA10	0.21	0.14	0.22	0.01	0.03	0.13
ABCA11P	12.28	12.17	13.62	15.55	12.76	16.01
ABCA12	0.11	0.06	0.15	0.04	0.1	0.12
ABCA13	0	0	0	0	0	0
ABCA17P	0.24	0.14	0.22	0.19	0.17	0.08
ABCA2	15.04	11.7	14.46	17.4	18.96	10.17
ABCA3	22.83	28.38	31.88	27.4	25.55	22.97
ABCA4	0	0.01	0.01	0.02	0.01	0.01
ABCA5	8.19	7.24	8.2	4.21	5.31	7.31
ABCA6	0.01	0.04	0.05	0	0.04	0.02
ABCA7	5.78	4.29	5.2	7.12	6.84	3.69
ABCA8	0.2	0.1	0.31	0.15	0.16	0.25
ABCA9	0.04	0.08	0.12	0.03	0.01	0.07
ABCB1	15.69	19.67	17.54	21.82	14.18	25.13
ABCB10	53.59	44.67	48.27	25.33	33.58	34.13
ABCB11	0	0	0	0	0	0
ABCB4	2.27	2	1.95	2.28	2.27	2.07
ABCB5	0.03	0.02	0.06	0.02	0.08	0.06
ABCB6	33.57	27.34	39.05	34.08	31.59	22.08
ABCB7	44.76	42.32	45.81	35.48	41.3	41.27
ABCB8	18.92	14.98	19.78	21.62	22.15	13.96
ABCB9	8.35	7.22	7.17	7.96	9.2	6.06
ABCC1	19.66	18.44	21.61	21.39	18.73	20.45
ABCC10	9.89	8.83	11.98	11.12	12.31	7.85
ABCC11	0.18	0.26	0.16	0.33	0.29	0.41
ABCC12	0	0	0.03	0.03	0	0.03
ABCC13	0	0	0	0	0	0.11
ABCC2	0.92	1.11	1.66	1.12	0.75	1.19
ABCC3	0.01	0.06	0.04	0	0	0.05
ABCC4	15.06	15.07	16.6	8.59	14.2	11.57
ABCC5	24.97	21.12	30.43	20.67	22.75	19.12
ABCC6	6.65	7.36	5.31	6.61	8.1	4.43
ABCC6P1	1.17	1.73	1.42	0.89	0.63	1.26
ABCC6P2	1.57	2.07	2.08	1.06	2.1	1.87
ABCC8	1.3	1.61	1.6	1.42	1.64	1.17
ABCC9	0.03	0.05	0.03	0.09	0.09	0.04
ABCD1	2.78	3.21	2.64	3.75	3.59	2.11
ABCD2	0.57	0.62	0.67	0.22	0.38	0.23
ABCD3	61.43	59.4	53.94	31.88	45.77	43.96
ABCD4	27.37	24.03	33.17	29.04	22.84	29.41
ABCE1	108.85	117.15	95.35	58.03	79.77	89.73
ABCF1	100.56	95.12	101.79	108.2	92.06	134.5
ABCF2	103.73	108.33	107.6	97.66	87.22	123.14
ABCF3	28.56	29.38	38.14	35.98	27.66	32.79
ABCG1	0.89	1.75	1.71	2.13	1.27	0.79
ABCG2	2.29	2.98	2.74	1.77	1.69	2.79
ABCG4	1.48	1.62	1.97	1.92	1.59	0.8
ABCG5	0.05	0	0.07	0.03	0.13	0.06
ABCG8	0.08	0	0.04	0.18	0.19	0
ABHD1	3.42	1.9	3.12	2.69	3.4	2.17
ABHD10	40.01	35.04	34.01	21.21	28.18	28.66
ABHD11	34.1	30.3	36.19	41.87	39.26	33.4
ABHD12	43.91	39.24	39.46	43.2	37.17	40.84
ABHD12B	0.69	0.62	0.97	0.61	1.07	0.67
ABHD13	9.68	10.92	8.88	7.01	5.45	10.4
ABHD14A	22.5	16.24	20.08	22.78	32.79	16.31
ABHD14A-ACY1	0	0	0	1.84	1.78	0
ABHD14B	41.39	37.31	48.28	40.84	57.45	26.71
ABHD15	12.88	11.28	11.61	11.77	14.25	9.6
ABHD16A	23.1	25.13	36.92	28.61	24.96	21.72
ABHD16B	9.76	10.24	4.01	14.5	14.62	7.99
ABHD17A	72.02	73.67	26.41	96.17	89.49	58.73
ABHD17B	19.56	18.14	16.34	18.74	13.73	21.62
ABHD17C	29.6	28.54	22.12	21.13	29.01	24.02
ABHD18	7.28	7.24	6.78	4.23	4.91	5.31
ABHD2	20.54	19.24	20.58	13.72	18.05	15.52
ABHD3	23.31	18.02	20.51	19.58	16.77	21.19
ABHD4	10.39	16.67	15.43	13.41	8.41	13.08
ABHD5	12.41	12.12	12.09	12.31	10.69	16.51
ABHD6	13.19	13.98	13.96	9.94	12.06	10.32
ABHD8	17.79	17.14	10.75	26.96	22.11	15.89
ABI1	28.81	32.76	33.17	20.8	18.67	30.94
ABI2	39.55	40.16	38.15	28.39	32.62	34.67
ABI3	0	0	0.1	0	0	0.04
ABI3BP	0.22	0.35	0.31	0.32	0.41	0.25
ABL1	27.39	32.44	31.22	38.98	28.7	34.61
ABL2	14.52	17.19	17.21	18.48	13.23	21.55
ABLIM1	34.29	35.93	36.21	25.52	30.73	29.63
ABLIM2	1.03	1.04	1.25	0.98	1.39	0.73
ABLIM3	0.91	0.79	0.84	0.99	1.06	1.04
ABO	0	0	0	0	0	0
ABR	41.26	37.15	44.61	49.68	41.52	43.08
ABRA	0	0.11	0.02	0	0	0.03
ABRACL	185.99	179.68	177.31	111.74	133.11	154.84
ABT1	51.02	48.33	50.55	67.12	54.23	52.55
ABTB1	4.84	3.71	5.19	6.68	5.44	3.62
ABTB2	6.97	8.6	7.81	6.8	6.7	7.45
ACAA1	46.34	41.12	52.18	48.55	52.08	36.83
ACAA2	66.3	72.1	67.24	55.26	71.28	52
ACACA	40.36	38.46	45.97	31.52	35.15	31.26
ACACB	3.08	3.5	4.34	2.91	3.97	2.24
ACAD10	19.15	16.13	20.71	17.6	18.76	13.86
ACAD11	53.65	51.72	63	43.92	41.53	62.72
ACAD8	25.85	17.17	30.6	20.41	22.16	19.64
ACAD9	55.69	47.22	52.52	49.98	49.7	50.73
ACADL	8.65	7.16	7.57	5.25	7.05	6.18
ACADM	70.84	75	69.06	37.38	50.38	55.71
ACADS	16.25	8.53	11.1	19.45	18.79	11.47
ACADSB	26.68	26.49	25.57	11.17	18.68	16.98
ACADVL	132.93	87.84	131.74	129.94	108.79	128.11
ACAN	0.07	0.07	0.07	0.12	0.08	0.03
ACAP1	0.54	0.63	0.6	0.35	0.5	0.21
ACAP2	14.54	16.96	15.64	8.73	7.43	16.94
ACAP3	71.25	52.02	56.64	65.2	56.28	49.46
ACAT1	103.19	106.78	92.4	74.38	113.23	66.43
ACAT2	197.73	203.94	218	129.71	183.32	122.28
ACBD3	59.18	80.3	65.64	51.32	39.5	80.13
ACBD4	20.06	14.44	21.64	18.11	17.66	12.13
ACBD5	34.04	38.07	35.98	24.17	25.01	30.47
ACBD6	77.02	72.59	68.91	100.71	94.59	72.13
ACBD7	10.36	11.52	9.75	4.8	7.69	8.09
ACCS	6.66	5.09	9.67	6.84	6.49	4.8
ACCSL	0	0	0.03	0.18	0	0.1
ACD	16.2	18.55	21.05	24.11	18.13	17.93
ACE	3.24	4.24	5.04	4.38	3.84	3.48
ACE2	0.12	0.25	0.3	0.07	0.06	0.25
ACER1	0.07	0.19	0.29	0.08	0	0.08
ACER2	2.71	3.32	3.4	1.86	2.68	1.86
ACER3	9.91	11.44	10.52	6.89	6.23	11.02
ACHE	6.06	13.82	9.07	14.52	3.67	12.63
ACIN1	146.23	143.28	161.47	141.15	117.36	164.09
ACKR1	0	0	0	0	0	0
ACKR2	0.31	0.53	0.56	0.08	0.15	0.36
ACKR3	0.55	0.47	0.53	1.43	1.2	0.51
ACKR4	0.83	0.71	1	0.61	0.63	1.3
ACLY	349.64	338.94	388.3	241.13	311.31	236.94
ACMSD	0.12	0	0.25	0.13	0	0.07
ACO1	28.46	22.48	25.72	21.29	26.3	20.38
ACO2	87.98	90.83	94.4	102.18	92.11	88.6
ACOD1	0	0	0	0	0	0
ACOT1	16.19	11.01	17.39	18.08	23.06	6.29
ACOT11	1.82	0.98	1.65	1.99	2.65	1.08
ACOT12	0.04	0	0	0.08	0	0.04
ACOT13	19.02	23.25	19.11	13.93	17.65	15.73
ACOT2	44.59	31.55	35.92	62.68	53.35	33.78
ACOT4	0.53	0.37	0.22	0.6	0.78	0.16
ACOT6	0.22	0.73	0.05	0.17	0.39	0.09
ACOT7	109.02	104.09	103.48	127.06	124.24	102.04
ACOT8	39.01	40.06	47.79	56.48	52.62	34.85
ACOT9	42.65	34.34	37.44	38.8	37.35	35.74
ACOX1	17.6	17.64	18.36	13.2	12.95	17.82
ACOX2	0	0	0.02	0.04	0.03	0.08
ACOX3	6.92	5.29	5.28	7.74	8.24	4.73
ACOXL	0.3	0.13	0.21	0.27	0.47	0.19
ACP1	200.93	198.94	200.32	156.64	161.17	200.39
ACP2	30.13	31	32.09	37.45	30.52	42.92
ACP5	0	0.14	0.07	0.32	0.1	0.17
ACP6	36.82	33.14	39.65	36.72	37.39	28.59
ACP7	0.02	0	0.02	0	0	0
ACPP	0.49	0.47	0.51	0.46	0.75	0.43
ACPT	0.16	0.23	0.34	0	0.11	0.4
ACR	0.32	0.22	0.34	0.73	0.44	0.66
ACRBP	0.42	1.22	1.05	0.39	0.4	0.99
ACRV1	1.02	0.53	1.36	0.78	0.69	1.11
ACSBG1	0.67	0.66	0.47	0.22	0.32	0.3
ACSBG2	0.17	0.24	0.44	0.13	0.09	0.11
ACSF2	15.06	15.05	21.41	14.34	14.87	12.12
ACSF3	10.01	11	12.12	13.64	9.72	11.39
ACSL1	23.56	21.05	24.21	18.79	19.55	22.31
ACSL3	52.29	56.19	47.39	25.66	38.85	39.62
ACSL4	53.27	50.3	43.9	26.74	32.69	47.72
ACSL5	0.09	0.06	0.12	0.05	0.07	0.19
ACSL6	1.83	1.2	1.42	1.78	1.9	1.61
ACSM1	0.07	0.12	0.06	0.04	0	0
ACSM2A	0	0	0	0	0	0
ACSM2B	0	0	0	0	0	0
ACSM3	1.38	0.88	1.01	1.03	1.16	0.77
ACSM4	0	0	0	0	0	0
ACSM5	0	0	0	0	0	0
ACSM6	0	0	0	0	0	0
ACSS1	14.56	13.6	19.89	14.23	15.25	10.54
ACSS2	16.03	13.61	16.86	14.28	17	10.77
ACSS3	6.57	8.31	7.82	4.74	5.92	6.64
ACTA1	2.47	2.51	2.52	2.38	1.47	3.61
ACTA2	28.09	41.46	30.22	31.72	31.11	34.14
ACTB	2494.89	2392.06	1721.77	2287.97	2874.79	2044.04
ACTBL2	0.08	0.04	0.04	0.35	0.11	0.79
ACTC1	0.08	0.16	0.04	0.11	0.1	0.36
ACTG1	2060.88	1455.04	1659.66	1706.21	2195.64	1368.86
ACTG1P17	1.56	0.78	1.98	1.18	1.53	1.39
ACTG1P20	3.01	3.58	3.73	3.04	2.23	3.33
ACTG1P4	0.25	0.2	0.28	0.12	0.15	0.18
ACTG2	0.24	0.17	0.13	0	0	0.08
ACTL10	0.32	0.1	0.07	0.04	0.07	0.13
ACTL6A	73.86	70.49	70.26	46.4	60.44	64.12
ACTL6B	0.28	0.26	0.89	0.21	0.15	0.58
ACTL7A	0	0	0	0	0	0.06
ACTL7B	0	0	0.07	0.12	0	0.06
ACTL8	1.05	0.92	1.23	0.31	0.76	0.72
ACTL9	0	0	0	0	0	0
ACTN1	76.08	71.24	72.99	71.6	82.8	62.24
ACTN2	8.93	16.28	16.17	14.19	5.85	16.35
ACTN3	0	0	0.21	0.11	0.02	0.21
ACTN4	109.31	120.88	110.91	128.16	120.96	113.92
ACTR10	39.33	38.39	41.39	26.91	34.18	32.15
ACTR1A	135.92	125.51	140.38	134.84	126.33	133.06
ACTR1B	88.01	73.53	118.84	96.49	90.4	63.76
ACTR2	224.4	215.61	195.38	107.34	148.25	171.23
ACTR3	72.38	63.25	61.82	44.02	49.36	64.36
ACTR3B	24.23	25.42	27.16	20.79	21.76	20.4
ACTR3BP2	0	0	0	0	0	0
ACTR3BP5	0	0	0	0	0	0
ACTR3C	1.64	1.39	1.2	0.92	0.9	0.8
ACTR5	17.78	16.6	17.74	16.73	19.21	12.96
ACTR6	45.42	46.42	43.99	31.27	38.58	43.12
ACTR8	25.09	30.39	30.96	23.48	20.8	29.09
ACTRT1	0	0	0	0	0	0
ACTRT2	0	0	0	0	0	0
ACTRT3	1.87	1.69	2.17	2.72	1.74	2.26
ACVR1	9.49	10.65	10.57	9.24	8.73	12.63
ACVR1B	29.58	30.48	36.83	30.2	28.19	32.3
ACVR1C	1	0.84	0.93	0.3	0.56	0.7
ACVR2A	5.56	5.38	5.48	4.27	3.24	7.72
ACVR2B	15.63	16.16	15.82	14.84	16.28	15.1
ACVRL1	0.28	0.14	0.23	0.23	0.3	0.36
ACY1	38	30.36	39.75	40.69	51.54	25.35
ACY3	0	0	0	0	0.12	0
ACYP1	45.74	34.39	49.47	40.66	44.54	40.03
ACYP2	7.8	11.22	7.3	10.2	7.63	9.45
ADA	24.9	24.06	22.64	29.61	35.25	20.51
ADAD1	0	0	0	0	0	0
ADAD2	0.03	0	0	0	0	0.04
ADAL	15.02	16.83	18.29	10.72	12.72	15.18
ADAM10	27.32	25.09	23.06	14.14	16.86	22.66
ADAM11	16.93	10.3	19.22	14.86	18.48	10.49
ADAM12	0.71	0.86	0.69	1.33	1.5	0.68
ADAM15	57.74	45.93	64.5	64.12	59.45	48.41
ADAM17	19.96	18.26	20.4	16.86	14.94	24.28
ADAM18	0	0	0	0	0	0
ADAM19	2.03	2.04	2.31	2.12	2.34	2.05
ADAM1A	9.66	6.43	9	5.72	7.01	7.83
ADAM2	0	0	0	0	0	0
ADAM20	0	0.11	0.05	0.12	0	0.03
ADAM20P1	0.32	0.36	0.48	0.48	0.07	0.48
ADAM21	0.82	0.73	1.1	0.55	0.93	0.88
ADAM21P1	0.12	0.22	0.12	0.19	0.08	0.06
ADAM22	9.51	13.25	9.73	6.65	9.02	8.2
ADAM23	11.87	11.15	10.14	6.13	10.08	7.64
ADAM28	0.07	0	0.03	0.04	0.04	0.01
ADAM29	0	0	0.03	0	0	0.03
ADAM30	0	0	0.03	0.11	0	0.06
ADAM32	0.12	0.3	0.17	0.49	0.26	0.15
ADAM33	0	0	0.01	0	0	0
ADAM3A	0	0	0	0.03	0	0
ADAM3B	0	0	0	0	0	0
ADAM5	0	0	0	0	0	0
ADAM6	0	0	0	0	0	0
ADAM7	0	0	0	0	0	0.03
ADAM8	3.21	1.46	2.37	1.95	2.45	1.8
ADAM9	34.56	36.79	31.6	21.86	25.07	32.33
ADAMDEC1	0	0	0	0	0	0
ADAMTS1	70.74	51.12	58.16	58.4	68.63	54.3
ADAMTS10	1.42	0.8	1.13	2.32	1.83	0.95
ADAMTS12	1.24	0.68	1.16	1.15	2.07	0.82
ADAMTS13	13.03	8.41	14.78	11.67	11.01	9.31
ADAMTS14	0.27	0.12	0.27	0.39	0.3	0.16
ADAMTS15	2.07	2.33	2.17	2.85	5.12	1.09
ADAMTS16	0.66	0.81	0.56	1.74	0.81	0.87
ADAMTS17	3.53	3.09	2.78	2.72	2.77	3.34
ADAMTS18	0.01	0	0.01	0.01	0.01	0.03
ADAMTS19	3.2	2.64	3.23	2.23	3.23	2.32
ADAMTS2	3.6	2.47	3.15	3.79	4.67	2.63
ADAMTS20	2.57	2.36	2.9	1.84	2.07	2.49
ADAMTS3	6.65	5.92	6.93	2.58	5.14	3.33
ADAMTS4	0.27	0.21	0.3	0.44	0.22	0.26
ADAMTS5	0.71	1.01	0.78	0.57	0.82	0.57
ADAMTS6	1.2	1.35	1.7	0.86	1.15	0.72
ADAMTS7	1.47	1.59	1.16	2.57	2.48	1.16
ADAMTS7P1	0.07	0.06	0.18	0.15	0.01	0.1
ADAMTS8	1.45	1.15	1.21	1.47	1.38	1.55
ADAMTS9	1.47	2.19	1.85	1.21	1.93	0.86
ADAMTSL1	0.13	0.25	0.2	0.13	0.1	0.14
ADAMTSL2	0	0	0.03	0	0.1	0.04
ADAMTSL3	0.39	0.62	0.53	0.61	0.7	0.43
ADAMTSL4	0.41	0.21	0.34	0.46	0.5	0.31
ADAMTSL5	0.6	0.38	0.33	0.62	0.59	0.49
ADAP1	10.09	8.08	8.82	14.68	11.34	9.99
ADAP2	6.76	5.85	5.44	10.71	6.87	9.28
ADAR	105.1	107	118.62	94.56	104.24	97.37
ADARB1	19.08	17.54	21.14	14.91	13.05	18.04
ADARB2	0	0.01	0.01	0	0	0
ADAT1	12.45	13.48	13.64	8.9	9.55	13.29
ADAT2	23.64	15.5	20.88	13.4	15.06	16.13
ADAT3	9.23	9.26	1.63	15.94	11.43	9.79
ADCK1	14.56	12.67	17.13	13.89	16.56	11.81
ADCK2	40.6	32.39	49.09	55.29	45.6	39.71
ADCK5	6.22	5.07	6	7.39	5.08	5.54
ADCY1	13.14	13.23	13.35	13.55	18.72	10.3
ADCY10	0.3	0.82	0.56	0.69	0.1	0.87
ADCY10P1	1.13	0.54	1.28	1.16	1.17	1.28
ADCY2	0	0	0	0	0	0
ADCY3	45.48	34.28	49.62	39.58	40.36	36.59
ADCY4	0.02	0	0	0.02	0.06	0
ADCY5	0.61	0.84	0.85	0.98	0.71	0.82
ADCY6	22.82	20.96	29.81	23.39	21.38	21.53
ADCY7	4.21	2.74	4.68	4.57	3.56	5.11
ADCY8	0	0	0	0	0	0.02
ADCY9	19.02	20.67	20.52	18.22	16.16	18.29
ADCYAP1	0	0	0.02	0.05	0.05	0.05
ADCYAP1R1	0.62	0.35	0.64	0.59	0.79	0.52
ADD1	63.26	71.1	63.82	61.43	65.52	60.67
ADD2	25.99	27.84	30.24	23.21	26.48	23.47
ADD3	80.31	80.07	68.51	33.5	61.2	44.57
ADGB	0.01	0.06	0.16	0.03	0.04	0.07
ADGRA1	0.02	0.03	0.05	0.04	0.02	0.17
ADGRA2	5.19	4.31	4.58	6.22	6.76	3.76
ADGRA3	24.99	22.31	22.38	16.4	22.15	19.38
ADGRB1	0.91	0.56	0.6	0.56	0.52	0.97
ADGRB2	12.85	10.82	13.24	16.11	14.38	10.75
ADGRB3	4.42	5.09	4.96	3.25	3.33	4.7
ADGRD1	0.03	0.04	0.04	0.09	0.05	0
ADGRE1	0	0.22	0.07	0	0	0
ADGRE2	0.17	0.11	0.23	0.12	0.15	0.22
ADGRE3	0	0	0	0	0	0
ADGRE4P	0.03	0	0	0.03	0	0
ADGRE5	16.92	13.21	14.42	24.15	19.66	14.66
ADGRF1	0.01	0	0.04	0	0	0
ADGRF2	0.03	0	0.04	0.08	0.03	0.12
ADGRF3	0.53	0.41	0.5	0.45	0.16	0.46
ADGRF4	0.02	0.03	0.05	0.31	0.1	0.14
ADGRF5	0.11	0.07	0.16	0.08	0.25	0.06
ADGRG1	0.06	0.03	0.04	0.47	0.04	0.23
ADGRG2	1.78	2.15	1.76	1.4	1.93	2
ADGRG3	0	0	0	0	0.06	0
ADGRG4	0.01	0.02	0.01	0.02	0	0.03
ADGRG5	0.02	0	0	0.02	0	0.05
ADGRG6	4.09	3.59	3.23	3.67	3.92	4.22
ADGRG7	0.09	0.04	0.09	0.03	0.02	0.08
ADGRL1	29.31	28.89	32.16	36.07	29.82	30.06
ADGRL2	37.77	36.55	36.54	24.04	32.06	32.91
ADGRL3	4.13	4.47	3.95	2.68	3.58	3.62
ADGRL4	0.02	0.03	0.01	0.02	0	0.07
ADGRV1	4.41	5.41	6.57	4.54	5.04	4.63
ADH1A	0.05	0	0.03	0.05	0	0.06
ADH1B	0	0	0	0	0	0
ADH1C	0.04	0	0	0	0.13	0
ADH4	0	0	0.03	0	0	0
ADH5	78.65	65.44	80.38	56.51	79.69	51.64
ADH6	0.36	0.8	0.55	0.06	0.16	0.39
ADH7	0	0	0	0	0	0
ADHFE1	0.61	0.79	0.83	0.69	0.47	0.89
ADI1	69.34	68.45	58.94	40.55	51.92	41.34
ADIG	0	0	0	0	0	0
ADIPOQ	0.02	0	0.02	0	0	0
ADIPOR1	142.85	171.15	151.84	156.7	137.75	187.6
ADIPOR2	77.13	89.57	89.79	71.87	67.36	89.08
ADIRF	1.82	2.58	4.03	2.49	1.6	1.36
ADK	42.51	51.2	40.81	39.42	43.5	41.32
ADM	22.07	24.08	19.28	29.68	19.73	30.4
ADM2	2.06	5.25	6.03	8.26	2.02	7.88
ADM5	5.99	3.12	4.29	2.69	4.32	3.2
ADNP	50.58	56.27	50.2	46.33	44.96	56.84
ADNP2	27.79	34.99	34.4	43.53	22.77	48.43
ADO	45.06	50.35	36.75	41.22	40.11	47.95
ADORA1	0.94	0.86	1.09	0.86	0.99	0.7
ADORA2A	4.18	2.67	3.71	5.69	3.96	4.62
ADORA2B	17.56	14.57	15.75	18.3	17.57	20.22
ADORA3	0	0	0.03	0	0	0.08
ADPGK	66.26	62.86	69.41	80.03	60.51	79.59
ADPRH	0.69	0.51	0.7	0.56	0.93	0.78
ADPRHL1	6.7	6.66	7.63	5.5	5.37	6.05
ADPRHL2	51.51	55.87	69.52	83.47	61.63	59.75
ADPRM	10.38	13.88	15.72	14.88	9.39	19.78
ADRA1A	0.18	0.04	0.15	0.36	0.22	0.11
ADRA1B	0.61	0.53	0.43	1.19	0.49	1.3
ADRA1D	0	0.04	0	0.06	0	0.03
ADRA2A	1.91	2.35	1.1	1.81	2.16	1.31
ADRA2B	0.19	0.5	0.21	0.33	0.33	0.24
ADRA2C	14.17	13.85	10.46	17.05	15.94	13.77
ADRB1	1.07	0.72	0.56	0.67	1	0.4
ADRB2	1.3	1.37	1.22	0.84	2.51	0.74
ADRB3	0	0	0	0	0	0
ADRM1	194.67	221.05	203.82	319.89	214.23	258.03
ADSL	184.15	156	198.36	155.62	168.88	151.83
ADSS	88.4	80.48	72.05	45.06	68.43	65.37
ADSSL1	4.07	3	3.96	3.19	3.83	2.97
ADTRP	0.08	0	0	0	0	0
AEBP1	0.1	0.17	0.15	0.19	0.07	0.19
AEBP2	22.1	26.92	22.48	15.81	12.3	26.5
AEN	94.87	113	127.9	157.21	100.53	128.56
AES	127.26	107.02	112.07	127	143.38	104.92
AFAP1	6.66	6.02	6	5.41	6.23	5.29
AFAP1L1	3.19	4.66	4.03	4.84	4.94	2.94
AFAP1L2	0.55	0.54	0.4	0.64	0.84	0.62
AFDN	65.3	69.91	69.09	59.18	57.96	63.31
AFF1	14.23	16.53	14.28	11.25	12.76	11.93
AFF2	3.36	4.68	3.49	2.46	3.31	3.32
AFF3	14.57	16.22	15.84	10.24	13.54	11.02
AFF4	39.9	53.99	50.11	42.89	28.65	65.43
AFG3L1P	24.47	12.55	26.08	14.59	12.37	29.14
AFG3L2	99.22	85.61	95.58	76.7	90.67	81.7
AFM	0	0	0	0	0	0
AFMID	41.39	40.44	37.07	44.04	44.15	39.92
AFP	0	0.05	0	0	0	0
AFTPH	22.27	29.97	28.06	20.16	15.25	33.31
AGA	20.91	21.19	25.66	16.25	15.56	22.28
AGAP1	9.54	9.63	10.42	9.5	10.44	8.83
AGAP11	2.45	2.52	2.55	2.5	1.54	2.43
AGAP12P	1.66	0.39	0.59	1.23	0.72	0.87
AGAP2	2.51	2.44	2.93	3.06	2.71	2.2
AGAP3	90.22	74.63	85.7	99.13	93.34	72.81
AGAP4	31.72	26.29	39.07	36.87	24.1	47.57
AGAP5	18.17	15.05	19.47	12.32	8.97	23.68
AGAP6	72.8	64.65	66.89	79.45	46.42	101.12
AGAP7P	9.53	5.93	11.14	9.85	9.2	7.97
AGAP9	72.93	63.87	71.42	85.7	59.37	92.15
AGBL1	0	0	0	0	0	0
AGBL2	0.02	0.05	0.01	0	0	0.02
AGBL3	1.44	2.3	2.51	1.46	1.44	3.08
AGBL4	0.07	0.13	0.05	0	0.02	0.06
AGBL5	100.15	89.81	107.05	71.78	81.21	86.98
AGER	8.31	5.44	7.76	4.78	4.61	6.09
AGFG1	23.47	26.93	22.68	20.07	16.46	31.16
AGFG2	5.38	4.32	4.7	5	4.71	4.93
AGGF1	32.33	35.32	29.9	17.65	25.12	27.04
AGK	53.72	46.89	48.96	42.41	46.43	48.3
AGL	22.26	21.88	23.47	10.63	14.62	18.54
AGMAT	3.38	2.4	3.03	2.46	2.79	2.65
AGMO	0	0	0.02	0	0	0
AGO1	25.22	23.67	25.65	14.97	20.96	18.32
AGO2	16.61	24.86	21.99	23.82	16.96	22.87
AGO3	11.44	16.87	16.3	15.13	7.8	17.48
AGO4	12.13	14.22	14.32	12.35	11.68	13.45
AGPAT1	124.51	113.74	138.3	94.12	105.68	112.8
AGPAT2	56.42	45.32	39.38	77.97	74.09	44.57
AGPAT3	44.57	39.59	38.58	35.02	37.1	40.22
AGPAT4	9.9	11.04	13.4	11.9	11.37	9.9
AGPAT5	30.28	26.51	25.99	17.28	21.78	24.82
AGPS	29.19	28.47	27.62	18.07	20.33	26.63
AGR2	0	0	0	0	0	0
AGR3	0	0	0.07	0	0	0
AGRN	57.06	39.51	31.95	56.55	72.34	28.12
AGRP	0	0	0	0	0.21	0.12
AGT	0.03	0.04	0.1	0.25	0	0.14
AGTPBP1	21.16	26.98	24.7	18.56	18.54	22.84
AGTR1	1.04	1.06	0.6	0.47	1.12	1.37
AGTR2	0	0	0	0	0	0
AGTRAP	52	49.64	60.58	57.56	69.12	38.58
AGXT	0	0	0	0	0	0
AGXT2	0	0	0	0	0	0.04
AHCTF1	32.41	35.4	31.66	24.36	23.44	38.78
AHCTF1P1	0.68	0.8	1.09	0.63	0.56	0.83
AHCY	416.71	334.57	449.26	396.86	490.31	301.61
AHCYL1	86.9	98.89	97.15	73.14	77.12	100.32
AHCYL2	15.82	19.19	19.95	13.26	14.25	16.04
AHDC1	6.87	8.01	5.53	11.47	7.7	7.15
AHI1	20.85	30.12	28.02	14.09	16.06	29.28
AHNAK	6.24	8.42	10.85	6.55	7.85	3.56
AHNAK2	1.01	1.07	1.32	1.04	1.74	0.64
AHR	11.81	14.29	10.36	6.74	6.63	12.45
AHRR	23.46	21.45	31.42	19.34	17.5	20.55
AHSA1	265.11	269.5	272.15	422.24	262.87	381.7
AHSA2	51.11	43.37	56.57	50.5	37.46	52.3
AHSG	0	0	0	0.1	0	0
AHSP	0.17	0.5	0	0	0	0
AICDA	0.03	0.04	0.07	0	0	0.1
AIDA	66.03	72.68	57.6	36.73	50.4	56.89
AIF1	0.3	0	0.11	0.18	0.33	0.15
AIF1L	36.97	31.67	38.13	30.15	39.9	25.01
AIFM1	108.65	98.49	117.5	84.99	97.7	79.66
AIFM2	9.77	8.91	11.83	17.68	10.69	15.1
AIFM3	0.34	0.26	0.58	0.6	0.23	0.31
AIG1	75.04	60.83	64.92	51.88	59.83	61.17
AIM1	0.57	0.54	0.61	0.66	0.71	0.56
AIM1L	0.51	0.43	0.41	0.59	0.48	0.4
AIM2	0	0	0	0	0	0
AIMP1	62.69	61.66	61.98	42.67	51.26	57.73
AIMP2	135.43	144.45	130.86	117.32	104.72	137.09
AIP	61.64	62.48	68.26	90.69	89.44	56.26
AIPL1	0	0.07	0.1	0.15	0.08	0.1
AIRE	0	0	0	0	0.03	0
AJAP1	0	0	0	0	0	0
AJUBA	7.93	10.58	13.02	7.7	4.75	7.87
AK1	25.39	25.3	30.7	25.66	26.29	26.66
AK2	258.09	247.33	279.6	280.33	254.21	278.1
AK3	38.14	32.31	30.92	20.57	26.56	28.65
AK4	32.6	28.33	29.78	22.64	26.35	26.62
AK5	0.97	1.25	0.94	0.99	1.85	0.8
AK6	88.27	88	90.63	49.06	75.1	76.55
AK7	1.27	1.31	1.23	1.16	1.29	1.23
AK8	2.64	3.98	4.45	2.88	1.95	4.18
AK9	7.73	12.56	11.37	5.32	6.58	8.94
AKAIN1	0	0	0	0	0	0
AKAP1	64.93	65.74	72.92	50.14	55.51	52.54
AKAP10	19.87	20.63	21.76	22.52	17.66	29.24
AKAP11	7.92	8.69	8.92	5.3	5.97	7.47
AKAP12	70.72	79.72	78.95	61.3	62.17	76.81
AKAP13	15.29	18.15	20.53	15.85	14.9	16.91
AKAP14	0.5	0.92	0.47	0.2	0.63	0.57
AKAP17A	32.2	34.82	29.29	48.6	23.79	49.35
AKAP2	12.6	14.12	12.2	9.83	10	12.5
AKAP3	2.05	3.27	3.12	1.8	1.29	3.03
AKAP4	0	0	0	0.06	0	0
AKAP5	6.63	6.88	5.27	4.07	4.2	6.07
AKAP6	0.6	0.47	0.54	0.3	0.41	0.53
AKAP7	8.2	6.89	6.75	5.2	6.66	7.33
AKAP8	27.58	27.27	27.03	32.25	26.84	30.5
AKAP8L	81.89	118.13	102.58	156.91	70.69	168.3
AKAP9	17.8	22.59	20.29	13.46	15.63	20.73
AKIP1	22.53	23.31	22.11	20.97	21.16	19.9
AKIRIN1	135.52	166.68	131.45	134.5	111.14	173.76
AKIRIN2	92.89	160.88	78.52	163.9	81.31	205.67
AKNA	3.46	5.75	4.98	10.67	3.6	11.14
AKNAD1	0	0.07	0.02	0	0	0
AKR1A1	142.53	115.48	176.44	151.87	161.49	115.4
AKR1B1	281.5	182.56	256.02	233.67	282.7	194.72
AKR1B10	0.09	0	0	0.3	0.05	0.11
AKR1B15	0	0	0	0.06	0.05	0.06
AKR1C1	0.23	0.22	0.17	0.18	0.62	0
AKR1C2	0.07	0	0.02	0.23	0.13	0.09
AKR1C3	0.57	0.25	0.47	0.61	0.91	0.27
AKR1C4	0	0	0	0	0	0
AKR1C6P	0	0	0	0	0	0
AKR1C8P	0	0	0	0	0	0
AKR1D1	0	0.08	0.04	0	0	0.1
AKR1E2	0	0	0	0	0	0
AKR7A2	52.68	47.11	43.98	51.95	64.97	31.39
AKR7A2P1	1.36	1.16	1.66	1.38	0.8	1.32
AKR7A3	3.32	1.89	2.97	2.49	1.71	2.2
AKR7L	3.29	2.9	2.86	2.21	2.06	3.51
AKT1	91.34	84.04	96.24	92.5	98.24	84.73
AKT1S1	63.63	68.98	47.74	72.39	63.84	72.21
AKT2	43.06	33.39	43.09	41.35	42.8	37.44
AKT3	31.69	48.9	36.97	23.56	32.24	27.59
AKTIP	17.81	16.82	16.03	10.8	10.74	12.59
ALAD	20.22	20.21	24.65	18.99	19.13	13.91
ALAS1	68.52	103.79	105.22	101.11	54.18	116.39
ALAS2	0.04	0.16	0.08	0.09	0.04	0.09
ALB	1.41	2.94	2.23	1.32	0.41	3.38
ALCAM	46.73	48.31	41.04	20.03	32.91	36.21
ALDH16A1	25.66	15.2	13.3	23.42	25.91	13.12
ALDH18A1	133.52	123.12	122.45	122.68	130.7	115.54
ALDH1A1	0.18	0.21	0.17	0.41	0.5	0.11
ALDH1A2	58.12	59.08	54.27	54.26	52.67	65
ALDH1A3	7.15	6.49	7.53	4.48	8.44	4.7
ALDH1B1	35.59	30.52	31.82	30.82	37.56	27.38
ALDH1L1	0.47	0.44	0.85	1.14	1.06	0.74
ALDH1L2	6.97	11.4	11.02	6.63	4.77	9.39
ALDH2	62.32	47.98	57.61	55.3	65.99	44.88
ALDH3A1	1.28	0.94	1.34	1.29	1.37	1.01
ALDH3A2	47.52	43.62	42.18	31.21	40.72	29.4
ALDH3B1	1.33	1.26	1.74	1.03	1.02	0.77
ALDH3B2	0.03	0	0	0	0	0
ALDH4A1	16.78	12.41	16.25	14.56	20.45	10.1
ALDH5A1	21.1	17.97	15.27	11.44	18.45	11.71
ALDH6A1	14.45	18.95	12.83	11.8	14.57	13.34
ALDH7A1	57.52	50.18	63.46	36.66	55.82	34.85
ALDH8A1	0.99	1.9	2.2	3.91	0.61	3.29
ALDH9A1	100.56	83.99	92.75	70.03	95.12	77.52
ALDOA	1441.32	1162.31	1387.81	1294.56	1437.38	1096.95
ALDOB	0.3	0.16	0.25	0.4	0.09	0.33
ALDOC	7.98	6.29	7.07	8.55	12.5	4.5
ALG1	15.09	11.05	13.1	13.2	12.93	14.6
ALG10	11.19	10.94	11.38	4.92	5.89	9.18
ALG10B	15.19	11.22	13.03	4.69	6.93	10.04
ALG11	10.12	9.73	9.95	6.45	8.65	6.49
ALG12	34.82	33.66	36.47	45.91	35.8	37.1
ALG13	95.25	101.99	81.98	68.68	60.81	108.71
ALG14	26.91	21.8	21.8	18.54	24.34	21.61
ALG1L	47.14	30.91	50.25	40.78	53.93	23.62
ALG1L2	0.52	0	0.58	0.09	0.08	0.1
ALG1L9P	2.23	0.99	2.43	1.42	1.32	1.82
ALG2	24.5	28.68	22.13	26.87	17.5	30.51
ALG3	55.63	75.6	59.19	69.2	66.42	67.82
ALG5	31.36	32.66	32	25.34	34.39	30.68
ALG6	25.66	20.33	19.37	9.9	17.52	17.78
ALG8	74.17	65.04	66.21	42.77	61.02	70.11
ALG9	9.62	9.54	8.73	9.43	9.73	9.83
ALK	0.01	0	0.04	0	0	0.06
ALKBH1	20.97	24.17	21.32	24.19	15.43	31.7
ALKBH2	57.41	58.01	72.54	64.03	54.7	58.01
ALKBH3	45.06	53.94	52.34	43	33.39	55.59
ALKBH4	26.92	24.73	24.97	39.7	32.02	27.71
ALKBH5	101.6	125.38	95.78	113.54	110.15	95.3
ALKBH6	19.69	16.96	12.58	26.22	26.23	19.43
ALKBH7	17.98	13.11	7.83	26.71	28.49	10.76
ALKBH8	19.13	21.32	19.92	12.55	13.8	21.08
ALLC	0.75	1.19	1.17	0.46	0	1.3
ALMS1	12.53	16.21	14.15	10.51	11.72	12.97
ALMS1P1	0.57	0.4	1.12	1.29	0.36	0.73
ALOX12	1.13	0.97	1.22	1.23	0.85	1.05
ALOX12B	2.09	2.42	3.24	2.52	2.74	1.63
ALOX12P2	0.06	0.09	0.09	0.07	0	0.04
ALOX15	0.16	0.16	0.14	0.09	0.08	0.17
ALOX15B	0.52	0.4	0.28	0.13	0.42	0.21
ALOX15P1	1	2.05	2.98	2.24	0.95	2.35
ALOX5	3.77	2.98	3.13	4.65	5.6	1.88
ALOX5AP	0	0	0	0.28	0	0.1
ALOXE3	0.76	1.07	0.94	1.09	0.84	0.82
ALPI	0	0	0.02	0	0	0
ALPK1	3.34	2.75	3.22	2.63	2.46	2.74
ALPK2	0.13	0.09	0.05	0.21	0.11	0.23
ALPK3	1.06	1.18	1.29	2.95	2.54	1.21
ALPL	3.02	2.53	1.78	3.86	3.18	2.35
ALPP	0	0	0	0.12	0	0.24
ALPPL2	0.06	0.08	0.06	0.21	0	0
ALS2	17.8	20.92	21.48	17	13.85	25
ALS2CL	0.99	0.52	1.5	0.86	0.84	0.64
ALS2CR11	0.04	0.18	0.05	0.05	0.03	0.08
ALS2CR12	0.56	0.96	0.87	0.65	0.46	1.35
ALX1	13.83	16.91	15.25	10.29	13.18	15.33
ALX3	4.23	2.61	7.34	5.92	4.85	3.76
ALX4	4.42	4.06	4.51	3.64	5.09	3.43
ALYREF	351.65	324.13	261.86	362.9	324.23	337.48
AMACR	9.16	10.51	8.49	8.49	10.87	5.68
AMBN	1.37	0.65	0.78	0.37	1	0.75
AMBP	0	0	0	0.06	0	0.06
AMBRA1	19.24	23.1	26.94	31.47	17.85	31.08
AMD1	168.9	182.23	158.69	93.25	109.52	148.76
AMDHD1	3.37	5.13	6.4	1.52	1.25	3.86
AMDHD2	25.86	20.85	19.21	27.82	24.58	20.78
AMELX	0.1	0.14	0.07	0	0	0.12
AMELY	0	0	0	0	0	0
AMER1	6.45	7.13	7.68	4.91	6.21	4.27
AMER2	0.09	0.28	0.2	0.27	0.18	0.18
AMER3	0.06	0.05	0.06	0.03	0.04	0.01
AMFR	44.71	45.57	54.12	43.43	39.07	47.06
AMH	57.01	22.19	12.25	55.76	41.54	33.41
AMHR2	0.9	0.8	0.83	0.97	1.5	0.36
AMIGO1	2.81	3.57	3.65	4.38	3.76	3.51
AMIGO2	5.16	5.97	6.96	4.06	4.91	4.17
AMIGO3	12.25	12.08	10.67	14.64	8.7	12.22
AMMECR1	46.47	41.36	38.38	19.67	28.86	35.59
AMMECR1L	32.87	29.34	34.84	31.73	24.33	42.11
AMN	0.47	0.26	0.13	0.63	0.34	0.4
AMN1	7.6	7.57	7.58	5.28	6.67	5.43
AMOT	59.83	65.88	57.38	43.25	94.62	25.68
AMOTL1	22.36	27.77	25.78	24.26	24.31	24.68
AMOTL2	8.26	16.41	12.5	21.53	7.42	20.17
AMPD1	0.09	0.08	0.21	0.17	0.34	0.15
AMPD2	46.43	57.38	64.17	53.94	45.71	44.3
AMPD3	0.72	0.39	0.56	0.44	0.61	0.8
AMPH	8.13	8.05	8.48	5.58	8.14	5.76
AMT	3.51	2.36	4.94	1.63	1.8	2.24
AMTN	0	0	0	0	0	0
AMY1A	0	0	0	0	0	0
AMY1B	0	0	0	0	0	0
AMY1C	0	0	0	0	0	0
AMY2A	0	0.08	0	0	0	0.09
AMY2B	3.93	2.74	4.09	1.88	1.59	3.81
AMZ1	0.11	0.12	0.08	0.14	0.17	0.16
AMZ2	133.21	162.82	147.65	87.34	131.93	117.49
AMZ2P1	8.03	10.54	11.66	7.89	8.14	7.38
ANAPC1	53.22	54.72	54.5	35.24	44.97	45.8
ANAPC10	18.12	24.03	19.57	20.38	17.06	25.8
ANAPC11	116.94	81.66	116.34	144.28	188.32	76.47
ANAPC13	89.21	90.49	86.84	70.99	80.27	81.21
ANAPC15	62.78	60.08	63.06	52.71	74.86	51.09
ANAPC16	50.97	53.46	56.38	36.21	45.91	37.61
ANAPC1P1	0	0.07	0.12	0.05	0.2	0.14
ANAPC2	46.1	38.13	45.36	46.47	44.91	34.9
ANAPC4	28.86	25.99	29.68	14.91	23.31	19.8
ANAPC5	189.03	167.91	180.6	149.79	188.46	157.53
ANAPC7	104.63	100.89	109.1	76.19	81.02	108.07
ANG	2.38	2.72	3.12	4.18	4.17	2.38
ANGEL1	31.53	31.86	39.8	32.4	34.08	27.52
ANGEL2	25.19	25.36	22.43	16.18	20.32	20.51
ANGPT1	0.18	0.07	0.01	0.02	0.13	0
ANGPT2	0.08	0.08	0.03	0.06	0.09	0.05
ANGPT4	0.03	0.02	0.01	0	0	0.02
ANGPTL1	0.22	0.17	0.18	0.05	0.06	0.17
ANGPTL2	0.28	0.47	0.14	0.45	0.68	0.47
ANGPTL3	0.02	0.1	0.03	0.03	0	0.06
ANGPTL4	0.34	0.67	0.3	0.19	0.17	0.23
ANGPTL5	0	0	0.02	0	0	0
ANGPTL6	0.32	0.18	0.3	0.46	0.63	0.18
ANGPTL7	0.03	0.09	0.02	0	0.06	0
ANGPTL8	0	0	0.06	0	0.09	0.21
ANHX	0	0	0	0	0	0
ANK1	1.23	1.31	1.43	2.12	2.32	1.15
ANK2	8.79	10.8	10.62	7.19	7.83	9.07
ANK3	10.21	11.32	10.6	7.03	10.28	7.14
ANKAR	1.19	1.39	1.34	0.45	0.69	1.17
ANKDD1A	1.6	1.39	1.9	1.6	1.51	1.5
ANKDD1B	0.14	0.12	0.14	0.13	0.09	0.42
ANKEF1	4.07	4.31	3.78	2.75	3.41	3.36
ANKFN1	0.06	0	0	0.03	0	0
ANKFY1	39.59	34.02	40.56	29	29.14	38.09
ANKH	14.22	15.52	15.14	14.46	14.88	13.54
ANKHD1	50.46	63.66	68.58	60.03	43.29	64.16
ANKHD1-EIF4EBP3	13.39	30.43	16.85	20.59	14.25	24.36
ANKIB1	23.78	23.01	23.04	16.45	18.25	22.14
ANKK1	0.23	0.47	0.44	0.16	0.06	0.28
ANKLE1	1.4	0.99	1.86	1.05	0.73	1.6
ANKLE2	73.49	65.95	72.65	75.69	57.02	80.47
ANKMY1	5.95	5.42	7	6.05	6.04	5.82
ANKMY2	27.86	26.48	27.08	17.64	24.36	19.62
ANKRA2	13.34	16.13	17.55	11.76	11.5	13.52
ANKRD1	1.61	2.53	1.31	1.94	0.64	4.64
ANKRD10	41.49	38.23	41	38.96	35.48	36.03
ANKRD11	40.97	47.91	40.63	65.61	41.72	68.49
ANKRD12	6.36	8.66	7.2	3.59	5.18	6.33
ANKRD13A	28.9	37.81	35.62	23.15	21.94	30.27
ANKRD13B	34.58	29.69	25.84	34.59	31.21	30.87
ANKRD13C	20.75	21.25	16.72	15.7	13.04	20.4
ANKRD13D	15	13.36	16.39	18.21	16.26	16.35
ANKRD16	11.79	10.2	9.69	11.53	11.67	10.34
ANKRD17	38.15	60.15	50.33	45.44	33.28	59.97
ANKRD18A	7.78	10.44	6.97	6.83	6.24	11.02
ANKRD18B	4.05	7.24	4.22	3.9	3.12	6.75
ANKRD18CP	1.13	1.43	1.24	0.78	1.14	0.91
ANKRD18DP	1.26	1.19	1.18	1.33	0.89	1.55
ANKRD19P	35.84	31.15	35.23	30.16	29.57	33.6
ANKRD2	0.14	0.14	0.07	0	0	0
ANKRD20A1	1.23	0.44	1.25	0.72	1.22	0.81
ANKRD20A11P	0.16	0.19	0.35	0.31	0	0.31
ANKRD20A12P	5.27	9.68	7.63	2.71	3.34	7.91
ANKRD20A19P	0	0	0.03	0	0	0.02
ANKRD20A2	0.76	0.49	0.31	0	0.06	0
ANKRD20A3	0.14	0.65	0.52	0.5	0.6	0.56
ANKRD20A4	1.56	2.82	1.88	1.28	1.62	2.58
ANKRD20A5P	3.68	3.4	4.19	2.66	2.42	3.44
ANKRD20A8P	1.47	1.09	1.61	0.87	0.69	2.58
ANKRD20A9P	1.33	0.44	0.93	0.33	0.31	0.99
ANKRD22	0	0.05	0.01	0	0	0.02
ANKRD23	8.29	6.98	9.93	7.87	6.54	6.98
ANKRD24	1.89	2.8	2.47	1.88	1.59	3.07
ANKRD26	12.84	15.57	13.09	5.74	8.09	14.17
ANKRD26P1	0.06	0.14	0.11	0.06	0.01	0.07
ANKRD26P3	0.02	0.08	0.08	0.11	0.04	0.07
ANKRD27	20.33	20.89	20.66	17.47	18.9	15.57
ANKRD28	28.37	36.81	35.18	23.21	21.9	29.82
ANKRD29	1.6	1.51	1.64	1.64	1.46	1.31
ANKRD30A	0	0.02	0	0	0	0.02
ANKRD30B	0	0.02	0.01	0	0.02	0.04
ANKRD30BL	0	0	0.02	0	0	0
ANKRD30BP2	0	0	0.02	0	0	0
ANKRD30BP3	0	0	0	0	0	0
ANKRD31	1.64	3.34	3.22	0.79	0.58	2.72
ANKRD33	0	0	0.03	0.05	0	0.05
ANKRD33B	4.75	5.18	5.72	4.9	6.5	2.98
ANKRD34A	5.28	5.9	6.28	3.85	5.91	3.77
ANKRD34B	1.14	1.19	1.21	1.01	0.89	0.94
ANKRD34C	0.04	0.04	0.01	0	0.03	0.03
ANKRD35	0.09	0.1	0.13	0.18	0.05	0.06
ANKRD36	11.72	10.91	15.4	6.5	7.31	10.74
ANKRD36B	11.16	11.36	14.61	6.8	7.92	11.35
ANKRD36BP1	10.01	17.68	9.39	5.47	6.16	10.26
ANKRD36BP2	2.43	3.31	3.56	1.8	2.51	2.28
ANKRD36C	5.52	6.06	7.88	3.68	3.8	5.39
ANKRD37	2.25	2.06	2.06	4.14	1.96	3.54
ANKRD39	49.97	43.17	43.01	65.31	56.87	42.43
ANKRD40	45.78	48.26	46.59	39.02	38.16	52.64
ANKRD42	11.3	17.05	14.74	9.12	6.9	12.73
ANKRD44	2.71	3.2	3.2	1.92	2.16	2.58
ANKRD45	0.13	0.26	0.11	0	0.08	0.17
ANKRD46	25.21	20.57	21.99	11.85	14.7	18.52
ANKRD49	18.96	23.66	19.66	12.58	12.72	25.98
ANKRD50	8.46	8.6	8.28	5.24	7.01	7.67
ANKRD52	44.54	41.45	49.12	31.96	38.72	34.6
ANKRD53	0.29	0.52	0.25	0.9	0.26	0.72
ANKRD54	32.56	42.69	40.56	41.52	33.74	36.15
ANKRD55	0.03	0	0	0	0.06	0
ANKRD6	15.63	15.49	16.1	13.02	13.72	18.08
ANKRD60	0	0	0.01	0	0	0.03
ANKRD61	2.56	1.21	3.27	1.92	1.97	1.89
ANKRD62	0.01	0.02	0	0	0.02	0.04
ANKRD62P1-PARP4P3	0.05	0.07	0.07	0	0	0
ANKRD63	2.68	1.95	2.31	2.04	3.33	0.94
ANKRD65	0.36	0.19	0.19	0.15	0.28	0.22
ANKRD66	0	0	0	0	0	0
ANKRD7	2.25	2.25	2.64	1.04	1.79	1.13
ANKRD9	27.17	15.76	4.67	42.48	35.12	16.67
ANKS1A	19.9	21.53	24.52	21.01	19.33	18.86
ANKS1B	2.28	1.96	2.39	1.99	2.42	1.39
ANKS3	16.62	14.7	15.78	24.75	14.8	17.8
ANKS4B	0	0	0.05	0.06	0	0.03
ANKS6	17.23	15	18.63	15.95	19.21	13.32
ANKUB1	0.03	0	0.1	0.03	0.03	0
ANKZF1	26.59	24.63	33.93	27.05	21.01	26.3
ANLN	66.06	68.24	55.25	40.18	49.44	62.25
ANO1	0.1	0.08	0.08	0.12	0.12	0.12
ANO10	20.03	22.21	21.41	15.97	20.98	15.53
ANO2	0	0	0	0	0	0
ANO3	0.08	0.03	0.05	0.06	0.03	0.05
ANO4	1.37	1.24	1.17	1.31	1.3	1.1
ANO5	10.51	8.62	8.97	4.92	7.19	7.58
ANO6	21.28	26.81	22.99	16.02	19.08	21.27
ANO7	2.19	2.51	1.95	2.24	2.28	2.3
ANO8	10.04	6.36	6.75	10.78	11.3	5.58
ANO9	0.02	0.07	0.05	0	0	0.03
ANOS1	1.49	1.75	0.91	1.28	1.34	1.2
ANP32A	265	230.27	236.16	129.13	197.45	178.99
ANP32AP1	29.28	0.32	31.32	0.97	0.73	15.29
ANP32B	347.41	327.62	286.36	249.3	280.57	374.75
ANP32C	0.11	0.31	0.32	0.26	0.13	0.43
ANP32D	0	0	0	0.25	0.19	0
ANP32E	158.11	161.03	131.62	62.65	93.18	118.36
ANPEP	0.53	1.05	0.92	1.42	0.54	1.57
ANTXR1	31.55	34.12	28.13	19.69	24.74	32.21
ANTXR2	6.53	5.01	5.04	3.97	4.73	3.94
ANTXRL	0	0	0	0	0	0
ANTXRLP1	0	0	0	0	0	0
ANXA1	0.99	0.79	0.87	1.99	0.93	0.93
ANXA10	0	0	0	0	0	0
ANXA11	97.4	82.1	84.69	93.22	100.24	69.44
ANXA13	0	0	0	0	0	0
ANXA2	144.33	159.96	160.53	146.42	150.22	144.76
ANXA2P1	0.23	0.15	0.41	0.5	0.4	0.07
ANXA2P2	0	0	0	0	0	0
ANXA2P3	0	0	0.04	0	0	0
ANXA2R	3.98	3.64	6.5	5.53	5.42	2.78
ANXA3	3.54	3.68	2.36	7.67	4.74	6.08
ANXA4	19.99	20.92	22.3	15.71	20.64	15.92
ANXA5	264.29	343.5	280.24	217.66	240.02	281.84
ANXA6	101.26	82.62	95.02	84.59	116.88	58.58
ANXA7	97.6	87.61	110.22	82.91	86.16	80.29
ANXA8	0.04	0.29	0.32	0.12	0.08	0.52
ANXA8L1	0	0	0	0	0	0
ANXA9	3.28	2.09	3.23	1.75	1.52	1.56
AOAH	0	0	0.02	0.03	0.06	0
AOC1	0	0	0	0	0.03	0
AOC2	5.42	7.33	9.2	8.75	3.63	10.98
AOC3	3.19	5.51	6.08	4.4	2.15	6.71
AOC4P	0.13	0.11	0.41	0.3	0.13	0.16
AOX1	0.39	0.42	0.42	0.35	0.46	0.35
AOX3P-AOX2P	0.02	0	0	0.03	0	0
AP1AR	14.81	16.02	12.13	7.71	10.45	10.64
AP1B1	90.34	98.68	100.66	115	91.99	99.55
AP1B1P1	0.09	0	0	0	0	0
AP1G1	36.66	36	37.89	26.01	28.39	40.56
AP1G2	31.97	25.83	39.98	26.19	24.75	27.48
AP1M1	67.61	57.11	60.48	72.41	76.93	60.46
AP1M2	0.87	0.69	0.61	0.84	0.98	0.92
AP1S1	72.74	58.1	71.4	63.33	85.51	49.08
AP1S2	48.42	54.46	46.52	23.41	29.49	38.91
AP1S3	9.92	7.95	6.85	5.89	7.18	10.05
AP2A1	49.67	43.99	42.86	57.42	61.84	37.84
AP2A2	40.63	44.89	41.59	53.92	40.72	50.27
AP2B1	139.48	141.99	147.26	105.1	118.13	125.04
AP2M1	350.71	342.14	413.44	313.2	337.17	298.65
AP2S1	188.87	148.42	166.07	193.1	230.41	138.74
AP3B1	40.53	49.27	41.4	24.22	35.32	32.35
AP3B2	4.83	9.75	10.93	6.85	2.64	10.1
AP3D1	104.58	116.43	109.57	125.88	108.15	113.69
AP3M1	38.19	43.61	34.49	25.05	29.6	40.52
AP3M2	21.23	19.7	23.26	19.82	21.02	18.48
AP3S1	109.23	99.24	79.08	57.82	89.13	81.56
AP3S2	16.92	23.13	21.98	24.53	19.03	24.84
AP4B1	17.47	14.21	19.62	14.5	15.14	14.6
AP4E1	10.05	12.79	11.9	8.95	6.77	14.92
AP4M1	14.83	11.61	17.57	18.44	17.55	12.83
AP4S1	6.2	6.75	7.22	4.05	4.01	6.41
AP5B1	15.99	13.98	15.78	16.83	15.35	13.48
AP5M1	29.58	32.54	28.48	19.12	17.71	36.01
AP5S1	10.11	9.66	11.23	14.13	11.73	9.54
AP5Z1	18.45	16.8	17.93	25.23	12.93	24.17
APAF1	22.31	23.29	21.77	10.67	15.34	14.5
APBA1	1.84	1.8	2.02	1.57	2.11	1.23
APBA2	16.6	13.87	14.48	18.22	19.14	15.93
APBA3	11.56	12.15	9.19	26.01	14.09	14.39
APBB1	48.51	61.27	69.87	80.48	56.04	70.92
APBB1IP	0.05	0	0.02	0	0.03	0
APBB2	7.17	6.26	7.32	4.39	5.69	5.81
APBB3	21.84	14.27	26.12	21.6	18.55	18.43
APC	17.55	26.85	21.96	13.16	12.87	21.59
APC2	0.97	1.25	0.91	1.47	0.86	1.34
APCDD1	3.83	4.14	3.95	3.65	4.84	3.42
APCDD1L	0	0	0	0	0.02	0
APCS	0	0	0	0	0	0
APEH	105.65	86.11	115.15	109.42	127.33	77.98
APELA	0.05	0.08	0	0.06	0.03	0.03
APEX1	198.45	209.98	218.39	155.48	167.81	175.4
APEX2	59.33	68.61	66.44	59.82	59.59	74.49
APH1A	149.69	129.76	178.51	151.85	160.98	133.74
APH1B	10.46	8.14	10.27	5.85	8.77	7.13
API5	106.44	109.45	88.93	61.75	79.04	94.16
APIP	54.5	48.89	45.12	40.2	47.73	47.74
APITD1-CORT	2.95	5.99	4.65	3.16	3.74	5.88
APLF	2.66	5.88	4.29	2.86	1.4	6.73
APLN	1.06	0.89	1.09	0.42	0.89	0.44
APLNR	0.07	0.05	0.04	0.06	0.04	0.05
APLP1	6.07	8.52	8.28	13.42	13.45	5.98
APLP2	210.47	207.13	190.92	165.11	201.6	185.92
APMAP	72.57	58.63	68.91	64.02	67.77	64.69
APOA1	0.56	0.11	0.17	0.73	0.75	0.49
APOA2	0.17	0.73	0.23	0.2	0.18	0.2
APOA4	0	0	0	0.17	0	0.06
APOA5	0	0.1	0.03	0	0	0.05
APOB	0	0	0	0	0	0
APOBEC1	0	0	0	0	0	0
APOBEC2	0.22	0.19	0.19	0.25	0.09	0.16
APOBEC3A	0.07	0.09	0.05	0	0	0
APOBEC3B	2.96	2.16	2.3	4.31	3.3	3.17
APOBEC3C	37.1	39.77	36.42	29.89	47.81	22.4
APOBEC3D	0.69	0.39	0.45	0.56	0.58	0.27
APOBEC3F	5.89	7.32	5.98	4.78	6.36	4.88
APOBEC3G	0.1	0.19	0.3	0.2	0.28	0
APOBEC3H	0.84	0.63	0.84	0.97	1.18	0.64
APOBEC4	0	0	0.02	0	0	0.03
APOBR	0.21	0.13	0.33	0.23	0.17	0.25
APOC1	28.69	18.34	32.51	31.34	36.93	22.41
APOC1P1	0.82	0.54	0.39	0.8	0.11	0.4
APOC2	0	0	0.15	0	0	0
APOC3	0	0	0	0	0	0
APOC4	0	0.18	0.17	0	0	0.15
APOD	0.2	0.09	0	0.07	0.2	0
APOE	13.29	19.51	7.05	35.66	31.4	12.37
APOF	0.13	0.06	0.15	0.15	0.04	0.21
APOH	0	0	0.04	0	0	0
APOL1	0	0	0.02	0	0	0
APOL2	12.21	12.26	15.23	12.04	10.96	12.13
APOL3	0	0	0	0	0.03	0
APOL4	0.02	0.06	0.06	0.05	0.05	0.03
APOL5	0	0	0	0	0	0.06
APOL6	0.03	0	0.04	0.02	0.01	0.1
APOLD1	3.23	5.59	4.63	2.85	2.5	3.96
APOM	7.47	9.39	10.99	5.26	8.07	8.23
APOO	55.11	41.99	41.76	42.13	52.75	33.13
APOOL	18.36	20.71	18.39	10.31	13.92	17.6
APOOP5	0	0	0	0.08	0.15	0
APOPT1	39.71	54.55	41.23	47.37	42.9	49.4
APP	258.4	244.76	250.02	200.32	240.03	229.31
APPBP2	26.06	29.5	27.6	15.26	15.74	25.09
APPL1	54.54	56.34	49.84	25.27	34.53	42.47
APPL2	29.96	27.68	25.49	18.27	25.77	22.95
APRT	460.93	309.14	403.16	518.4	580.01	285.63
APTX	43.17	45.08	51.44	48.13	40.41	54.77
AQP1	1.52	1.44	1.91	2.7	1.08	2.05
AQP10	0	0.06	0.11	0.05	0.08	0
AQP11	2.84	1.71	1.83	2.15	2.62	1.15
AQP12A	0	0	0	0	0	0
AQP12B	0	0	0	0	0	0
AQP2	0	0	0	0	0	0.02
AQP3	2.93	2.84	2.98	3.58	5.22	2.38
AQP4	0.3	0.17	0.2	0.21	0.28	0.27
AQP5	0	0.05	0	0	0	0
AQP6	0.27	0.22	0.3	0.21	0.47	0.4
AQP7	0.08	0	0.13	0	0	0.14
AQP7P1	0.15	0.12	0.26	0.03	0.23	0
AQP7P3	0	1.28	0.72	0	0	0.18
AQP8	0.06	0	0.27	0.25	0	0.07
AQP9	0	0.04	0.02	0	0	0
AQR	22.61	27.05	25.57	17.28	18.5	27.87
AR	0.58	0.03	0.14	15.67	0.74	3.75
ARAF	61.9	57.87	60.86	68.27	62.4	66.53
ARAP1	25.73	21.2	26.6	26.74	31.23	19.81
ARAP2	4.64	5.03	4.2	3.3	3.27	5.52
ARAP3	2.37	2.44	2.89	5.68	3.92	3.54
ARC	1.72	2.71	1.69	6.59	1.39	4.79
ARCN1	119.66	144.3	124.22	93.48	101.49	138.11
AREG	0.52	1.04	1.13	1.11	0.42	2.05
AREL1	32.34	32.33	35.33	28.16	30.6	30.58
ARF1	585.62	586.49	590.34	754.53	639.46	591.15
ARF3	100.05	84.42	104.78	67.15	89.11	67.7
ARF4	296.08	363.53	315.63	206.66	214.64	326.44
ARF5	271.64	284.22	256.68	316.68	347.33	230.48
ARF6	68.13	67.4	58.68	55.86	52.23	75.81
ARFGAP1	85.03	53.25	86.81	95.06	64.23	90.74
ARFGAP2	56.13	40.06	65.16	70.75	52.42	61.98
ARFGAP3	29.04	29.7	31.64	20.17	23.23	25.45
ARFGEF1	16.38	21.13	18.89	12.03	14.49	17.17
ARFGEF2	21.81	20.9	24.42	15.06	14.88	21.38
ARFGEF3	7	8.29	9.44	8.47	6.73	10.02
ARFIP1	22.89	22.46	22.12	13.46	14.09	20.68
ARFIP2	41.28	40.78	48.29	43.96	39.36	44.61
ARFRP1	27.28	20.23	24.75	37.53	28.32	22.22
ARG1	0.3	0	0.21	0.17	0	0.24
ARG2	50.31	50.14	56.29	58.22	49.98	60.15
ARGFX	0.03	0	0.06	0	0	0.02
ARGFXP2	0.42	0	0.25	0.21	0.13	0.15
ARGLU1	113.01	97.1	93.56	104.4	76.65	121.34
ARHGAP1	21.19	25.54	24.94	24.42	25.32	22.11
ARHGAP10	12.26	14.7	14.74	12.2	12.94	12.14
ARHGAP11A	37.49	36.1	33.79	26.39	24.93	39.69
ARHGAP11B	12.96	13.07	15.22	11.54	11.59	14.41
ARHGAP12	21.43	22.57	20.58	9.6	14.74	16.65
ARHGAP15	0	0	0	0	0	0
ARHGAP17	31.12	31.58	29.25	34.04	29.72	33.91
ARHGAP18	11.03	10.19	9.67	4.52	8.61	6.84
ARHGAP19	27.27	27.16	25.41	19.01	25.34	20.99
ARHGAP20	4.56	5.24	5.18	3.44	3.27	4.19
ARHGAP21	36.31	40.83	38.15	27.1	25.68	42.69
ARHGAP22	25.42	18.62	18.37	27.43	20.28	28.1
ARHGAP23	2.58	3.9	3.33	5.89	2.45	4.91
ARHGAP24	1.54	2.02	2.47	1.45	1.44	1.76
ARHGAP25	0.1	0.03	0.12	0.03	0.08	0.31
ARHGAP26	4.14	4.64	4.68	3.79	3.87	4.86
ARHGAP27	8.91	8.15	8.68	9.45	8.44	7.97
ARHGAP27P1	5.94	2.62	4.22	5.89	3.67	4.81
ARHGAP27P1-BPTFP1-KPNA2P3	16.22	11.25	14.42	9.85	9.44	12.14
ARHGAP28	5.63	5.44	4.21	2.42	4.45	3.29
ARHGAP29	8.61	10.2	8.99	4.44	5.7	7.09
ARHGAP30	1.75	3.7	3.02	2.45	1.32	3.98
ARHGAP31	1.31	2.16	2.14	1.47	1.23	1.44
ARHGAP32	7.13	9.5	8.58	8.05	6.5	9.68
ARHGAP33	7.1	4.88	7.01	8.78	7.23	6.97
ARHGAP35	18.14	20.68	22.8	19.4	18.52	19.6
ARHGAP36	0.13	0.04	0.07	0.06	0.08	0.03
ARHGAP39	12.2	14.69	10.9	17.46	10.6	15.8
ARHGAP4	2.8	2.24	3.3	3.05	2.07	2.42
ARHGAP40	0.25	0.07	0.18	0.62	0.49	0.47
ARHGAP42	4.6	4.35	4.85	2.83	3.41	4.79
ARHGAP44	12.75	13.47	12.83	13.28	13.02	12.43
ARHGAP45	5.27	5.23	4.81	7.68	6.61	4.4
ARHGAP5	20.36	26.51	21.06	10.45	13.67	20.73
ARHGAP6	0.05	0.05	0.08	0.08	0.08	0.1
ARHGAP8	18.5	14.7	15.41	27.92	19.62	22.11
ARHGAP9	0.53	0.6	0.7	0.19	0.3	1.08
ARHGDIA	423.4	428.82	334.37	610.14	536.42	450.33
ARHGDIB	0.16	0	0.06	0.9	0.12	0.22
ARHGDIG	24.95	16.69	19.39	34.87	22.37	31.2
ARHGEF1	31.33	26.47	31.85	32.92	33.28	24.79
ARHGEF10	13.49	13.76	14.14	13.02	13.83	11.75
ARHGEF10L	5.99	4.78	6.59	11.96	6.6	8.92
ARHGEF11	16.27	14.49	18.33	16	15.19	16.12
ARHGEF12	36.55	36.36	39.19	23.79	29.63	32.39
ARHGEF15	0.02	0.05	0.05	0.02	0.02	0.02
ARHGEF16	1.82	2.11	2.39	4.2	2.05	2.1
ARHGEF17	5.48	5.11	6.7	7.23	8.82	4.52
ARHGEF18	16.98	15.18	13.8	22.9	18.81	17.08
ARHGEF19	1.19	1.15	1.91	1.82	1.71	0.84
ARHGEF2	37.19	56.99	50.43	56.66	32.71	56.59
ARHGEF25	33.9	31.4	43.13	33.74	34.64	26.36
ARHGEF26	19.62	19.63	18.38	11.28	15.48	15.03
ARHGEF28	3.54	3.43	3.53	2.45	2.87	2.45
ARHGEF3	12.34	14.62	14.49	11.59	11.37	13.99
ARHGEF33	0.23	0.55	0.45	0.37	0.1	0.55
ARHGEF34P	0.75	0.91	1.1	2.31	2.43	0.85
ARHGEF35	1.12	1.31	0.97	1.95	1.9	0.98
ARHGEF37	1.9	3.43	4.01	3.23	2.57	3.1
ARHGEF38	0.05	0.02	0.03	0.01	0.01	0.19
ARHGEF39	21.06	17.4	19.31	15.08	18.59	14.57
ARHGEF4	6.24	4.66	4.8	6.89	6.15	5.19
ARHGEF40	5.03	6.5	8.23	8.65	6.87	5.13
ARHGEF5	2.07	3.03	2.28	4.3	3.17	2.91
ARHGEF6	5.75	6.82	7.4	5.43	5.71	5.7
ARHGEF7	28.19	27.32	28.41	26.21	24.79	29.96
ARHGEF9	6.61	7.06	8.4	4.49	5.93	4.38
ARID1A	39.32	47.64	44.35	48.82	38.2	57.77
ARID1B	27.55	30.17	31.52	27.35	22.89	36.19
ARID2	15.06	17.35	15.7	9.94	11.31	15.93
ARID3A	8.86	12.73	6.95	12.87	11.54	8.97
ARID3B	27.61	38.61	38.72	46.94	29.58	42.61
ARID3C	0.59	0.41	0.58	0.67	0.55	0.66
ARID4A	13.65	26.67	21.16	10.7	9.07	21.88
ARID4B	29.73	50.76	41.85	33.4	21.91	55.26
ARID5A	25.47	31.32	28.47	73.11	25.35	52.85
ARID5B	5.86	8.68	7.23	4.94	5.47	6.66
ARIH1	44.21	51.95	43.38	40.56	30.52	63.55
ARIH2	124.7	128.03	143.19	152.1	111.92	147.79
ARIH2OS	3.62	8.74	5.83	7.15	4.18	7.94
ARL1	50.78	51.34	42.28	27.6	35.7	38.17
ARL10	12.31	15.25	15.52	12.64	13.47	6.9
ARL11	0.02	0	0.01	0.02	0	0
ARL13A	0.2	0.09	0.24	0.15	0.25	0
ARL13B	18.79	23.96	18.61	13.15	9.68	26.6
ARL14	0.11	0	0.12	0.39	0	0.42
ARL14EP	28.13	33.62	33.61	23.89	24.19	39.19
ARL14EPL	0	0.17	0.08	0.42	0	0.29
ARL15	16.11	20.9	14.93	7.01	12.03	11.92
ARL16	93.26	81.92	106.46	92.27	92.42	81.57
ARL17A	47.4	44.71	49.42	35.35	35.99	42.46
ARL17B	38.18	41.71	43.86	40.89	34.39	45.3
ARL2	119.36	111.81	115.48	120.04	163.68	78.02
ARL2BP	53.6	46.32	48.2	35.45	44.88	45.42
ARL3	26.02	28.18	26.62	19.7	25.53	18.2
ARL4A	14.38	16.82	13.82	13.09	13.91	16.46
ARL4C	9.2	10.92	9.21	12.66	11.09	13.67
ARL4D	11.43	14.41	15.29	21.01	10.92	17.51
ARL5A	39.78	38.25	30.55	17.33	19.2	35.57
ARL5B	25.97	30.52	24.92	15.65	14.58	30.18
ARL5C	0	0	0.06	0	0	0
ARL6	12.57	12.92	12.03	5.92	8	9.96
ARL6IP1	159.4	127.03	133.61	76.39	106.93	127.83
ARL6IP4	198.24	210.6	212.16	265.88	237.39	171.99
ARL6IP5	89.33	81.81	78.56	52.85	64.57	58.2
ARL6IP6	37.27	34.11	31.33	16.74	21.39	31.99
ARL8A	32.66	35.36	34.99	42.92	34.05	42.51
ARL8B	74.92	94.64	72.18	52.67	52.36	94.31
ARL9	0.63	1.52	1.45	0.62	0.57	1.65
ARMC1	34.82	37.58	31.05	23.04	22.24	37.29
ARMC10	39.76	35.59	31.58	22.89	31.18	31.82
ARMC12	0.6	0.59	1.9	0.6	0.35	1.18
ARMC2	3.05	3.95	3.96	2.2	2.74	3.37
ARMC3	0.23	0.24	0.18	0.1	0.29	0.07
ARMC4	6.22	7.11	6.68	3.84	5.62	5.94
ARMC4P1	0.37	0.6	0.54	0.19	0.1	0.39
ARMC5	6.85	5.63	4.54	10.22	8.56	6.29
ARMC6	45.27	47.36	56.51	58.39	54.08	42
ARMC7	25.81	26.21	24.98	28.83	26.53	26.37
ARMC8	28.53	30.64	29.47	24.3	23.94	34.17
ARMC9	13.49	15.94	16.08	12.71	12.94	13.09
ARMCX1	6.08	6.94	7.94	5.42	5.1	8.54
ARMCX2	22.58	27.12	27.71	17.85	20.2	19.76
ARMCX3	51.91	70.73	77.38	45.58	33.77	67.21
ARMCX4	6.58	5.8	9.23	5.18	6.17	5.77
ARMCX5	20.22	23.29	24.06	19.68	16.66	25.36
ARMCX5-GPRASP2	8.1	9.4	13.57	11.54	4.33	16.17
ARMCX6	63.58	78.13	90.32	71.78	60.12	69.1
ARMS2	0	0.13	0.2	0	0.39	0.11
ARMT1	76.36	83.3	76.81	40.34	49.09	64.26
ARNT	27.69	30.43	28.4	21.81	25	26.35
ARNT2	9.41	9.5	12.59	9.05	6.94	12.16
ARNTL	10.32	18.41	14.96	12.16	6.77	17.41
ARNTL2	18.89	16.18	16.34	12.41	15.6	15.98
ARPC1A	234.21	214.02	215.34	206.91	240.63	173.88
ARPC1B	71.29	51.73	44.66	76.8	89.74	48.58
ARPC2	289.6	278.45	273.48	219.8	244.85	300.17
ARPC3	453.93	486.7	399.65	348.69	437.84	411.58
ARPC4	111.07	87.39	100.13	100.25	100.84	102.54
ARPC4-TTLL3	16.45	10.93	19.45	15.69	13.44	17.38
ARPC5	127.77	100.81	105.78	69.95	110.85	84.34
ARPC5L	42.74	44.93	38.08	57.73	40.3	51.3
ARPIN	20	18.85	20.63	12.54	17.16	12.72
ARPP19	71.02	82.41	65.38	48.09	59.62	64.08
ARPP21	0.1	0.12	0.26	0.19	0.17	0.16
ARR3	0.17	0.08	0.16	0.13	0.06	0.28
ARRB1	2.91	2.94	3.69	2.71	3.56	2.49
ARRB2	118.01	103.1	123.57	101.46	108.1	109.92
ARRDC1	36.48	23.18	26.48	40.68	41.51	23.14
ARRDC2	6.63	5.71	6.37	12.8	8.81	7.42
ARRDC3	14.34	36.56	27.6	9.89	7.94	20.38
ARRDC4	35.11	41.21	39.78	26.09	43.63	27.75
ARRDC5	0	0	0	0	0	0
ARSA	12.68	8.54	9.94	11.78	12.05	8.78
ARSB	7.28	6.93	5.49	6.01	7.39	5.3
ARSD	0.04	0.06	0.07	0.02	0.04	0.04
ARSE	0.29	0	0.29	0.44	0.7	0.12
ARSF	0	0	0	0	0	0
ARSG	7.13	7.94	9.38	5.61	7.5	5.26
ARSH	0	0.06	0	0	0	0
ARSI	0.27	0.16	0.14	0.38	0.3	0.33
ARSJ	4.37	4.32	3.66	3.24	3.42	4.01
ARSK	11.27	13.43	11.1	7.56	8.99	8.92
ART1	0	0	0	0	0	0
ART3	0	0.13	0	0	0	0
ART4	0	0	0	0	0	0
ART5	2.86	1.91	2.56	4.55	3.47	2.21
ARTN	0.75	0.57	0.66	1.53	0.93	1.01
ARV1	88.21	104.28	84.52	51.51	77.33	79.49
ARVCF	13.46	12.54	14.8	22.25	10.38	16.76
ARX	0.5	0.24	0.19	1.06	0.82	0.43
AS3MT	17.14	14.87	18.01	13.61	20.8	13.38
ASAH1	33.38	38.35	34.86	19.51	31.4	21.49
ASAH2	0.59	0.93	0.67	0.64	0.36	0.55
ASAH2B	22.01	21.3	20.08	15.91	14.58	25.79
ASAP1	32.42	33.45	31.19	23.49	20.19	41.08
ASAP2	15.65	16.11	15.17	9.48	10.99	13.33
ASAP3	10.16	11.73	15.94	13.17	9.78	13.28
ASB1	15.4	13.28	18.52	13.68	14.18	13.22
ASB10	0.04	0.17	0.09	0.19	0.13	0.2
ASB11	0.18	1.03	0.79	0.23	0.08	0.42
ASB12	0.28	0.55	0.79	0.64	0.41	0.77
ASB13	23.51	20.03	24.95	17.87	26.19	15.48
ASB14	1.96	1.83	1.8	1.35	1.09	3.39
ASB15	0.03	0	0	0	0	0
ASB16	6.1	3.64	4.73	4.29	5.48	3.44
ASB17	0	0	0	0	0	0
ASB18	0.1	0	0	0	0	0
ASB2	0.08	0.14	0.14	0.18	0.03	0.06
ASB3	33.96	40.11	40.12	32.31	23.56	54.87
ASB4	0.04	0	0	0.02	0.02	0
ASB5	0.05	0.2	0.07	0.05	0.02	0.09
ASB6	34.35	35.9	43.1	50.05	32.5	37.5
ASB7	14.87	21.03	15.95	17.91	10.49	20.82
ASB8	25.6	24.82	25.23	25.36	23.74	24.69
ASB9	0.04	0	0	0	0	0
ASB9P1	0.09	0.12	0.19	0.3	0.37	0
ASCC1	31.08	29.43	31.92	21.64	27.11	26.03
ASCC2	59.14	66.44	72.81	64.08	56.8	76.61
ASCC3	52.66	53.45	50.75	31.19	39.71	49.85
ASCL1	0.03	0	0	0.1	0.03	0.04
ASCL2	0	0	0	0	0.08	0
ASCL3	0.12	0.5	0.25	0.14	0	0
ASCL4	0.03	0	0.02	0	0.03	0
ASCL5	0.46	0.29	0.43	0.47	0.11	0.57
ASF1A	52.39	58.04	45.21	30.32	31.12	53.27
ASF1B	107.76	106.07	102.11	116.21	119.89	83.7
ASGR1	2.35	1.62	2.46	4.22	2.76	3.16
ASGR2	0	0	0	0	0	0
ASH1L	17.57	22.37	21.02	21.16	14.36	26.62
ASH2L	28	31.73	31.04	25.46	28.9	28.84
ASIC1	36.74	29.25	36.91	27.2	38.72	23.88
ASIC2	0	0	0	0	0	0.03
ASIC3	6.93	5.92	7.01	6.41	5.59	5.18
ASIC4	0.25	0.31	0.19	0.25	0.08	0.37
ASIC5	0	0	0	0	0	0
ASIP	0.26	0.76	0.09	0.46	0.71	0.32
ASL	22.31	18.48	21.42	29.39	28.43	18.81
ASMT	0.04	0	0	0.06	0	0.04
ASMTL	12.86	12	13.79	15.52	13.9	13.11
ASNA1	111.98	108.54	129.34	111.11	107.02	111.24
ASNS	227.47	255.31	281.99	290.01	173.3	367.88
ASNSD1	74.53	102.54	82.94	78.69	65.28	119.56
ASPA	0	0	0.11	0	0	0
ASPDH	0.21	0.3	0.7	0.97	0.72	1.02
ASPG	0.04	0	0	0	0	0
ASPH	45.02	40.65	35.57	21.85	34.45	26.16
ASPHD1	3.1	6.38	9.51	6.59	2.45	5.04
ASPHD2	4.78	6.38	5.91	8.07	5.08	8.18
ASPM	45.23	47.37	39.12	23.96	31.58	40.35
ASPN	0.03	0.2	0.07	0.07	0.03	0.07
ASPRV1	1.55	1.51	3.79	1.08	0.99	1.39
ASPSCR1	29.41	25.23	21.58	39.09	31.22	25.91
ASRGL1	45.88	42.57	44.26	40.49	41.78	39.68
ASS1	49.86	50.2	71.1	51.76	49.59	43.47
ASTE1	11.54	13.31	11.88	8.5	9.26	11.4
ASTL	0.06	0.16	0.28	0.13	0.47	0
ASTN1	0.27	0.19	0.08	0.25	0.49	0.16
ASTN2	2.71	4.58	4.54	4.35	5.55	2.65
ASXL1	52.52	51.4	62.34	68.19	45.87	68.16
ASXL2	16.22	23.66	22.63	14.08	13.44	17.32
ASXL3	2.04	2.52	2.33	1.5	1.48	1.82
ASZ1	0	0	0.03	0	0	0
ATAD1	46.28	46.27	41.69	28.78	34.09	49.83
ATAD2	50.58	59.28	54.09	40.76	35.55	62.2
ATAD2B	8.86	12.17	10.76	8.14	5.68	11.97
ATAD3A	165.9	139.1	146.66	162.02	148.83	135.82
ATAD3B	101.64	85.8	107.04	113.45	72.53	96.91
ATAD3C	0.18	0.11	0.19	0.2	0.06	0.25
ATAD5	19.51	28.91	22.49	19.62	16.89	29.48
ATAT1	32.61	35.58	33.99	23.87	23.67	26.33
ATCAY	0	0.02	0.02	0.03	0	0.03
ATE1	20.21	23.81	20.79	13.27	14.36	19.03
ATF1	27.2	29.52	25.9	21.26	16.94	37.89
ATF2	26.81	32.48	27.83	23.47	15.01	35.18
ATF3	75.2	120.27	114.54	256.84	55.3	272.57
ATF4	652.47	836.12	875.35	1161.94	567.89	1165.75
ATF5	22.87	31.7	31.02	17.77	17.31	31.01
ATF6	21.68	31.2	25	24.77	17.15	36.9
ATF6B	68.42	67.46	73.27	62.62	71.35	55.98
ATF7	21.22	23.58	23.9	18.3	19.27	17.31
ATF7IP	25.09	39.39	30.81	31.97	22.64	46.57
ATF7IP2	2.73	3.45	2.96	2.33	1.55	4.7
ATG10	8.22	5.68	6.75	6.21	8.88	6.08
ATG101	53.98	50.05	70.53	80.56	46.25	78.19
ATG12	24.96	29.87	24.61	19.36	18.62	28.19
ATG13	29.75	26.74	29.86	35	27.66	38.95
ATG14	12.94	10.81	11.97	12.93	9.82	18.49
ATG16L1	23.84	23.7	26.33	21.88	22.03	23.03
ATG16L2	9.46	6.13	10.03	9.54	8.75	7.09
ATG2A	15.57	15.63	15.75	23.09	17.86	15.52
ATG2B	12.54	12.38	13.96	11.01	9.06	13.61
ATG3	78.72	111.57	88.15	83.18	64.92	105.72
ATG4A	33.23	43.16	37.49	39.7	26.16	54.23
ATG4B	47.13	35	44.89	49.99	45.75	43.44
ATG4C	26.73	32.59	27.76	15.89	18.47	25.71
ATG4D	26.71	24.82	26.71	49.55	31.08	35.44
ATG5	37.07	40.86	37.92	37.77	28.9	47.39
ATG7	14.94	12.04	17.24	12.16	13.32	12.9
ATG9A	50.4	47.99	54.68	49.74	48.88	47.99
ATG9B	0.37	0.51	0.93	0.81	0.54	0.38
ATIC	203.07	181.19	184.59	148.12	169.43	192.51
ATL1	8.37	10.08	9.71	5.17	4.84	7.92
ATL2	49.04	40.57	42.06	32.69	36.01	46.55
ATL3	9.77	12.23	10.42	7.95	9.9	7.86
ATM	14.58	12.9	15.84	7.08	11.71	9.54
ATMIN	22.64	28.02	21.88	18.78	16.58	33.12
ATN1	89.06	113.91	96.36	114.48	83.39	124.26
ATOH1	1.38	1.17	1.46	0.55	1.09	0.43
ATOH7	0.81	0.93	0.81	0.27	0.74	0.47
ATOH8	0.48	0.58	0.46	0.43	0.42	0.21
ATOX1	131.94	103.84	125.38	129.14	168.91	104.07
ATP10A	0	0	0	0	0	0.02
ATP10B	0.01	0.05	0.06	0.05	0.01	0.03
ATP10D	5.02	4.92	5.24	3.2	4.21	3.56
ATP11A	26.06	22.84	26.49	20.67	20.36	26.46
ATP11AUN	0.03	0.04	0.09	0	0.03	0.04
ATP11B	21.47	21.18	20.59	13.22	13.68	21.4
ATP11C	31.77	29.85	28.57	12.43	20.95	22.29
ATP12A	0.34	0.34	0.18	0.28	0.33	0.31
ATP13A1	64.06	67.23	71.08	78.33	62.69	73.13
ATP13A2	44.65	43.12	41.19	50.67	47.23	41.54
ATP13A3	47.58	42.9	43.77	25.65	29.35	48.54
ATP13A4	0	0.03	0.01	0.02	0.01	0.02
ATP13A5	0.04	0.13	0.11	0.07	0.06	0.17
ATP1A1	450.56	400.48	461.31	375.67	430.65	384.79
ATP1A2	0	0.02	0.01	0.01	0	0.03
ATP1A3	6.77	7.68	10.05	8.14	9.28	5.99
ATP1A4	0.02	0.03	0.02	0	0	0.02
ATP1B1	40.26	35.3	32.59	23.77	27.82	32.99
ATP1B2	5.42	5.88	5.04	3.83	8.03	2.75
ATP1B3	200.1	168.62	168.47	141.66	188.47	169.62
ATP1B4	0.01	0	0.03	0	0.02	0
ATP23	18.04	21.13	19.5	13.94	16.72	13.52
ATP2A1	3.12	2.31	2.97	2.65	2.2	2.04
ATP2A2	143.11	129.54	138.94	118.71	120.52	145.02
ATP2A3	1.88	1.74	1.57	3.3	4.31	1.11
ATP2B1	38.81	38.94	36.07	19.54	26.49	34.41
ATP2B2	0.02	0.02	0.02	0	0.01	0.01
ATP2B3	0.02	0.09	0.07	0.05	0.03	0.1
ATP2B4	8.73	8.42	9.83	5.48	6.93	7.4
ATP2C1	52.46	51.86	57.04	39.81	42.89	52.77
ATP2C2	0.05	0.1	0.1	0.11	0.05	0.18
ATP4A	0.08	0.06	0.14	0.09	0.14	0.02
ATP4B	0.1	0	0	0	0	0
ATP5A1	515.21	406.24	528.34	413.8	530.13	348.64
ATP5B	1317.79	1001.52	1329.97	1028	1220.38	911.81
ATP5C1	367.07	386.46	368.62	246.14	348.96	286.7
ATP5D	165.58	139.74	68.51	216.01	220.47	113.93
ATP5E	936.9	967.27	933.92	971.46	1248.39	778.07
ATP5EP2	1.54	2.4	1.25	1.94	1.52	1.79
ATP5F1	239.94	236.56	224.89	189.99	212.66	220.82
ATP5G1	298.54	222.3	278.15	279.65	384.86	181.34
ATP5G2	616.65	583.82	762.53	580.22	769.59	497.99
ATP5G3	165.35	129.99	171.72	145.68	192.54	110.64
ATP5H	405.89	326.22	357.1	316.96	452.9	286.79
ATP5I	455.59	388.05	485.04	521.14	645.88	352.52
ATP5J	420.41	483.51	333.19	321.66	415.01	341.12
ATP5J2	689.12	611.29	593.24	625.5	758.99	507.46
ATP5J2-PTCD1	7.12	1.48	11.03	4.17	5.91	8.73
ATP5L	186.83	143.61	175.18	158.19	174.86	168.3
ATP5L2	0	0.53	0	0.43	0.1	0
ATP5O	754.55	609.73	737.13	578.36	686.42	573.46
ATP5S	12.57	10.14	12.94	8.33	14	8.54
ATP5SL	43.69	41.36	38.06	50.18	49.94	36.86
ATP6AP1	266.14	282.22	304.21	276.66	257.42	291.95
ATP6AP1L	3.46	4.32	5.32	1.9	3.25	3.74
ATP6AP2	122.36	97.92	101.5	62.77	84.65	83.11
ATP6V0A1	39.29	47.02	53.75	41.62	32.34	45.21
ATP6V0A2	23.36	25.58	24.49	17.82	16.14	26.07
ATP6V0A4	0	0.03	0	0	0	0.03
ATP6V0B	213.55	176.59	231.06	269.02	226.96	183.27
ATP6V0C	221.35	288.35	110.86	320.01	254.26	306.81
ATP6V0CP3	0	0	0	0	0	0.3
ATP6V0D1	74.07	80.02	96.5	83.34	64.83	99.53
ATP6V0D2	0	0	0.02	0	0	0
ATP6V0E1	144.47	140.66	139.2	146.79	144.69	175.57
ATP6V0E2	54.52	46.53	48.75	46.02	61.96	37.93
ATP6V1A	70.7	70.26	69.62	39.98	49.5	55.95
ATP6V1B1	4.31	5.21	5.34	7.35	3.61	5.83
ATP6V1B2	65.5	62.52	74.43	58.92	53.51	68.25
ATP6V1C1	31.58	30.41	31.26	18.35	19.42	35.77
ATP6V1C2	3.67	1.42	2.69	2.07	1.75	2.02
ATP6V1D	65.13	79.61	70.85	76.33	52.98	101.2
ATP6V1E1	152.74	183.78	182.05	153.17	134.78	185.78
ATP6V1E2	5.51	4.89	6.25	4.65	5.44	5.51
ATP6V1F	307.44	304.05	341.76	353.79	396.42	273.45
ATP6V1G1	167.13	186.64	155.5	139.96	126.16	180.15
ATP6V1G2	2.22	5.99	4.9	2.5	1.69	2.79
ATP6V1G3	0	0	0	0	0	0
ATP6V1H	46.29	48.58	45.82	43.66	41.76	49.37
ATP7A	9.03	9.96	9.43	4.89	5.7	8.04
ATP7B	10.83	9.36	12.96	8.12	10.55	7.28
ATP8A1	11.15	10.45	10.57	4.56	8.13	6.02
ATP8A2	0.52	0.57	0.49	0.64	0.75	0.45
ATP8B1	0.61	0.72	0.7	0.31	0.53	0.24
ATP8B2	38.37	46.81	53.56	38.94	34.77	37.95
ATP8B3	0.28	0.54	0.3	0.67	0.61	0.27
ATP8B4	0.15	0.18	0.17	0.11	0.09	0.31
ATP8B5P	0.36	0.16	0.26	0.03	0.03	0.15
ATP9A	19.24	16.07	19.39	15.75	17.17	18.19
ATP9B	5.32	6.73	7.19	6.49	4.96	5.48
ATPAF1	136.5	119.36	111.05	87.79	118.14	115.41
ATPAF2	15.29	16.69	14.67	24.14	18.54	16.62
ATPIF1	394.57	504.44	332.05	441.47	481.13	281.22
ATR	22.98	23.37	25.27	13.15	18.77	18.13
ATRAID	170.19	185.55	182.84	144.29	187.21	133.15
ATRIP	31.67	34.54	44.19	33.78	25	33.73
ATRN	13.4	13.45	15.19	8.75	12.48	10.74
ATRNL1	10.43	6.79	7.09	9.22	8.71	8.82
ATRX	30.05	37.15	34.58	19.6	22	36.63
ATXN1	4.43	3.88	4.09	107.96	11.61	8.2
ATXN10	126.42	115.49	116.76	94.73	111.57	107.49
ATXN1L	15.99	16.93	19.29	19.91	13.18	22.6
ATXN2	34.27	62.48	45.95	35.96	27.85	51.93
ATXN2L	102.27	128.19	116.04	143.26	91.98	143.98
ATXN3	7.01	7.76	6.75	5.46	4.97	6.95
ATXN3L	0	0	0	0	0	0
ATXN7	13.88	15.75	16.62	14.33	9.43	20.31
ATXN7L1	5.45	7.55	6.74	4.35	5.35	6.03
ATXN7L2	8.2	8.19	9.78	11.57	8.98	11.23
ATXN7L3	43.09	36.07	49	40.15	41.95	34.3
ATXN7L3B	98.01	86.91	103.28	78.23	98.6	72.63
AUH	13.75	13.72	10.03	12.62	12.91	10.37
AUNIP	27.44	39.32	25.08	40.73	29.74	37.06
AUP1	201.73	212	241.4	216.8	156.44	259.76
AURKA	104.2	83.23	80.4	81.31	78.04	105.11
AURKAIP1	317.3	169.94	217.45	356.4	327.44	233.45
AURKAPS1	2.35	2.98	2.69	2.64	1.51	3.05
AURKB	192.02	151.36	183.99	210.29	200.45	176.77
AURKC	1.39	1.12	2.15	2.28	1.46	2.62
AUTS2	20.93	23.95	18.28	19.24	23.1	19.25
AVEN	13.84	13.36	16.08	14.48	15.51	14.05
AVIL	0.81	1.02	1.45	0.75	0.49	1.07
AVL9	21.95	26.79	28.28	19.65	19.3	23.91
AVP	0	0	0	0.14	0	0
AVPI1	12.61	14.19	16.46	19.94	16.39	13.37
AVPR1A	0.26	0.48	0.29	0.22	0.4	0.18
AVPR1B	0	0	0.03	0.05	0.04	0
AVPR2	0.27	0.41	0.56	0.14	0.28	0.17
AWAT1	0.1	0	0.04	0	0.11	0
AWAT2	0	0	0	0	0	0.08
AXDND1	0.31	0.68	0.42	0.12	0.17	0.44
AXIN1	24.47	28.17	25.64	38.59	26.75	30.53
AXIN2	8.88	9.38	9.84	7.09	7.4	6.26
AXL	0.47	0.4	0.67	0.2	0.26	0.38
AZGP1	0.46	0.08	0.16	0.07	0.42	0.21
AZGP1P1	0	0.17	0	0	0	0
AZI2	52.44	55.8	46.99	51.14	44.98	66.15
AZIN1	74.63	74.25	67.15	54.71	55.17	78.31
AZIN2	4.54	3.28	4.93	5.43	5.5	4.02
AZU1	0.24	0.34	0.28	0.28	0.17	0.4
B2M	435.26	517.62	505.05	351.62	375.42	482.48
B3GALNT1	10.07	8.23	8.9	7.33	7.37	10.01
B3GALNT2	36.79	40.4	38.85	31.42	26.61	37.08
B3GALT1	1.52	2.3	1.91	1.38	1.81	1.23
B3GALT2	0.5	1.22	1.17	0.34	0.16	0.45
B3GALT4	0.26	0.3	0.39	0.78	0.49	0.21
B3GALT5	0.03	0.15	0.13	0.31	0.11	0.1
B3GALT6	45.23	34.59	26.51	45.34	52.85	37.45
B3GAT1	2.27	1.7	1.75	3.77	1.47	4.72
B3GAT2	3.22	3.57	2.25	3.44	3.01	1.1
B3GAT3	89.77	64.11	99.82	92.79	99.24	61.63
B3GLCT	14.01	13.72	12.12	7.73	14.01	8.93
B3GNT2	14.44	13.44	12.7	10.11	7.28	17.99
B3GNT3	0.11	0.04	0.06	0.21	0.24	0.06
B3GNT4	1.88	1.61	2.09	2.41	2.42	2.68
B3GNT5	11.82	12.41	10.82	9.74	7.46	16.26
B3GNT6	0.11	0.08	0.04	0.06	0	0.17
B3GNT7	0.18	0.22	0.12	0.68	0.28	0.36
B3GNT8	0.69	0.7	0.22	1.48	0.72	0.86
B3GNT9	3.77	4.02	2.52	3.58	4.29	4.11
B3GNTL1	3.38	2.3	2.91	3.43	3.93	1.55
B4GALNT1	11.24	9.79	9.94	13.57	11.83	9.41
B4GALNT2	0.08	0.33	0.56	0.27	0.04	0.15
B4GALNT3	33.61	28.32	37.54	35.54	32.02	32.75
B4GALNT4	10.56	5.35	5.33	9.05	8.68	5.86
B4GALT1	21.74	22.74	19.84	21.94	20.68	23.3
B4GALT2	104.18	89.6	112.89	103.03	111.6	99.49
B4GALT3	50.47	50.36	50.9	62.49	53.91	53.28
B4GALT4	24.85	24.16	25.95	22	20.6	30.52
B4GALT5	39.28	39.44	42.68	32.15	32.14	51.15
B4GALT6	17.77	13.82	14.57	4.92	7.55	9.34
B4GALT7	30.86	25.08	28.81	32.34	34.7	28.45
B4GAT1	74.34	61.48	62.49	65.97	92.11	35.32
B9D1	45.58	33.3	45.17	45.13	52.81	28.17
B9D2	4.33	3.03	3.03	6.15	4.07	5.71
BAALC	0.4	0.52	0.34	0.45	0.52	0.5
BAAT	0.32	0.52	0.36	0.21	0.19	0.49
BABAM1	118.71	98.77	108.89	122.06	117.73	99.01
BACE1	21.38	26.22	24.4	16.05	17.17	19.17
BACE2	13.13	10.24	10.47	7.95	11.29	9.94
BACH1	20.63	21.83	21.78	20.35	14.17	36.24
BACH2	3.88	3.83	3.73	5.06	3.68	5.19
BAD	55.49	50.42	38.76	73.95	71.48	41.35
BAG1	34.8	31.78	31.26	45.77	30.36	39.23
BAG2	53.49	46.88	40.6	62.86	35.66	59.86
BAG3	55.64	70.85	55.56	215.39	49.79	196.73
BAG4	16.25	18.47	16.22	12.45	10.63	19.19
BAG5	39.32	45.48	42.52	39.15	29.81	47.62
BAG6	161.69	166.31	184.03	167.61	156.98	157.93
BAGE2	0	0	0.03	0.09	0	0.06
BAHCC1	7.11	5.24	4.67	5.45	8.48	3.51
BAHD1	27.7	24.28	33	34.81	24.22	29.27
BAIAP2	15.29	15.02	15.26	22.92	14.34	19.88
BAIAP2L1	37.94	36.86	37.1	42.99	42.28	36.28
BAIAP2L2	1.11	0.88	0.92	0.61	0.52	1.12
BAIAP3	0.87	0.43	0.52	1.13	1.39	0.51
BAK1	40.79	32.33	52.98	40.51	38.54	34.06
BAMBI	24.83	24.16	23.43	21.71	25.51	21.75
BANF1	226.02	172.06	188.27	207.09	231.81	199.34
BANF2	0	0	0	0	0	0
BANK1	0.07	0.06	0.05	0.16	0.14	0.06
BANP	13.04	16.5	12.9	17.9	10.96	18.32
BAP1	100.32	82.9	106.76	107.31	108.52	83.27
BARD1	12.66	14.72	11.72	8.05	9.15	11.35
BARHL1	0.08	0	0	0.04	0	0.05
BARHL2	7.82	12.74	9.98	12.13	7.26	11.69
BARX1	1.72	1.85	0.72	3.62	2.95	1.51
BARX2	21.71	19.11	17.55	17.54	24.73	17.07
BASP1	111.46	152.03	95.41	124.61	136.11	116.65
BASP1P1	0	0	0	0	0	0
BATF	0	0	0	0	0	0
BATF2	0.31	0.33	0.29	0.38	0.17	0.04
BATF3	12.52	21.08	13.06	19.67	19.18	16.67
BAX	187.61	140.32	195.4	234.52	258.9	163.62
BAZ1A	73.02	89.75	78.42	47.4	52.62	86.42
BAZ1B	108.12	143.41	126.19	121.19	96.22	152.57
BAZ2A	51.61	61.56	69.02	56.09	49.49	56.59
BAZ2B	7.41	10.53	10.37	5.15	5.45	10.87
BBC3	18.06	17.68	16.25	44.5	23.26	21.07
BBIP1	26.07	29.91	22.93	19.08	18.6	32.02
BBOF1	6.85	11.6	9.95	4.12	3.73	8.39
BBOX1	0.08	0	0.08	0	0	0
BBS1	18.61	21.03	24.38	17.38	16.33	21.52
BBS10	24.24	32.63	23.89	11.42	18.42	17.72
BBS12	2.66	3.9	3.51	2.62	2.37	3.2
BBS2	23.95	23.94	26.96	17.4	24.41	14.11
BBS4	28.45	27.86	31.24	23.54	28.74	23.87
BBS5	5.6	4.44	4.92	5.3	5.64	5.84
BBS7	27.37	33.99	32.66	18.85	23.24	28.15
BBS9	7.73	8.16	8.01	5.27	8.27	5.53
BBX	27.26	33.28	31.24	18.62	18.43	28.81
BCAM	11.26	9.18	6.89	14.93	17.69	7.85
BCAN	0.33	0.31	0.33	0.35	0.19	0.39
BCAP29	17.2	18.86	14.26	8.93	11.89	16.54
BCAP31	247.96	192.15	241.47	232.05	258.83	216.86
BCAR1	21.17	27.16	15.8	40.81	22.13	31.64
BCAR3	4.72	5.63	5.65	6.93	6.45	4.05
BCAS1	0	0	0.02	0.05	0.07	0.12
BCAS2	133.47	190.48	146.65	132.5	103.7	214.86
BCAS3	28.63	41.5	39.29	35.99	31.24	39.01
BCAS4	15.37	12.02	13.97	17.65	17.1	8.98
BCAT1	22.45	25.49	26.22	12.51	13.68	22.68
BCAT2	62.45	50.57	56.77	69.21	74.03	47.61
BCCIP	188.66	215.23	177.15	147.24	153.91	209.33
BCDIN3D	10.05	10.3	10.57	12.47	8.48	11.84
BCHE	1.38	0.88	0.97	0.46	1.71	0.79
BCKDHA	33.6	33.93	38.18	51.36	42.3	37.12
BCKDHB	28.79	25.93	24.22	16.32	27.15	15.76
BCKDK	58.74	51.6	51.05	57.6	59.84	48.52
BCL10	11.37	12.39	9.51	9.35	6.92	15.07
BCL11A	10.72	11.4	7.12	7.36	11.51	5.12
BCL11B	1.24	1.38	0.94	1.03	1.99	0.69
BCL2	3.08	1.96	2.35	3.79	2.76	3.73
BCL2A1	0.17	0.48	0.25	0.1	0	0
BCL2L1	20.88	15.9	23.77	23.94	20.45	24.62
BCL2L10	0	0	0.12	0	0	0.14
BCL2L11	30.43	26.21	23.86	18.35	27.24	24.52
BCL2L12	46.4	34.91	36.15	63.61	50	39.33
BCL2L13	24.49	28.49	27.51	27.78	24.04	29.67
BCL2L14	0	0.05	0.13	0	0	0
BCL2L15	0.19	0.08	0.24	0.14	0.06	0.21
BCL2L2	18.83	12.89	23.09	16.33	15.72	15.9
BCL2L2-PABPN1	113.12	93.65	132.1	74.38	82.16	116.86
BCL3	2.55	4.03	2.83	5.08	2.6	3.44
BCL6	3.48	6.57	5.19	3.47	3.8	3.56
BCL6B	0.36	0.33	0.5	0.56	0.54	0.37
BCL7A	39.84	40.05	40.1	50.71	41.29	49.52
BCL7B	54.62	64.09	62.22	70.91	54.8	82.88
BCL7C	61.3	45.86	43.62	58.29	67.99	45.72
BCL9	18.63	19.82	19.7	18.5	17.99	20.16
BCL9L	3.83	5.89	5.25	4.63	3.97	3.21
BCLAF1	138.05	166.69	133.79	98.4	90.44	183.32
BCO1	0.03	0.12	0.12	0.07	0.09	0.04
BCO2	0.32	0.5	0.55	0.4	0.32	0.3
BCOR	80.83	109.42	89.65	68.7	96.3	53.72
BCORL1	14.92	22.53	20.61	19.31	15.26	17.96
BCORP1	0	0	0	0	0	0
BCR	34.38	35.51	40.36	41.11	37.16	33.04
BCRP2	2.99	2.15	4.55	4.54	4.63	2.27
BCRP3	2.26	2	3.76	2.42	1.57	3.08
BCS1L	82.07	65.19	96.22	77.45	73.96	71.4
BDH1	9.96	6.88	8.34	7.89	9.67	6.04
BDH2	14.6	16.12	16.49	11.39	13.36	11.48
BDKRB1	0	0	0.04	0.32	0.12	0.07
BDKRB2	0.42	0.54	0.52	1.48	0.35	1.44
BDNF	1.66	2.39	2.4	0.91	1.11	1.31
BDP1	23.77	30.19	26.65	16.2	16.35	28.68
BEAN1	0.18	0.14	0.16	0	0.13	0.06
BECN1	70.53	77.8	78.49	75.35	58.18	95.76
BECN2	0	0	0	0.06	0	0
BEGAIN	3.21	2.37	1.05	3.79	2.72	3.04
BEND2	0.05	0.09	0.08	0.09	0.02	0.25
BEND3	7.91	7.38	7.04	6.52	6.69	6.9
BEND3P3	2.53	2.45	3.59	3.89	2.71	2.67
BEND4	10.16	8.61	8.76	9	7.89	9.13
BEND5	1.48	0.85	1.41	0.93	0.74	1.06
BEND6	2.48	3.09	1.82	1.15	1.27	2.4
BEND7	16.17	15.19	17.02	13.53	11.75	16.21
BEST1	6.18	10.8	14.11	20.3	2.59	27.74
BEST2	0.53	0.84	0.53	1.11	0.16	1.16
BEST3	0.07	0.03	0.09	0.11	0.1	0.28
BEST4	0.21	0.14	0.19	0.31	0.14	0.25
BET1	41.55	48.23	37.53	27.78	26.01	44.21
BET1L	27.98	26.37	34.39	27.65	28.31	26.51
BEX1	208.24	202.86	193.23	176.83	207.42	193.44
BEX2	38.88	54.22	64.41	58.32	32.96	74.06
BEX3	451.23	470	412.41	363.13	476.38	379.9
BEX4	128.57	144.39	126.34	92.14	93.53	140.98
BEX5	20.72	17.78	25.7	18.49	27.73	25.36
BFAR	32.61	29.41	33.08	38.38	27.37	38.75
BFSP1	4.27	6.8	4.78	5.49	4.53	5.51
BFSP2	0.09	0	0	0	0	0.11
BGLAP	0.69	0.98	0.47	0.56	1.33	1.34
BGN	0.03	0.08	0.04	0.03	0.03	0.07
BHLHA15	2.78	3.52	0.83	6.48	5.02	6.61
BHLHA9	0	0	0	0	0	0
BHLHB9	7.57	8.95	8.19	4.32	5.6	6.66
BHLHE22	0.59	0.69	0.27	0.49	0.82	0.49
BHLHE23	0.07	0.29	0.05	0.32	0.29	0.17
BHLHE40	57.62	61.41	65.84	42.29	49.66	43.82
BHLHE41	5.82	16.91	10.77	4.52	4.34	5.97
BHMG1	0.23	0.25	0.05	0.18	0.16	0.32
BHMT	0.17	0.17	0.15	0.04	0	0.11
BHMT2	0.62	0.51	0.38	0.91	1.16	0.47
BICC1	8.66	10.73	9.71	6.13	8.27	6.94
BICD1	7.34	13.15	10.7	8.56	7.59	9.42
BICD2	32.06	36.84	27.9	31.62	29.69	28.22
BICDL1	3.22	4.29	5.84	3.04	2.33	3.23
BICDL2	0.6	0.33	0.51	0.72	0.41	0.2
BID	28.77	27.27	23.73	37.1	36.43	28.99
BIK	3.19	2.97	1.81	3.85	2.7	3.55
BIN1	2.48	1.79	2.28	5	3.97	4.29
BIN2	0.03	0.05	0	0	0.03	0
BIN3	16.88	19.91	20.14	28.73	19.71	20.03
BIRC2	26.56	27.34	24.68	19.34	18.61	32.93
BIRC3	0.84	1.45	1.07	1.2	0.86	0.88
BIRC5	181.58	145.89	150.16	150.15	164.24	161.92
BIRC6	20.7	25.45	28.17	18.45	17.79	23.09
BIRC7	0	0	0	0	0	0
BIRC8	0	0	0	0	0	0
BIVM	18.67	17.35	17.92	10.08	11.67	14.14
BIVM-ERCC5	6.87	6.53	5.14	4.5	3.03	9.23
BLCAP	55.32	57.29	54.86	45.24	53.65	47.85
BLID	0	0	0	0	0	0
BLK	0.14	0	0.12	0.03	0.03	0.04
BLM	34.28	35.22	30.69	25.85	28.12	33.14
BLMH	130.31	116.55	124.66	128.64	118.51	132.07
BLNK	0.06	0.33	0.2	0.09	0.28	0.23
BLOC1S1	108.87	92.15	119.76	133	166.8	75.47
BLOC1S2	50.09	52.61	50.45	53.1	47.77	57.98
BLOC1S3	10.87	10.62	10.05	14.87	11.17	12.44
BLOC1S4	28.72	27.62	22.06	30.25	33.38	21.5
BLOC1S5	21.01	21.23	20.79	13.33	15.8	17.33
BLOC1S6	39.3	39.63	37.84	23.24	26.33	35.03
BLVRA	96.71	84.59	102.57	105.68	111.09	66.98
BLVRB	41.46	45.24	55.29	60.86	65.89	32.91
BLZF1	26.82	32.66	29.16	20.57	17.57	32.57
BMF	8.65	10.1	12.31	5.41	9.56	3.98
BMI1	49.39	51.58	26.98	22.07	31.82	47.73
BMP1	12.47	8.82	11.78	11.52	10.49	10.01
BMP10	0	0.02	0	0	0	0.01
BMP15	0	0	0	0	0	0
BMP2	9.48	9.54	7.69	13.76	9.1	14.46
BMP2K	11.13	15.5	13.07	7.86	8.99	12.84
BMP3	0.68	0.52	0.46	0.34	0.71	0.35
BMP4	8.55	9.21	9.99	8.38	9.69	7
BMP5	0.04	0.05	0.04	0.16	0	0.05
BMP6	8.27	8.69	6.8	6.86	7.46	5.94
BMP7	31.44	27.64	28.06	25.92	32.66	24.15
BMP8A	2.06	1.84	2.51	1.68	1.63	1.95
BMP8B	6.27	7.24	7.12	7.13	9.05	5.74
BMPER	0.56	0.39	0.6	0.5	0.94	0.21
BMPR1A	27.84	32.92	25.4	18.22	21.03	25.4
BMPR1B	3.25	3.61	3.54	2	2.23	3.7
BMPR2	12.41	14.81	13.44	8.59	7.73	12.58
BMS1	60.13	71.92	68.22	65.95	49.2	84.81
BMS1P17	9.76	7.31	10.27	3.01	4.66	5.7
BMS1P18	9.76	7.31	10.27	3.01	4.66	5.7
BMS1P20	0	0	0	0	0	0
BMS1P21	1.65	0.91	2.34	0.44	1.28	1.11
BMS1P22	20.33	4.53	5.8	12.55	12.66	9.1
BMS1P4	11.62	11.99	17.36	8.68	6.95	12.89
BMS1P5	31.16	20.26	30.23	15.32	13.36	32.86
BMS1P6	17.35	17.83	20.29	16.85	12.32	21.45
BMT2	14.74	14.91	13.46	10.98	7.64	15.97
BMX	0	0.04	0.02	0.03	0	0
BNC1	1.37	2.53	2.24	3.43	1.56	2.65
BNC2	1.5	1.8	1.62	1.17	1.4	0.98
BNIP1	27.37	30.38	30.79	44.13	31.23	42.92
BNIP2	20.63	21.23	16.94	11.75	14.02	19.89
BNIP3	59.08	49.68	49.53	47.67	49.49	46.77
BNIP3L	21.68	22.27	18.8	14.71	19.2	16.63
BNIPL	0.84	0.37	0.65	0.32	0.66	0.48
BOC	4.18	4.18	4.83	5.02	4.66	4.65
BOD1	79.41	82.86	78.83	88.51	71.69	102.55
BOD1L1	15.08	21.72	20	15.4	14.05	21.3
BOD1L2	0.02	0	0.02	0.02	0	0
BOK	2.54	1.94	2.51	5.78	4.15	3.44
BOLA1	24.31	21.78	26.45	44.77	35.91	21.33
BOLA2	241.89	187.64	270.26	190.75	213.02	211
BOLA2B	32.14	1.61	18.33	80.35	56.31	13.38
BOLA2-SMG1P6	43.48	70.93	56.56	25.76	28.44	55.69
BOLA3	143.78	130.4	97.46	111.11	129.21	99.86
BOLL	0.03	0.04	0.04	0.09	0	0.03
BOP1	93.46	74.14	85.31	121.15	104.6	86.13
BORA	16.69	18.12	15.33	12.88	12.95	16.08
BORCS5	4.19	4.24	3.83	3.41	3.74	3.22
BORCS6	14.39	12.66	9.86	18.69	14.53	12.65
BORCS7	20.14	21.23	20.54	18.41	18.11	18.6
BORCS8	20.9	19.96	23.17	23.57	24.26	23.63
BORCS8-MEF2B	2.58	2.06	1.84	3.04	0.44	2.81
BPGM	30.63	32.85	29.92	23.41	29.14	26.68
BPHL	21.37	16.85	20.32	13.81	20.21	13.79
BPI	0	0	0	0	0	0
BPIFA1	0	0	0	0	0	0
BPIFA2	0	0	0	0	0	0
BPIFA3	0	0	0	0	0	0
BPIFA4P	0	0	0	0.07	0	0
BPIFB1	0	0.06	0	0	0	0
BPIFB2	0	0	0	0	0	0
BPIFB3	0	0	0	0	0	0
BPIFB4	0	0	0	0	0	0
BPIFB6	0.05	0	0.08	0	0	0
BPIFC	0.04	0.1	0.15	0.08	0.08	0.22
BPNT1	44	36.63	45.6	32.01	37.53	30.67
BPTF	37.36	48.24	43.15	26.83	33.49	41.13
BPY2	0	0	0	0	0	0
BPY2B	0	0	0	0	0	0
BPY2C	0	0	0	0	0	0
BRAF	11.75	21.59	16.29	20.43	9.42	26.36
BRAP	23.44	37.14	30.02	31.21	17.23	42.74
BRAT1	59.95	49.28	42.32	77.3	73.81	42.92
BRCA1	39.5	47.67	44.51	33.58	31.39	46.97
BRCA2	4.79	6.89	5.44	3.32	4.53	5.76
BRCC3	46.26	51.73	44.84	26.67	37.84	39.29
BRD1	30.99	38.93	30.13	42.69	25.86	42.89
BRD2	484.98	735.24	647.43	602.07	396.01	858.06
BRD3	37.56	40.29	31.38	29.88	37.71	29.92
BRD4	38.63	62.66	39.72	74.59	41.13	70.17
BRD7	83.82	98.53	76.14	68.57	77.75	98.26
BRD7P3	0.09	0.04	0.1	0.1	0.03	0.11
BRD8	98.29	102.22	110.59	103.98	82.03	111.41
BRD9	68.66	57.1	67.36	68.95	66.9	74.31
BRDT	0.03	0	0	0	0.02	0.06
BRDTP1	0.08	0	0	0	0	0
BRE	65.81	75.26	56.12	55.53	57.55	60.76
BRF1	30.53	24.42	28.3	37.21	29.21	28.25
BRF2	18.14	22.27	26.52	32.57	16.87	26.75
BRI3	110.86	84.72	112.02	110.45	109.37	108.45
BRI3BP	35.16	35.17	29.39	26.74	32.96	28.87
BRICD5	6.79	3.62	6.79	6.83	5.66	3.64
BRINP1	0	0	0	0	0	0
BRINP2	0.1	0.03	0.04	0.07	0.06	0.02
BRINP3	2.14	2.65	2.56	1.09	2.13	1.49
BRIP1	20.24	23.56	20.03	12.56	12.61	21.91
BRIX1	172.22	208.94	148.91	172.59	170.09	220.59
BRK1	240.68	199.84	241.29	202.53	281.39	173.15
BRMS1	58.81	68.82	73.15	85.89	59.83	71.56
BRMS1L	37.76	44.38	35.82	18.65	27.9	32.26
BROX	35.63	40.17	31.65	20.52	20.5	34.05
BRPF1	32.14	41.51	42.05	64.43	30.88	56.66
BRPF3	21.57	32.86	29.4	28.64	18.68	38.1
BRS3	0	0	0	0	0	0.13
BRSK1	15.02	17.65	16.77	34.54	13.19	28.6
BRSK2	10.15	10.86	9.71	12.21	8.41	11.22
BRWD1	34.03	33.76	36.96	25.12	25.39	35.95
BRWD3	11.22	13.13	12.51	6.56	7.98	10.37
BSCL2	48.27	59.07	68.14	47.27	44.25	50.52
BSDC1	51.4	46.33	70.01	67.47	52.12	50.57
BSG	584.92	575.23	529.09	693.9	732.73	454.39
BSN	3.27	5.85	6.14	5.02	3.4	4.42
BSND	0	0	0	0	0.06	0
BSPH1	0	0	0	0	0	0
BSPRY	1.01	1.09	1.14	2.1	1.89	0.96
BST1	0.54	0.89	0.83	0.67	0.31	0.85
BST2	1.3	0.92	0.97	0.83	2.21	0.45
BSX	0	0	0.08	0	0	0.13
BTAF1	53.69	54.34	61.8	41.41	37.12	64.35
BTBD1	83.08	108.47	83.13	60.54	57.31	95.74
BTBD10	19.22	28.56	25.93	14.66	16.91	24.3
BTBD11	5.16	5.03	4.17	3.23	5.51	2.98
BTBD16	0.12	0	0.03	0.04	0.04	0
BTBD17	0	0	0	0	0	0.05
BTBD18	0.12	0.13	0.07	0.05	0.02	0.06
BTBD19	0.83	1.03	0.62	0.94	1.1	0.68
BTBD2	67.83	85.19	61.07	91.55	113.66	50.47
BTBD3	26.34	21.29	24.34	16.61	22.62	20.57
BTBD6	80.37	67.43	88.71	73.82	85.66	58.42
BTBD7	20.81	20.43	19.4	14.4	15.91	20.76
BTBD8	1.06	0.28	1.77	0.74	0.73	0.87
BTBD9	3.69	3.83	3.99	3.58	3.69	3.08
BTC	1.75	1.88	1.14	0.94	1.28	1.03
BTD	9.1	7.06	8.18	8.11	10.15	7
BTF3	1463.59	1657.06	1488.79	1396.98	1417.59	1475.96
BTF3L4	51.17	56.23	50.2	37.72	45.59	55.28
BTF3P11	0.24	0.34	0	0	0	0
BTG1	22.09	21.66	19.68	26.11	17.24	31.46
BTG2	47.68	47.11	47.57	47.45	47.61	44.26
BTG3	132.1	145.31	123.95	193.94	115.58	232.14
BTG4	0.07	0.21	0	0.17	0.08	0.18
BTK	0.72	1.61	1.35	0.22	0.24	1.12
BTLA	0.11	0.31	0.18	0.13	0.07	0.2
BTN1A1	0	0	0.12	0.08	0.05	0.15
BTN2A1	30.54	38.68	42.58	46.2	26.35	50.87
BTN2A2	14.98	18.85	22.35	21.71	12.26	22.29
BTN2A3P	5	7.19	8	7.12	3.98	8.04
BTN3A1	5.93	5.37	6.64	4.43	5.05	5.08
BTN3A2	11.48	8.96	9.76	6.75	11.88	5.24
BTN3A3	6.5	4.52	5.8	3.03	5.5	3.53
BTNL10	0.1	0	0.14	0.33	0.1	0
BTNL2	0.05	0	0.07	0	0	0
BTNL3	0	0	0.02	0	0	0
BTNL8	0	0	0.02	0	0	0
BTNL9	6.42	5.01	5.98	5.11	4.92	4.81
BTRC	18.25	21.13	20.65	14.46	16.77	18.32
BUB1	75.28	74.3	63.15	51.06	65.56	67.25
BUB1B	67.48	72.81	66.74	41.46	50.6	56.65
BUB1B-PAK6	0.33	0.61	0.3	0.99	0.42	0.97
BUB3	300.75	285.05	304.96	280.43	287.05	289.71
BUD13	23.43	28.71	28.96	38.32	23.37	36.77
BUD31	147.49	270.92	174.1	260.87	130.66	258.84
BVES	9.31	12.24	10	8.17	8.36	9.03
BYSL	65.72	58.83	69.66	102.83	57.67	89.46
BZW1	328.54	319.52	284.31	200.88	210.85	359.4
BZW2	138.93	116.58	122.09	109.46	132.81	114.1
C10orf10	24.56	28.59	29.72	38.97	44.31	18.63
C10orf105	0.09	0.09	0.17	0.4	0.17	0.09
C10orf107	1.46	2.78	3.04	0.87	1.16	1.23
C10orf11	0.26	0.38	0.62	0.92	0.47	0.33
C10orf111	1.45	2.13	1.75	0.58	0.66	1.1
C10orf113	0	0	0	0	0	0
C10orf120	0	0	0	0	0	0
C10orf126	0	0	0	0	0	0
C10orf128	0.05	0	0	0.05	0	0.05
C10orf131	0.75	0.61	1.01	0.36	0.78	1.39
C10orf142	0	0.09	0	0	0.07	0
C10orf25	0.69	1.02	0.91	0.74	0.35	0.8
C10orf35	27.99	19.26	35.39	51.19	34.78	32.19
C10orf53	0	0	0	0	0.13	0
C10orf55	0.07	0	0.1	0.03	0.09	0.04
C10orf62	0.12	0.25	0.21	0.07	0.18	0.07
C10orf67	0.61	0.34	0.58	0.19	0.4	0.69
C10orf71	0	0.02	0.01	0.03	0.05	0.03
C10orf76	20.36	19.09	21.9	16.02	16.58	18.77
C10orf82	3.02	3.6	3.07	5	4.27	3.22
C10orf88	18.47	19.76	20.25	17.32	13.99	25.75
C10orf90	0	0	0.02	0	0	0
C10orf91	0.2	0.15	0.22	0.24	0.43	0.13
C10orf95	13.66	12.02	14.42	10.79	12.03	8.55
C10orf99	0.09	0.38	0.44	0.1	0	0.33
C11orf1	17.83	23.45	24.9	8.85	12.6	14.51
C11orf16	0.22	0.1	0.13	0.08	0.08	0.09
C11orf21	0.03	0	0	0.11	0.03	0
C11orf24	40.36	43.37	43.15	50.92	42.15	53.59
C11orf40	0	0	0	0	0	0
C11orf42	0.45	0.09	0.27	0	0.27	0.08
C11orf44	0	0	0	0	0	0
C11orf45	2.17	2.02	2.22	0.98	2.47	0.94
C11orf49	24.78	23.87	23.13	27.6	28.86	19.02
C11orf52	0	0.27	0.14	0.29	0.2	0.16
C11orf53	0	0	0	0	0	0
C11orf54	11.07	10.79	11.25	7.85	10.14	7.34
C11orf57	44.78	59.16	55.61	39.06	35.35	69.39
C11orf58	109.72	113.56	113.8	85.27	78.13	123.33
C11orf63	4.33	7.18	5.64	5.15	3.94	6.33
C11orf65	1.58	1.34	1.4	0.41	1.12	1.06
C11orf68	16.9	15.46	20.94	27.51	25.57	14.26
C11orf70	7.78	7.21	9.53	6.68	9.96	5.26
C11orf71	10.02	16.23	13.73	11.39	13.35	10.52
C11orf74	46.94	55.22	45.06	39.18	51	41.91
C11orf80	5.38	6.68	6.12	7.71	7.65	7.28
C11orf84	48.28	54.35	53.98	68.76	48.12	58.96
C11orf86	0	0	0	0	0	0.08
C11orf87	0.04	0.03	0.03	0.01	0.05	0
C11orf88	0.11	0	0.07	0	0.1	0.26
C11orf91	0.16	0.35	0.17	0.09	0.09	0.1
C11orf94	0.22	0.66	0.62	0.27	0.25	0.82
C11orf95	21.42	16.9	17.16	23.05	19.15	21.84
C11orf96	7.03	11.53	3.02	60.94	9.79	38.87
C11orf97	0	0	0.09	0	0	0
C11orf98	87.72	93.68	96.26	103.35	84.94	107.02
C12orf10	82.8	91.04	104.03	100.16	86.21	91.45
C12orf29	40.59	46.67	40.55	27.55	25.72	40.2
C12orf4	25.64	32.59	31.2	21.93	15.5	36.33
C12orf40	0.02	0.04	0	0	0.02	0
C12orf42	0	0.15	0	0	0.05	0.2
C12orf43	27.15	25.95	26.16	33.46	25.95	37.27
C12orf45	49.34	46.36	48.03	49.53	49.39	40.01
C12orf49	29.45	30.56	31.42	20.24	22.82	27.12
C12orf50	0.17	0.24	0.3	0.05	0.04	0.47
C12orf54	0	0	0	0	0.09	0
C12orf56	0.03	0.13	0.12	0	0.04	0.19
C12orf57	166.1	218.34	190.35	241.67	228.82	157.7
C12orf60	4.04	4.31	4.68	1.64	2.87	3.22
C12orf65	29.6	39.98	34.15	33.53	31.09	45.39
C12orf66	10.23	14.06	13.55	8.22	9.5	12.1
C12orf71	0.15	0.11	0.49	0.09	0.56	0.09
C12orf73	25.84	23.96	24.37	18.39	18.77	19.88
C12orf74	0	0	0	0	0	0
C12orf75	93.9	67.37	51.92	71.95	85.09	59.88
C12orf76	7.55	6.48	7.92	4.81	7.08	5.3
C12orf77	0	0	0	0	0	0.06
C12orf80	0	0	0	0	0	0
C14orf1	61.77	55.66	56.14	41.34	53.96	45.21
C14orf105	0	0	0	0	0	0
C14orf119	24.06	28.99	26.09	22.58	21.39	29.16
C14orf132	10.26	12.41	12.17	9.22	11.91	6.47
C14orf159	10.67	8.2	11.58	6.9	8.4	7.87
C14orf166	391.02	411.1	330.8	283.67	354.37	354.38
C14orf177	0	0	0	0	0	0
C14orf178	0.48	1.39	1.19	0.99	0.39	1.34
C14orf180	0	0	0	0	0	0
C14orf2	286.94	216.29	256.02	216.06	284.81	245.64
C14orf28	2.29	2.85	2.68	2.07	1.59	2.79
C14orf37	3.02	3.37	3.17	2.36	3.66	1.81
C14orf39	5.93	7.98	6.65	2.74	3.97	6.14
C14orf79	14.5	22.9	26.64	13.94	13.22	15.78
C14orf80	36.22	22.62	21.93	48.49	39.22	24.05
C14orf93	5.44	7.25	8.18	7.67	6.25	5.91
C15orf32	0	0	0	0.05	0	0
C15orf38-AP3S2	12.33	12.63	14.27	11.42	9.9	10.92
C15orf39	31.44	34.18	31.41	43.16	37.46	35.47
C15orf40	49.92	49.51	57.23	35.71	45.15	41.92
C15orf41	10.41	10.07	9.91	5.86	9.11	9.38
C15orf48	1.39	0.25	1.17	2.05	3	1.6
C15orf52	3.21	2.12	4.36	3.27	2.74	2.61
C15orf53	0	0	0	0	0	0
C15orf56	0	0	0.05	0.08	0	0
C15orf57	17.58	17.25	17.75	15.86	14.78	16.89
C15orf59	3.02	2.73	3.15	3.2	2.44	3.25
C15orf61	23.65	24.83	16.01	36.06	29.34	19.95
C15orf62	2.48	1.39	2.03	1.26	1.42	1.49
C15orf65	4	5.57	4.36	2.56	4.14	3.33
C16orf45	0.93	0.76	0.95	1.74	1.32	0.84
C16orf46	2.25	2.65	2.64	2.31	1.96	3.2
C16orf47	0.11	0.23	0	0	0	0
C16orf52	7.43	7.34	7.76	4.37	3.85	6.82
C16orf54	0	0	0.02	0	0	0
C16orf58	35.04	38.94	49.16	43.63	41.76	42.33
C16orf59	15.88	13.2	13.06	20.63	19.38	11.87
C16orf62	19.05	19.3	20.04	13.62	16.93	16.96
C16orf70	17.54	17.83	18.88	15.51	15.64	19.08
C16orf71	0.3	0.74	0.69	0.52	0.3	0.4
C16orf72	26.91	34.26	31.73	22.78	17.55	39.23
C16orf74	8.53	6.92	8.33	9.73	11.61	4.29
C16orf78	0	0	0	0	0	0
C16orf82	0	0	0	0	0	0
C16orf86	0.69	0.4	1.01	0.92	0.78	0.36
C16orf87	27.49	37.04	28.28	25.23	20.5	44.94
C16orf89	0.34	0.2	0.29	0.53	0.15	0.23
C16orf90	0	0	0	0.09	0	0
C16orf91	24.82	27.13	33.6	35.3	31.57	28.3
C16orf92	0	0	0	0	0	0
C16orf95	6.5	4.35	5.15	7.41	8.88	4.76
C16orf96	0.06	0.23	0.18	0.12	0.06	0.1
C16orf97	0	0	0	0	0	0
C17orf100	8.34	10.39	7.38	10.63	8.95	7.25
C17orf102	0.3	0.34	0.36	0.1	0.33	0.37
C17orf105	0	0.39	0.32	0	0.1	0.33
C17orf107	1.07	0.82	0.78	0.84	0.56	1.24
C17orf112	0	0	0	0	0	0
C17orf47	0.34	0.38	0.24	0.27	0.1	0.17
C17orf49	100.48	73.63	82.63	95.95	114.23	69.68
C17orf50	0.14	1.01	0.2	0.25	0.23	0.27
C17orf51	20.78	23.22	23.65	23.19	20.21	20.72
C17orf53	15.81	22.93	21.12	26.69	15.37	23.79
C17orf58	52.02	42.58	41.52	36.09	39.42	37.48
C17orf62	40.6	25.14	37.12	41.4	38.61	33.18
C17orf64	0.15	0.33	0.54	0.18	0.08	0.38
C17orf67	4.01	3.92	2.37	6.87	3.88	4.82
C17orf74	0.13	0.06	0.09	0	0.05	0.05
C17orf75	22.57	20.74	23.1	15.47	19.37	16.52
C17orf77	0	0	0	0	0	0.04
C17orf78	0.04	0.18	0.11	0.1	0	0.11
C17orf80	46.19	56.51	55.82	38.46	32.6	56.73
C17orf82	1.76	1.52	0.67	1.18	1.23	0.94
C17orf97	5.14	6	6.63	2.89	3.29	6.59
C17orf98	0.14	0	0.38	0	0.15	0
C17orf99	0	0	0.05	0	0	0
C18orf21	53.17	77.64	51.73	53.17	42.97	78.92
C18orf25	15.35	20.71	17.46	20.25	10.63	23.15
C18orf32	15.53	16.5	14.27	13.72	17.12	14.95
C18orf54	6.18	6.14	5.54	3.16	3.64	6.23
C18orf63	0	0	0	0	0	0
C18orf65	1.39	5.1	3.54	0.86	1	2.44
C18orf8	32.88	43.96	33.78	35.51	25.71	41.14
C19orf12	7.52	6.82	6.34	6.79	7.63	6.45
C19orf18	0.08	0.69	0.8	0.28	0	1
C19orf24	54.92	61.67	44.03	85.06	84.82	55.5
C19orf25	19.5	16.49	18.87	29.09	23.59	20.03
C19orf33	0	0	0	0	0	0
C19orf35	0.03	0.15	0.06	0.06	0.09	0.03
C19orf38	1.82	4.37	4.14	2.79	1.06	3.34
C19orf43	262.29	206.51	135.5	261.22	247.78	236.39
C19orf44	12.19	13.84	13.6	14.05	10.9	15.81
C19orf45	0.99	0.54	0.64	0.88	1.25	0.48
C19orf47	19.01	27.72	22.38	36.79	21.7	32.03
C19orf48	185.8	196.79	262.03	361.65	242.2	242.43
C19orf53	121.89	110.6	130.7	153.88	154.61	124.69
C19orf54	29.66	37.8	36.36	35.53	33.6	33.29
C19orf57	2.71	2.89	4.69	3.23	3.26	1.53
C19orf60	39.95	31.71	9.72	55.7	58.19	22.07
C19orf66	1.43	0.83	1.09	2.05	3.11	1.03
C19orf67	0.1	0	0.04	0.06	0	0
C19orf68	11.07	14.69	16.31	20.46	11.47	15.93
C19orf70	79.93	52.46	80.6	98.2	112.86	55.01
C19orf71	5.77	2.43	5.81	5.41	4.35	5.3
C19orf73	3.98	7.37	3.93	9.76	6.99	4.75
C19orf81	9.03	6.58	1.11	22.22	21.26	3.76
[truncated: 21,573 more rows]

## Sheet: A.HTT DESeq2 results
gene	HTT-134Q_AGG-_/_HTT-WT:log2FoldChange	HTT-134Q_AGG-_/_HTT-WT:pvalue	HTT-134Q_AGG-_/_HTT-WT:padj	HTT-134Q_AGG+_/_HTT-134Q_AGG-:log2FoldChange	HTT-134Q_AGG+_/_HTT-134Q_AGG-:pvalue	HTT-134Q_AGG+_/_HTT-134Q_AGG-:padj	HTT-134Q_AGG+_/_HTT-WT:log2FoldChange	HTT-134Q_AGG+_/_HTT-WT:pvalue	HTT-134Q_AGG+_/_HTT-WT:padj
A1BG	0.767051	0.0640523	0.620413	-0.309407	0.665123	1	0.457644	0.377478	1
A1CF	-1.34686	0.176194	0.962647	0.796145	0.485958	1	-0.550714	0.648659	1
A2M	1.13584	0.592816	NaN	0.565012	0.813191	NaN	1.70086	0.390485	NaN
A2ML1	-1.94203	0.492194	NaN	2.27351	0.414359	NaN	0.33148	0.943799	NaN
A2MP1	0.277927	0.951626	NaN	-0.153251	1	NaN	0.124676	1	NaN
A3GALT2	1.22714	0.500335	NaN	-1.47892	0.42992	NaN	-0.251777	0.962438	NaN
A4GALT	0.601133	0.284515	1	0.691644	0.177852	0.713974	1.29278	0.00458514	0.081289
A4GNT	1.84896	0.57069	NaN	-1.9842	0.549387	NaN	-0.135238	1	NaN
AA06	NaN	NaN	NaN	NaN	NaN	NaN	NaN	NaN	NaN
AAAS	0.274181	0.534315	1	-0.288061	0.482426	1	-0.0138806	1	1
AACS	-0.00398173	1	1	0.120061	1	1	0.116079	1	1
AACSP1	1.09345	0.733438	NaN	-0.476175	0.911137	NaN	0.617275	0.87424	NaN
AADAC	0	1	NaN	0	1	NaN	0	1	NaN
AADACL2	NaN	NaN	NaN	NaN	NaN	NaN	NaN	NaN	NaN
AADACL3	NaN	NaN	NaN	NaN	NaN	NaN	NaN	NaN	NaN
AADACL4	0	1	NaN	1.54112	0.811613	NaN	1.71505	0.788254	NaN
AADACP1	NaN	NaN	NaN	NaN	NaN	NaN	NaN	NaN	NaN
AADAT	0.118723	1	1	-0.100686	1	1	0.0180376	1	1
AAED1	0.136416	1	1	-0.178838	0.967609	1	-0.0424225	1	1
AAGAB	-0.16245	1	1	-0.0130883	1	1	-0.175539	0.962596	1
AAK1	-0.343143	0.288371	1	0.611786	0.00677144	0.093609	0.268643	0.543579	1
AAMDC	0.163162	1	1	-0.272856	0.729215	1	-0.109694	1	1
AAMP	0.171535	0.993724	1	-0.14523	1	1	0.0263042	1	1
AANAT	-0.345906	0.804215	1	0.0387179	1	1	-0.307188	0.848615	1
AAR2	0.00485681	1	1	0.578413	0.00072491	0.0185198	0.583269	0.000615501	0.0193096
AARD	0.1637	1	1	-0.224277	0.860815	1	-0.0605771	1	1
AARS	-0.270739	0.473549	1	0.48053	0.0272917	0.236027	0.209791	0.776636	1
AARS2	0.221093	0.785494	1	-0.0848633	1	1	0.13623	1	1
AARSD1	-0.433872	0.162859	0.934206	0.371485	0.28788	0.90979	-0.0623873	1	1
AASDH	-0.296881	0.456227	1	0.0643311	1	1	-0.23255	0.714389	1
AASDHPPT	0.051316	1	1	-0.541245	0.0282557	0.241618	-0.489929	0.0586863	0.442503
AASS	0.0756352	1	1	-0.307116	0.442408	1	-0.23148	0.730355	1
AATF	-0.325248	0.273449	1	0.503945	0.0185894	0.184615	0.178697	0.950577	1
AATK	0.885945	0.00812375	0.195594	0.200745	0.90783	1	1.08669	0.000706158	0.0211166
ABAT	-0.208352	0.819637	1	-0.218591	0.777296	1	-0.426943	0.132341	0.695398
ABCA1	0.298761	0.902447	NaN	-0.214004	0.966936	NaN	0.0847565	1	NaN
ABCA10	-0.643233	0.571324	1	-0.85987	0.458997	NaN	-1.5031	0.141847	0.724026
ABCA11P	0.0791251	1	1	0.328891	0.365572	1	0.408016	0.174606	0.802904
ABCA12	-0.0087499	1	1	-0.427101	0.742738	1	-0.435851	0.732914	1
ABCA13	0.261516	0.981885	NaN	-1.16696	0.806643	NaN	-0.905447	0.855875	NaN
ABCA17P	0.306356	0.85092	1	-0.566251	0.602463	1	-0.259894	0.906716	1
ABCA2	0.451474	0.24503	1	-0.339489	0.484392	1	0.111985	1	1
ABCA3	-0.199359	0.849498	1	0.0509042	1	1	-0.148454	1	1
ABCA4	-1.45877	0.569788	NaN	1.7768	0.48039	NaN	0.318027	0.941058	NaN
ABCA5	-0.0779297	1	1	-0.232307	0.751405	1	-0.310236	0.475545	1
ABCA6	-0.145111	1	NaN	-2.25131	0.358422	NaN	-2.39642	0.323814	NaN
ABCA7	0.488903	0.204633	1	-0.276955	0.671111	1	0.211947	0.86804	1
ABCA8	-0.0458301	1	1	0.147871	1	1	0.102041	1	1
ABCA9	-2.03574	0.12627	NaN	1.04706	0.49753	NaN	-0.988681	0.463745	NaN
ABCB1	-0.182534	0.921681	1	0.647013	0.000191759	0.00674654	0.464479	0.02054	0.228139
ABCB10	0.00703106	1	1	-0.539066	0.0115886	0.135096	-0.532035	0.0132371	0.170861
ABCB11	0	1	NaN	0	1	NaN	0	1	NaN
ABCB4	0.309152	0.59646	1	-0.0911994	1	1	0.217953	0.857099	1
ABCB5	0.617909	0.819294	NaN	-0.574663	0.838451	NaN	0.0432469	1	NaN
ABCB6	0.0826011	1	1	-0.236899	0.785513	1	-0.154298	1	1
ABCB7	0.0912156	1	1	-0.179511	0.94103	1	-0.0882959	1	1
ABCB8	0.33241	0.45915	1	-0.23032	0.783601	1	0.10209	1	1
ABCB9	0.367589	0.267284	1	-0.289543	0.506431	1	0.0780458	1	1
ABCC1	0.0634295	1	1	0.118943	1	1	0.182373	0.935275	1
ABCC10	0.171269	0.995394	1	-0.242518	0.756245	1	-0.0712488	1	1
ABCC11	0.348988	0.800273	1	0.646416	0.487523	1	0.995404	0.234761	0.935452
ABCC12	-2.29206	0.580415	NaN	3.65973	0.353623	NaN	1.36768	0.741422	NaN
ABCC13	0	1	NaN	1.57915	0.806701	NaN	1.75307	0.783406	NaN
ABCC2	-0.598156	0.168076	0.944012	0.475483	0.33416	0.978868	-0.122673	1	1
ABCC3	-2.65528	0.277655	NaN	1.2269	0.665439	NaN	-1.42838	0.542755	NaN
ABCC4	0.0175379	1	1	-0.568693	0.00667272	0.0925471	-0.551155	0.00943043	0.13391
ABCC5	0.0515042	1	1	-0.227674	0.717069	1	-0.176169	0.968729	1
ABCC6	-0.052939	1	1	-0.225252	0.850544	1	-0.278191	0.71096	1
ABCC6P1	-0.746961	0.201937	1	0.282047	0.809682	1	-0.464914	0.512436	1
ABCC6P2	-0.10955	1	1	-0.277753	0.875906	1	-0.387303	0.750302	1
ABCC8	-0.0143212	1	1	-0.181395	0.968441	1	-0.195716	0.92865	1
ABCC9	0.899169	0.505519	NaN	-0.100458	1	NaN	0.798711	0.5731	NaN
ABCD1	0.245708	0.747114	1	-0.142314	1	1	0.103394	1	1
ABCD2	-0.321201	0.713558	1	-1.06243	0.0569237	0.375681	-1.38363	0.00837596	0.12355
ABCD3	0.0240166	1	1	-0.532066	0.0379889	0.290491	-0.508049	0.0526588	0.413025
ABCD4	-0.0599357	1	1	0.219394	0.737106	1	0.159459	1	1
ABCE1	-0.0810921	1	1	-0.368405	0.327009	0.968369	-0.449497	0.167308	0.786653
ABCF1	0.0900509	1	1	0.327435	0.133576	0.612011	0.417486	0.0183867	0.210688
ABCF2	0.0195561	1	1	0.221724	0.589315	1	0.24128	0.456855	1
ABCF3	-0.137233	1	1	0.28717	0.462683	1	0.149937	1	1
ABCG1	-0.583439	0.299727	1	0.368067	0.627109	1	-0.215372	0.90861	1
ABCG2	-0.408604	0.382706	1	0.172518	0.992565	1	-0.236086	0.80904	1
ABCG4	-0.0869613	1	1	-0.235557	0.860285	1	-0.322519	0.680235	1
ABCG5	1.54629	0.395904	NaN	-1.17209	0.536	NaN	0.374204	0.9071	NaN
ABCG8	2.52013	0.160281	NaN	-0.681747	0.724249	NaN	1.83839	0.3347	NaN
ABHD1	0.557269	0.293615	1	-0.48474	0.400637	1	0.0725295	1	1
ABHD10	0.0901562	1	1	-0.45723	0.0535414	0.362118	-0.367074	0.185387	0.828602
ABHD11	0.215143	0.808347	1	0.00695412	1	1	0.222097	0.780265	1
ABHD12	0.173131	0.979931	1	0.0496441	1	1	0.222775	0.679333	1
ABHD12B	0.308687	0.835765	1	-0.491638	0.641065	1	-0.182951	0.985067	1
ABHD13	-0.36718	0.468698	1	0.228721	0.829478	1	-0.138458	1	1
ABHD14A	0.69024	0.0299914	0.414378	-0.503152	0.166354	0.689203	0.187088	0.943746	1
ABHD14A-ACY1	2.84946	0.631725	1	0.129262	1	1	2.97872	0.615368	1
ABHD14B	0.311249	0.544225	1	-0.566323	0.0901745	0.49112	-0.255073	0.716074	1
ABHD15	0.361964	0.274012	1	-0.353599	0.299613	0.928519	0.00836469	1	1
ABHD16A	-0.231576	0.773549	1	0.0394951	1	1	-0.192081	0.917823	1
ABHD16B	1.01254	0.000144515	0.0113464	-0.151707	1	1	0.860837	0.00206072	0.0466856
ABHD17A	0.938088	0.00124593	0.055797	-0.098535	1	1	0.839553	0.00495249	0.0853172
ABHD17B	0.00346384	1	1	0.272049	0.561429	1	0.275512	0.547742	1
ABHD17C	0.350083	0.293685	1	-0.382782	0.21751	0.792617	-0.0326987	1	1
ABHD18	-0.0919213	1	1	-0.349293	0.308761	0.941852	-0.441214	0.122108	0.664375
ABHD2	0.0843405	1	1	-0.403856	0.0353444	0.278214	-0.319515	0.178306	0.812368
ABHD3	0.179057	0.959925	1	0.0133166	1	1	0.192373	0.902103	1
ABHD4	-0.637804	0.00860543	0.202051	0.491092	0.0746452	0.443091	-0.146713	1	1
ABHD5	0.0605752	1	1	0.304018	0.440234	1	0.364593	0.262408	0.98132
ABHD6	-0.0116466	1	1	-0.329644	0.353743	1	-0.34129	0.317988	1
ABHD8	0.680958	0.00149149	0.0621449	0.0676779	1	1	0.748635	0.000340806	0.0125103
ABI1	-0.377142	0.177491	0.965819	0.114238	1	1	-0.262904	0.545585	1
ABI2	0.0107577	1	1	-0.195289	0.858252	1	-0.184532	0.918049	1
ABI3	-2.52158	0.38525	NaN	1.55653	0.627637	NaN	-0.965047	0.764752	NaN
ABI3BP	0.0116594	1	1	-0.115727	1	1	-0.104068	1	1
ABL1	-0.0547897	1	1	0.373048	0.130505	0.603486	0.318258	0.268784	0.990442
ABL2	-0.101226	1	1	0.501631	0.0145543	0.156939	0.400404	0.0890597	0.556167
ABLIM1	-0.0281954	1	1	-0.233981	0.513736	1	-0.262177	0.346283	1
ABLIM2	0.226805	0.890072	1	-0.514861	0.419459	1	-0.288055	0.782839	1
ABLIM3	0.376099	0.579503	1	0.0590668	1	1	0.435165	0.479377	1
ABO	0	1	NaN	0	1	NaN	0	1	NaN
ABR	0.136813	1	1	0.130973	1	1	0.267786	0.473771	1
ABRA	-3.4265	0.562959	NaN	1.84385	0.770854	NaN	-1.58265	0.801033	NaN
ABRACL	-0.0525715	1	1	-0.262483	0.550451	1	-0.315054	0.348699	1
ABT1	0.210935	0.774035	1	0.171947	0.988706	1	0.382882	0.136211	0.710243
ABTB1	0.278747	0.739531	1	-0.0535049	1	1	0.225242	0.86677	1
ABTB2	-0.127366	1	1	0.054524	1	1	-0.0728421	1	1
ACAA1	0.173214	0.985281	1	-0.193875	0.893545	1	-0.0206612	1	1
ACAA2	0.112794	1	1	-0.363556	0.0859707	0.477946	-0.250762	0.473369	1
ACACA	-0.0296918	1	1	-0.276123	0.45997	1	-0.305815	0.344197	1
ACACB	-0.0597268	1	1	-0.454963	0.192371	0.743766	-0.51469	0.113715	0.639657
ACAD10	0.162199	1	1	-0.274032	0.552331	1	-0.111833	1	1
ACAD11	-0.159688	1	1	0.153959	1	1	-0.00572887	1	1
ACAD8	0.13705	1	1	-0.260252	0.694	1	-0.123202	1	1
ACAD9	0.207821	0.747594	1	-0.063877	1	1	0.143944	1	1
ACADL	0.221904	0.79203	1	-0.461441	0.149212	0.647734	-0.239538	0.731521	1
ACADM	-0.139611	1	1	-0.39521	0.14381	0.638274	-0.534821	0.0177505	0.205419
ACADS	0.914336	0.00697262	0.177778	-0.216497	0.865298	1	0.697839	0.056989	0.433449
ACADSB	-0.0933136	1	1	-0.69972	0.00106332	0.02468	-0.793033	0.000116214	0.00554502
ACADVL	0.301864	0.47256	1	0.0854162	1	1	0.387281	0.236841	0.939703
ACAN	0.247265	0.931939	1	0.0776352	1	NaN	0.324901	0.865068	1
ACAP1	-0.113011	1	1	-0.891114	0.319385	0.956568	-1.00412	0.245284	0.95472
ACAP2	-0.557556	0.0818209	0.684023	0.222327	0.814588	1	-0.335229	0.457912	1
ACAP3	0.360283	0.241504	1	-0.159725	1	1	0.200558	0.850762	1
ACAT1	0.255925	0.58231	1	-0.625583	0.00372316	0.0616689	-0.369658	0.203853	0.870587
ACAT2	-0.0178953	1	1	-0.600281	0.000279474	0.00896053	-0.618176	0.00015212	0.00677872
ACBD3	-0.497498	0.125144	0.829766	0.404304	0.272943	0.889583	-0.0931941	1	1
ACBD4	0.191491	0.930609	1	-0.329705	0.521281	1	-0.138215	1	1
ACBD5	-0.214589	0.744779	1	-0.104182	1	1	-0.318771	0.279973	1
ACBD6	0.395394	0.108849	0.782516	-0.00339242	1	1	0.392001	0.115143	0.642818
ACBD7	-0.137393	1	1	-0.512919	0.130735	0.603841	-0.650312	0.0337292	0.316235
ACCS	-0.0287474	1	1	-0.232964	0.837545	1	-0.261712	0.76469	1
ACCSL	-1.18753	0.780866	NaN	4.19116	0.242429	NaN	3.00363	0.406639	NaN
ACD	-0.0896337	1	1	0.283168	0.531303	1	0.193534	0.895678	1
ACE	-0.234355	0.778482	1	-0.0107897	1	1	-0.245145	0.744432	1
ACE2	-1.47759	0.149985	0.905252	0.736561	0.552694	1	-0.741026	0.510332	1
ACER1	-2.80826	0.267667	NaN	1.43976	0.613576	NaN	-1.3685	0.595138	NaN
ACER2	-0.19762	0.920929	1	-0.541796	0.20648	0.769115	-0.739416	0.0502642	0.404047
ACER3	-0.367924	0.296785	1	0.147575	1	1	-0.220348	0.790594	1
ACHE	-1.31101	0.00258499	0.0913303	1.62938	0.000115919	0.00451662	0.318367	0.690905	1
ACIN1	-0.112427	1	1	0.16496	1	1	0.0525327	1	1
ACKR1	NaN	NaN	NaN	NaN	NaN	NaN	NaN	NaN	NaN
ACKR2	-1.18564	0.173716	0.956707	-0.151898	1	NaN	-1.33753	0.12849	0.683146
ACKR3	0.740586	0.326576	1	0.10955	1	1	0.850136	0.244899	0.954071
ACKR4	-0.109466	1	1	0.384694	0.679429	1	0.275227	0.837715	1
ACLY	-0.00848246	1	1	-0.470523	0.0228052	0.210733	-0.479006	0.0192222	0.217242
ACMSD	-1.00635	0.697136	NaN	1.28463	0.604197	NaN	0.278282	0.956478	NaN
ACO1	0.309105	0.314714	1	-0.398436	0.101418	0.525062	-0.089331	1	1
ACO2	0.0850454	1	1	0.0753898	1	1	0.160435	1	1
ACOD1	NaN	NaN	NaN	NaN	NaN	NaN	NaN	NaN	NaN
ACOT1	0.424806	0.653791	1	-0.817839	0.255966	0.859697	-0.393034	0.695847	1
ACOT11	0.786822	0.111981	0.790529	-0.641443	0.228936	0.814023	0.145379	1	1
ACOT12	1.60429	0.630702	NaN	1.79641	0.553133	NaN	3.4007	0.239806	NaN
ACOT13	-0.0747628	1	1	-0.310512	0.35124	1	-0.385275	0.152252	0.749343
ACOT2	0.666916	0.0317131	0.42898	-0.0747738	1	1	0.592142	0.0685592	0.483897
ACOT4	1.30414	0.159736	0.925905	-0.936295	0.343694	NaN	0.367843	0.818021	1
ACOT6	0.347012	0.899569	NaN	-1.33009	0.457335	NaN	-0.983073	0.604265	NaN
ACOT7	0.325045	0.219328	1	-0.0317103	1	1	0.293335	0.329725	1
ACOT8	0.138949	1	1	-0.0255274	1	1	0.113421	1	1
ACOT9	0.248143	0.570991	1	-0.111467	1	1	0.136676	1	1
ACOX1	-0.118809	1	1	0.0216509	1	1	-0.0971581	1	1
ACOX2	0.182482	0.99639	NaN	1.9175	0.489994	NaN	2.09998	0.445054	NaN
ACOX3	0.6145	0.0465333	0.530489	-0.307992	0.537585	1	0.306507	0.547071	1
ACOXL	1.14607	0.217199	1	-0.746094	0.465746	NaN	0.399979	0.784264	1
ACP1	-0.017885	1	1	-0.0302174	1	1	-0.0481024	1	1
ACP2	0.0832671	1	1	0.394085	0.0995089	0.520021	0.477352	0.0237719	0.252642
ACP5	-0.989059	0.650444	NaN	2.46202	0.185338	NaN	1.47296	0.396096	NaN
ACP6	0.132306	1	1	-0.204767	0.84679	1	-0.0724606	1	1
ACP7	0.247491	0.989176	NaN	-1.11264	0.869818	NaN	-0.865148	0.903537	NaN
ACPP	0.701147	0.390012	1	-0.696338	0.405396	1	0.00480898	1	1
ACPT	-0.905798	0.639161	NaN	0.106065	1	NaN	-0.799733	0.689824	NaN
ACR	0.536421	0.697826	NaN	0.854601	0.441934	NaN	1.39102	0.182281	NaN
ACRBP	-1.34477	0.0520269	0.561654	0.682529	0.417968	1	-0.662238	0.397129	1
ACRV1	-0.147298	1	1	0.283049	0.879503	1	0.135751	1	1
ACSBG1	-0.0612998	1	1	-0.950517	0.262176	0.871109	-1.01182	0.223606	0.916305
ACSBG2	-1.28043	0.267084	NaN	-0.111223	1	NaN	-1.39165	0.235497	NaN
ACSF2	-0.129122	1	1	-0.10679	1	1	-0.235912	0.764136	1
ACSF3	-0.0563434	1	1	0.334174	0.374881	1	0.27783	0.558511	1
ACSL1	0.0717658	1	1	-0.0676251	1	1	0.00414068	1	1
ACSL3	-0.0821743	1	1	-0.494804	0.0669998	0.415801	-0.576978	0.0216554	0.236837
ACSL4	-0.06633	1	1	-0.220638	0.798045	1	-0.286968	0.554687	1
ACSL5	-0.103641	1	NaN	0.513619	0.771095	NaN	0.409977	0.836414	NaN
ACSL6	0.636837	0.0744661	0.652434	-0.147344	1	1	0.489493	0.227963	0.923237
ACSM1	-1.11925	0.706411	NaN	-0.539045	0.894537	NaN	-1.6583	0.575957	NaN
ACSM2A	NaN	NaN	NaN	NaN	NaN	NaN	NaN	NaN	NaN
ACSM2B	NaN	NaN	NaN	NaN	NaN	NaN	NaN	NaN	NaN
ACSM3	0.533393	0.467588	1	-0.560311	0.445218	1	-0.0269176	1	1
ACSM4	NaN	NaN	NaN	NaN	NaN	NaN	NaN	NaN	NaN
ACSM5	0	1	NaN	0	1	NaN	0	1	NaN
ACSM6	NaN	NaN	NaN	NaN	NaN	NaN	NaN	NaN	NaN
ACSS1	-0.0619616	1	1	-0.294719	0.587433	1	-0.356681	0.41609	1
ACSS2	0.250952	0.661919	1	-0.406512	0.206294	0.768621	-0.15556	1	1
ACSS3	-0.235829	0.706328	1	-0.146288	1	1	-0.382117	0.231396	0.928527
ACTA1	-0.274409	0.845713	1	0.61084	0.410571	1	0.336431	0.753645	1
ACTA2	-0.0462714	1	1	0.155036	1	1	0.108765	1	1
ACTB	0.530324	0.00190186	0.073879	-0.312893	0.218062	0.793453	0.217431	0.682394	1
ACTBL2	1.42456	0.370858	NaN	2.72484	0.0253321	NaN	4.1494	0.00239652	NaN
ACTC1	0.0190839	1	NaN	1.31624	0.300682	NaN	1.33532	0.289503	NaN
ACTG1	0.587325	0.0148765	0.28251	-0.494572	0.0582201	0.380589	0.0927537	1	1
ACTG1P17	0.279182	0.821228	1	-0.277013	0.82773	1	0.00216893	1	1
ACTG1P20	-0.358202	0.540434	1	0.288102	0.704345	1	-0.0700996	1	1
ACTG1P4	-0.144124	1	NaN	-0.395546	0.862677	NaN	-0.539669	0.775331	NaN
ACTG2	-0.371157	0.938464	NaN	-1.60013	0.620344	NaN	-1.97129	0.528648	NaN
ACTL10	1.30067	0.423447	NaN	-1.19431	0.477374	NaN	0.106366	1	NaN
ACTL6A	0.0514789	1	1	-0.277429	0.43711	1	-0.22595	0.685376	1
ACTL6B	-1.26454	0.227202	1	0.840772	0.475302	NaN	-0.423769	0.767392	1
ACTL7A	0	1	NaN	2.02437	0.74623	NaN	2.1983	0.723364	NaN
ACTL7B	-1.83318	0.771133	NaN	3.22518	0.588666	NaN	1.392	0.827124	NaN
ACTL8	-0.110953	1	1	-0.872087	0.245697	0.841562	-0.98304	0.175176	0.804532
ACTL9	NaN	NaN	NaN	NaN	NaN	NaN	NaN	NaN	NaN
ACTN1	0.267434	0.45311	1	-0.253682	0.520175	1	0.0137528	1	1
ACTN2	-1.03501	4.31572e-05	0.00474378	1.06739	2.28515e-05	0.00123758	0.0323832	1	1
ACTN3	-2.79123	0.131274	NaN	3.57844	0.0467542	NaN	0.787211	0.620967	NaN
ACTN4	0.122537	1	1	0.0669465	1	1	0.189483	0.860653	1
ACTR10	0.0126816	1	1	-0.321762	0.231222	0.817674	-0.30908	0.271843	0.995761
ACTR1A	0.110841	1	1	0.0273581	1	1	0.138199	1	1
ACTR1B	-0.00558237	1	1	-0.173451	0.988879	1	-0.179033	0.971269	1
ACTR2	-0.0592322	1	1	-0.429093	0.142702	0.635501	-0.488325	0.0716993	0.495264
ACTR3	0.0554739	1	1	-0.171981	0.989437	1	-0.116507	1	1
ACTR3B	-0.050542	1	1	-0.168401	1	1	-0.218943	0.744687	1
ACTR3BP2	NaN	NaN	NaN	NaN	NaN	NaN	NaN	NaN	NaN
ACTR3BP5	NaN	NaN	NaN	NaN	NaN	NaN	NaN	NaN	NaN
ACTR3C	0.116795	1	1	-0.553548	0.520224	1	-0.436753	0.654484	1
ACTR5	0.225517	0.738316	1	-0.327289	0.349925	1	-0.101772	1	1
ACTR6	0.0104495	1	1	-0.173648	0.985437	1	-0.163198	1	1
ACTR8	-0.29058	0.291026	1	0.190841	0.855985	1	-0.0997389	1	1
ACTRT1	NaN	NaN	NaN	NaN	NaN	NaN	NaN	NaN	NaN
ACTRT2	NaN	NaN	NaN	NaN	NaN	NaN	NaN	NaN	NaN
ACTRT3	0.014848	1	1	0.462116	0.439632	1	0.476964	0.414058	1
ACVR1	-0.0781829	1	1	0.246675	0.675365	1	0.168492	1	1
ACVR1B	-0.0849945	1	1	0.108607	1	1	0.023612	1	1
ACVR1C	-0.112208	1	1	-0.650381	0.155542	0.6619	-0.762589	0.0779564	0.516427
ACVR2A	-0.225008	0.792131	1	0.441024	0.194941	0.750291	0.216016	0.824417	1
ACVR2B	0.128211	1	1	-0.0960969	1	1	0.0321142	1	1
ACVRL1	0.668719	0.511918	1	0.0671366	1	1	0.735855	0.459564	1
ACY1	0.435124	0.271332	1	-0.44067	0.262974	0.871757	-0.00554581	1	1
ACY3	2.63467	0.664263	NaN	-2.24897	0.71428	NaN	0	1	NaN
ACYP1	0.225416	0.805565	1	-0.142772	1	1	0.0826436	1	1
ACYP2	-0.104763	1	1	0.359851	0.48179	1	0.255087	0.750471	1
ADA	0.489446	0.107313	0.777807	-0.263631	0.637781	1	0.225815	0.780034	1
ADAD1	0	1	NaN	0	1	NaN	0	1	NaN
ADAD2	1.49967	0.817186	NaN	0.237448	0.990612	NaN	1.73712	0.785441	NaN
ADAL	-0.221684	0.72975	1	-0.0881868	1	1	-0.309871	0.353656	1
ADAM10	-0.0499218	1	1	-0.265211	0.602189	1	-0.315133	0.426677	1
ADAM11	0.365751	0.475442	1	-0.492346	0.241327	0.83423	-0.126595	1	1
ADAM12	0.593777	0.15655	0.919337	-0.161493	1	1	0.432284	0.387677	1
ADAM15	0.192158	0.918688	1	-0.0639698	1	1	0.128188	1	1
ADAM17	-0.0250733	1	1	0.228506	0.677718	1	0.203433	0.811777	1
ADAM18	0	1	NaN	0	1	NaN	0	1	NaN
ADAM19	0.121243	1	1	-0.0708936	1	1	0.0503498	1	1
ADAM1A	0.240949	0.716375	1	-0.303535	0.499897	1	-0.0625857	1	1
ADAM2	NaN	NaN	NaN	NaN	NaN	NaN	NaN	NaN	NaN
ADAM20	-3.85383	0.102013	NaN	3.76788	0.115614	NaN	-0.0859459	1	NaN
ADAM20P1	-1.06227	0.316528	1	1.45448	0.147883	0.644674	0.392211	0.792374	1
ADAM21	0.0740142	1	1	-0.324451	0.784905	1	-0.250437	0.886761	1
ADAM21P1	-0.694954	0.732791	NaN	0.486186	0.840617	NaN	-0.208767	0.979532	NaN
ADAM22	-0.162913	1	1	-0.342415	0.321635	0.960946	-0.505329	0.0533762	0.416971
ADAM23	0.175886	0.969686	1	-0.678857	0.00143288	0.0308311	-0.502971	0.0371654	0.338135
ADAM28	1.85347	0.544424	NaN	0.136092	1	NaN	1.98956	0.5135	NaN
ADAM29	-1.61872	0.746376	NaN	1.49154	0.770181	NaN	-0.12718	1	NaN
ADAM30	-2.13981	0.634726	NaN	4.16154	0.324701	NaN	2.02173	0.637978	NaN
ADAM32	-0.0359809	1	NaN	0.640145	0.694048	NaN	0.604164	0.714833	NaN
ADAM33	-1.07807	0.874218	NaN	0	1	NaN	-0.866295	0.903384	NaN
ADAM3A	0	1	NaN	1.58507	0.805935	NaN	1.759	0.78265	NaN
ADAM3B	NaN	NaN	NaN	NaN	NaN	NaN	NaN	NaN	NaN
ADAM5	NaN	NaN	NaN	NaN	NaN	NaN	NaN	NaN	NaN
ADAM6	NaN	NaN	NaN	NaN	NaN	NaN	NaN	NaN	NaN
ADAM7	0	1	NaN	1.61035	0.802671	NaN	1.78428	0.779427	NaN
ADAM8	0.673926	0.0924784	0.726462	-0.566206	0.190615	0.74021	0.10772	1	1
ADAM9	-0.0884831	1	1	-0.148215	1	1	-0.236699	0.694322	1
ADAMDEC1	NaN	NaN	NaN	NaN	NaN	NaN	NaN	NaN	NaN
ADAMTS1	0.479836	0.0169664	0.306283	-0.31105	0.277442	0.89479	0.168786	1	1
ADAMTS10	0.688386	0.199065	1	-0.141049	1	1	0.547336	0.354987	1
ADAMTS12	0.63728	0.122047	0.820697	-0.619464	0.145796	0.640225	0.0178165	1	1
ADAMTS13	0.210987	0.873674	1	-0.238285	0.791916	1	-0.0272977	1	1
ADAMTS14	0.548726	0.55261	1	-0.102948	1	1	0.445778	0.669911	1
ADAMTS15	0.649297	0.139758	0.879134	-0.876491	0.0320249	0.26186	-0.227194	0.86294	1
ADAMTS16	0.231945	0.889803	1	0.804387	0.147947	0.64476	1.03633	0.0488408	0.396438
ADAMTS17	0.232178	0.754554	1	-0.0563547	1	1	0.175823	0.976594	1
ADAMTS18	1.37889	0.654362	NaN	0.692926	0.836341	NaN	2.07182	0.47206	NaN
ADAMTS19	0.250798	0.69397	1	-0.502817	0.115351	0.563124	-0.25202	0.699068	1
ADAMTS2	0.503918	0.242462	1	-0.377961	0.470781	1	0.125957	1	1
ADAMTS20	-0.0538307	1	1	-0.111326	1	1	-0.165157	1	1
ADAMTS3	0.0034275	1	1	-0.998189	1.0745e-06	0.000102896	-0.994762	1.12303e-06	0.00012164
ADAMTS4	0.0297215	1	1	0.550337	0.551926	1	0.580059	0.518548	1
ADAMTS5	-0.0829075	1	1	-0.429146	0.380706	1	-0.512054	0.2435	0.952126
ADAMTS6	-0.251964	0.756655	1	-0.571134	0.151479	0.651613	-0.823098	0.0180566	0.207868
ADAMTS7	0.619732	0.0728762	0.649928	-0.121279	1	1	0.498453	0.196919	0.85516
ADAMTS7P1	-1.40088	0.297571	1	1.66555	0.206247	NaN	0.264663	0.929925	1
ADAMTS8	0.389598	0.47517	1	0.0882532	1	1	0.477851	0.319932	1
ADAMTS9	-0.130483	1	1	-0.731367	0.0138014	0.151597	-0.86185	0.00216466	0.048158
ADAMTSL1	-1.04881	0.211838	1	0.748329	0.424294	1	-0.300477	0.847288	1
ADAMTSL2	1.79583	0.569393	NaN	-1.02541	0.759989	NaN	0.770421	0.838999	NaN
ADAMTSL3	0.0346293	1	1	-0.0688281	1	1	-0.0341988	1	1
ADAMTSL4	0.800704	0.248417	1	-0.248619	0.884103	1	0.552084	0.495027	1
ADAMTSL5	0.871727	0.213912	1	-0.110639	1	1	0.761088	0.303576	1
ADAP1	0.444891	0.158876	0.923807	0.211843	0.828298	1	0.656734	0.0126415	0.166006
ADAP2	0.395566	0.281991	1	0.54084	0.0718156	0.433411	0.936406	0.000225794	0.00903113
ADAR	0.0240008	1	1	-0.129259	1	1	-0.105258	1	1
ADARB1	-0.114121	1	1	-0.0184953	1	1	-0.132617	1	1
ADARB2	-2.40133	0.68877	NaN	0	1	NaN	-2.18955	0.716969	NaN
ADAT1	-0.179364	0.952037	1	-0.0161047	1	1	-0.195468	0.871253	1
ADAT2	0.194909	0.849385	1	-0.401062	0.0809646	0.462929	-0.206154	0.784787	1
ADAT3	1.2889	0.00485941	0.140837	0.258129	0.82154	1	1.54703	0.000527236	0.0171196
ADCK1	0.155746	1	1	-0.261275	0.661002	1	-0.10553	1	1
ADCK2	0.18435	0.950738	1	0.127808	1	1	0.312158	0.542599	1
ADCK5	0.146789	1	1	0.181616	0.966935	1	0.328405	0.574349	1
ADCY1	0.302454	0.511777	1	-0.291633	0.547652	1	0.0108209	1	1
ADCY10	-1.76672	0.0153127	0.2869	1.95849	0.00667542	0.0925471	0.19177	0.971767	1
ADCY10P1	0.498135	0.407077	1	0.0699307	1	1	0.568066	0.316726	1
ADCY2	0	1	NaN	0	1	NaN	0	1	NaN
ADCY3	0.153519	1	1	-0.178414	0.969067	1	-0.0248951	1	1
ADCY4	3.50583	0.500103	NaN	-1.77833	0.744144	NaN	1.7275	0.759101	NaN
ADCY5	-0.104378	1	1	0.365178	0.560991	1	0.2608	0.783759	1
ADCY6	-0.0764112	1	1	0.0187868	1	1	-0.0576245	1	1
ADCY7	0.194207	0.917429	1	0.316007	0.531208	1	0.510213	0.145434	0.732054
ADCY8	0	1	NaN	1.56005	0.809169	NaN	1.73398	0.785841	NaN
ADCY9	-0.0962669	1	1	0.0510096	1	1	-0.0452573	1	1
ADCYAP1	1.58105	0.675912	NaN	0.970016	0.802071	NaN	2.55106	0.473369	NaN
ADCYAP1R1	0.577536	0.321138	1	-0.341141	0.67864	1	0.236394	0.874307	1
ADD1	0.0665787	1	1	-0.0812093	1	1	-0.0146306	1	1
ADD2	0.0102067	1	1	-0.186229	0.905947	1	-0.176022	0.964708	1
ADD3	0.0439372	1	1	-0.862344	1.15793e-05	0.000694757	-0.818407	4.00033e-05	0.00236498
ADGB	-1.55241	0.30239	NaN	0.549492	0.788807	NaN	-1.00292	0.522921	NaN
ADGRA1	-0.921224	0.699816	NaN	2.4842	0.216576	NaN	1.56298	0.419269	NaN
ADGRA2	0.524788	0.098052	0.745004	-0.283468	0.597646	1	0.24132	0.741623	1
ADGRA3	0.208908	0.73065	1	-0.403976	0.0411536	0.304545	-0.195069	0.826714	1
ADGRB1	0.424822	0.552631	1	0.0830473	1	1	0.507869	0.433323	1
ADGRB2	0.28354	0.608075	1	-0.0460456	1	1	0.237494	0.760872	1
ADGRB3	-0.251528	0.661285	1	0.0265832	1	1	-0.224945	0.769168	1
ADGRD1	0.163261	1	NaN	0.00856797	1	NaN	0.171829	0.999118	NaN
ADGRE1	-4.89976	0.0416542	NaN	0	1	NaN	-4.68798	0.0516842	NaN
ADGRE2	0.0372854	1	1	-0.0362175	1	1	0.00106793	1	1
ADGRE3	NaN	NaN	NaN	NaN	NaN	NaN	NaN	NaN	NaN
ADGRE4P	1.72415	0.787165	NaN	0.0346436	1	NaN	1.7588	0.782676	NaN
ADGRE5	0.509052	0.107123	0.777807	0.055762	1	1	0.564814	0.0610884	0.452715
ADGRF1	0.281569	0.984508	NaN	-1.21718	0.855943	NaN	-0.935615	0.894093	NaN
ADGRF2	0.73649	0.735273	NaN	1.75925	0.286693	NaN	2.49574	0.139282	NaN
ADGRF3	-0.601342	0.568569	1	0.68051	0.501517	1	0.0791685	1	1
ADGRF4	0.452383	0.853119	NaN	1.9684	0.194515	NaN	2.42078	0.112932	NaN
ADGRF5	0.859174	0.436984	1	-1.39076	0.192532	NaN	-0.531591	0.706718	1
ADGRG1	0.665273	0.739165	NaN	2.9926	0.0291652	NaN	3.65787	0.0103851	NaN
ADGRG2	0.082712	1	1	-0.163535	1	1	-0.0808229	1	1
ADGRG3	2.26306	0.713878	NaN	-1.87736	0.764872	NaN	0	1	NaN
ADGRG4	-2.06996	0.430181	NaN	2.59405	0.310497	NaN	0.524096	0.866251	NaN
ADGRG5	1.42247	0.760359	NaN	1.9236	0.657077	NaN	3.34607	0.427866	NaN
ADGRG6	0.368268	0.21178	1	-0.0285193	1	1	0.339749	0.289669	1
ADGRG7	-0.187962	0.991721	NaN	-0.115479	1	NaN	-0.303441	0.940172	NaN
ADGRL1	0.0790407	1	1	0.153024	1	1	0.232065	0.66902	1
ADGRL2	0.0630502	1	1	-0.306821	0.259793	0.866977	-0.243771	0.54322	1
ADGRL3	-0.00485447	1	1	-0.297245	0.463498	1	-0.3021	0.445842	1
ADGRL4	-1.19698	0.801751	NaN	2.18638	0.617392	NaN	0.989402	0.835276	NaN
ADGRV1	-0.226527	0.749343	1	-0.0443342	1	1	-0.270861	0.569836	1
ADH1A	0.231961	0.991288	NaN	1.43625	0.822047	NaN	1.66821	0.789589	NaN
ADH1B	NaN	NaN	NaN	NaN	NaN	NaN	NaN	NaN	NaN
ADH1C	3.69101	0.477953	NaN	-3.3053	0.527473	NaN	0	1	NaN
ADH4	-1.07775	0.874261	NaN	0	1	NaN	-0.865973	0.903427	NaN
ADH5	0.245741	0.642533	1	-0.555078	0.018853	0.185958	-0.309337	0.395611	1
ADH6	-1.27722	0.314018	NaN	-0.297303	0.915264	NaN	-1.57453	0.218065	NaN
ADH7	NaN	NaN	NaN	NaN	NaN	NaN	NaN	NaN	NaN
ADHFE1	-0.472194	0.700803	1	0.549666	0.630881	1	0.0774726	1	1
ADI1	0.0152731	1	1	-0.537912	0.0248096	0.222963	-0.522639	0.0313568	0.302227
ADIG	0	1	NaN	0	1	NaN	0	1	NaN
ADIPOQ	-0.353718	0.967255	NaN	-1.04504	0.847816	NaN	-1.39876	0.785829	NaN
ADIPOR1	-0.0533833	1	1	0.285903	0.351159	1	0.23252	0.614533	1
ADIPOR2	-0.181891	0.915283	1	0.148406	1	1	-0.0334852	1	1
ADIRF	-0.894621	0.256306	1	0.180751	0.987065	1	-0.71387	0.395229	1
ADK	0.0619495	1	1	-0.0969149	1	1	-0.0349654	1	1
ADM	0.0932987	1	1	0.517554	0.0235586	0.21479	0.610853	0.00402881	0.0747294
ADM2	-1.33888	4.13009e-08	2.33642e-05	1.97744	1.33648e-17	1.07364e-14	0.638559	0.017649	0.204449
ADM5	0.595823	0.112212	0.791217	-0.805173	0.0214716	0.203186	-0.20935	0.88852	1
ADNP	-0.0338535	1	1	0.108538	1	1	0.0746844	1	1
ADNP2	-0.33328	0.266767	1	0.864311	2.26749e-06	0.000188436	0.531031	0.0136427	0.17452
ADO	0.0960417	1	1	0.0604581	1	1	0.1565	1	1
ADORA1	0.169644	1	1	-0.359389	0.67426	1	-0.189745	0.964991	1
ADORA2A	0.483612	0.247727	1	0.311682	0.594792	1	0.795294	0.0207622	0.229575
ADORA2B	0.340735	0.393521	1	0.127863	1	1	0.468598	0.136399	0.710681
ADORA3	-1.06977	0.875307	NaN	2.29188	0.710162	NaN	1.22211	0.852852	NaN
ADPGK	0.0807818	1	1	0.302624	0.294566	0.920958	0.383406	0.0916544	0.566456
ADPRH	0.433125	0.587355	1	-0.202818	0.946321	1	0.230308	0.902787	1
ADPRHL1	-0.112379	1	1	-0.0682692	1	1	-0.180649	0.962023	1
ADPRHL2	-0.0482172	1	1	0.326044	0.431086	1	0.277827	0.58586	1
ADPRM	-0.445517	0.190819	1	0.793811	0.00302227	0.0532303	0.348294	0.387811	1
ADRA1A	1.23974	0.24545	1	0.43764	0.752185	NaN	1.67738	0.0988029	0.592139
ADRA1B	0.351669	0.760647	1	1.17148	0.0753464	0.444516	1.52315	0.0178402	0.205865
ADRA1D	-1.40677	0.684132	NaN	3.19711	0.290157	NaN	1.79034	0.563811	NaN
ADRA2A	0.442547	0.407008	1	-0.397456	0.494795	1	0.0450915	1	1
ADRA2B	-0.243004	0.912041	1	0.14482	1	1	-0.098184	1	1
ADRA2C	0.455207	0.140922	0.881727	0.0270557	1	1	0.482263	0.10866	0.622409
ADRB1	0.842206	0.161238	0.931621	-0.988555	0.100219	0.521661	-0.14635	1	1
ADRB2	0.638205	0.272654	1	-1.24659	0.0187102	0.185308	-0.60838	0.347258	1
ADRB3	NaN	NaN	NaN	NaN	NaN	NaN	NaN	NaN	NaN
ADRM1	0.0772221	1	1	0.489477	0.00876028	0.110424	0.566699	0.00113161	0.0301471
ADSL	0.125258	1	1	-0.202925	0.817704	1	-0.0776668	1	1
ADSS	0.153896	1	1	-0.517793	0.0514161	0.3537	-0.363897	0.277546	1
ADSSL1	0.280497	0.75541	1	-0.371984	0.575703	1	-0.0914876	1	1
ADTRP	2.13558	0.731217	NaN	-1.74988	0.782468	NaN	0	1	NaN
AEBP1	-0.721043	0.550996	1	1.18719	0.267804	NaN	0.466146	0.732344	1
AEBP2	-0.473816	0.206387	1	0.269862	0.678281	1	-0.203954	0.887437	1
AEN	-0.168952	1	1	0.543891	0.0310257	0.256068	0.374939	0.236733	0.939524
AES	0.428761	0.093628	0.730644	-0.22964	0.699171	1	0.199121	0.850385	1
AFAP1	0.233687	0.664387	1	-0.276506	0.473417	1	-0.0428183	1	1
AFAP1L1	0.0277627	1	1	-0.300167	0.544631	1	-0.272404	0.63247	1
AFAP1L2	0.715156	0.225201	1	-0.149027	1	1	0.566129	0.387189	1
AFDN	-0.0403548	1	1	-0.012084	1	1	-0.0524388	1	1
AFF1	-0.0930678	1	1	-0.205957	0.777628	1	-0.299025	0.310398	1
AFF2	-0.153968	1	1	-0.217985	0.805105	1	-0.371953	0.2979	1
AFF3	-0.0572423	1	1	-0.406728	0.0781224	0.452102	-0.46397	0.0284108	0.285228
AFF4	-0.508864	0.0567276	0.58452	0.645468	0.00752135	0.100983	0.136604	1	1
AFG3L1P	0.0657721	1	1	0.205373	0.853125	1	0.271145	0.597362	1
AFG3L2	0.197962	0.814844	1	-0.265435	0.4263	1	-0.0674732	1	1
AFM	NaN	NaN	NaN	NaN	NaN	NaN	NaN	NaN	NaN
AFMID	0.310631	0.234223	1	-0.121071	1	1	0.18956	0.869507	1
AFP	-1.77486	0.779046	NaN	0	1	NaN	-1.56309	0.807586	NaN
AFTPH	-0.544693	0.0582047	0.591171	0.485635	0.111257	0.552504	-0.0590578	1	1
AGA	-0.233587	0.700728	1	0.0638989	1	1	-0.169688	1	1
AGAP1	0.117391	1	1	-0.14298	1	1	-0.0255889	1	1
AGAP11	-0.243667	0.812295	1	0.337008	0.59348	1	0.093341	1	1
AGAP12P	1.37868	0.0705728	0.640162	-0.0425028	1	1	1.33617	0.0830435	0.533951
AGAP2	0.0967012	1	1	0.00621457	1	1	0.102916	1	1
AGAP3	0.300739	0.454046	1	-0.110369	1	1	0.19037	0.906959	1
AGAP4	-0.068802	1	1	0.589794	0.0423747	0.310404	0.520992	0.0893849	0.557069
AGAP5	-0.283673	0.659173	1	0.411679	0.349003	1	0.128006	1	1
AGAP6	-0.0469523	1	1	0.616844	0.0125902	0.142674	0.569892	0.025475	0.264723
AGAP7P	0.27662	0.701794	1	-0.0639067	1	1	0.212713	0.878499	1
AGAP9	0.095722	1	1	0.430253	0.10969	0.549207	0.525975	0.0287064	0.286659
AGBL1	0	1	NaN	0	1	NaN	0	1	NaN
AGBL2	-1.65222	0.594047	NaN	0.235077	0.982826	NaN	-1.41714	0.655098	NaN
AGBL3	-0.57148	0.32737	1	0.393322	0.5907	1	-0.178158	0.98386	1
AGBL4	-1.35416	0.613372	NaN	-1.00572	0.744842	NaN	-2.35988	0.379684	NaN
AGBL5	-0.0316336	1	1	-0.164127	1	1	-0.19576	0.810034	1
AGER	0.0403155	1	1	-0.17265	0.991255	1	-0.132334	1	1
AGFG1	-0.230916	0.756139	1	0.345287	0.372118	1	0.114371	1	1
AGFG2	0.288683	0.482833	1	-0.0243819	1	1	0.264301	0.580689	1
AGGF1	-0.0781576	1	1	-0.381703	0.265118	0.874655	-0.459861	0.126814	0.677881
AGK	0.194012	0.807025	1	-0.146558	1	1	0.0474546	1	1
AGL	-0.193883	0.882477	1	-0.355366	0.255695	0.85951	-0.549249	0.0198692	0.222688
AGMAT	0.308819	0.558628	1	-0.271957	0.673001	1	0.036862	1	1
AGMO	-1.14536	0.86532	NaN	0	1	NaN	-0.933587	0.894365	NaN
AGO1	0.0372911	1	1	-0.47418	0.0229873	0.211162	-0.436889	0.0459412	0.38256
AGO2	-0.343739	0.209348	1	0.469476	0.0311802	0.256994	0.125737	1	1
AGO3	-0.659882	0.00542533	0.151328	0.761647	0.000814807	0.0201748	0.101765	1	1
AGO4	-0.127148	1	1	0.110042	1	1	-0.0171064	1	1
AGPAT1	0.00854799	1	1	-0.158323	1	1	-0.149775	1	1
AGPAT2	0.724418	0.0026285	0.0920691	-0.12462	1	1	0.599798	0.0200931	0.22452
AGPAT3	0.190985	0.847764	1	-0.117405	1	1	0.0735798	1	1
AGPAT4	-0.082539	1	1	0.0291921	1	1	-0.0533469	1	1
AGPAT5	0.0941128	1	1	-0.313321	0.390461	1	-0.219208	0.76793	1
AGPS	-0.0798109	1	1	-0.154093	1	1	-0.233903	0.674248	1
AGR2	NaN	NaN	NaN	NaN	NaN	NaN	NaN	NaN	NaN
AGR3	-1.10799	0.87027	NaN	0	1	NaN	-0.896215	0.899379	NaN
AGRN	0.980575	1.26957e-05	0.00186526	-0.682326	0.00581179	0.0848873	0.298249	0.490449	1
AGRP	2.29865	0.541198	NaN	-0.183033	0.996937	NaN	2.11561	0.580833	NaN
AGT	-2.15053	0.293848	NaN	3.96079	0.0361725	NaN	1.81026	0.234626	NaN
AGTPBP1	-0.255558	0.550604	1	0.0516847	1	1	-0.203873	0.813378	1
AGTR1	0.55444	0.514096	1	-0.283807	0.8472	1	0.270633	0.86662	1
AGTR2	NaN	NaN	NaN	NaN	NaN	NaN	NaN	NaN	NaN
AGTRAP	0.217983	0.817425	1	-0.342195	0.410474	1	-0.124213	1	1
AGXT	NaN	NaN	NaN	NaN	NaN	NaN	NaN	NaN	NaN
AGXT2	0	1	NaN	1.61035	0.802671	NaN	1.78428	0.779427	NaN
AHCTF1	-0.151664	1	1	0.155716	1	1	0.00405162	1	1
AHCTF1P1	-0.486256	0.306008	1	0.227812	0.854744	1	-0.258444	0.774371	1
AHCY	0.314293	0.480296	1	-0.387831	0.286874	0.908099	-0.0735387	1	1
AHCYL1	-0.127202	1	1	0.065372	1	1	-0.0618304	1	1
AHCYL2	-0.232692	0.606884	1	-0.0399419	1	1	-0.272634	0.402763	1
AHDC1	0.260858	0.619512	1	0.326897	0.389644	1	0.587755	0.0222896	0.240724
AHI1	-0.477906	0.133323	0.86103	0.173908	0.984558	1	-0.303998	0.513506	1
AHNAK	-0.352237	0.463744	1	-0.512027	0.171111	0.698533	-0.864265	0.00540686	0.0904091
AHNAK2	0.225761	0.837205	1	-0.712287	0.0499651	0.34652	-0.486526	0.252828	0.966361
AHR	-0.399187	0.390712	1	0.0499524	1	1	-0.349235	0.50245	1
AHRR	-0.240278	0.69353	1	-0.0323108	1	1	-0.272588	0.565979	1
AHSA1	0.102638	1	1	0.597501	1.36626e-05	0.000809676	0.700139	6.90864e-08	1.11432e-05
AHSA2	-0.00234985	1	1	0.157266	1	1	0.154916	1	1
AHSG	0	1	NaN	2.76692	0.49611	NaN	2.94085	0.467712	NaN
AHSP	-2.02188	0.635514	NaN	-1.07039	0.825628	NaN	-3.09227	0.459572	NaN
AICDA	-1.96935	0.391786	NaN	1.29601	0.603052	NaN	-0.673339	0.802508	NaN
AIDA	-0.0619766	1	1	-0.332461	0.405896	1	-0.394438	0.250721	0.961605
AIF1	2.23888	0.366965	NaN	-0.787232	0.769163	NaN	1.45165	0.593999	NaN
AIF1L	0.259511	0.595676	1	-0.486338	0.0622712	0.397546	-0.226827	0.737668	1
AIFM1	0.0623934	1	1	-0.325074	0.242053	0.835342	-0.262681	0.48419	1
AIFM2	0.0955595	1	1	0.674132	0.0117465	0.135774	0.769691	0.00271071	0.0568138
AIFM3	-0.514078	0.638529	1	0.737246	0.441598	1	0.223168	0.940064	1
AIG1	0.20226	0.802803	1	-0.206298	0.779957	1	-0.00403729	1	1
AIM1	0.26394	0.781589	1	-0.0792666	1	1	0.184673	0.965826	1
AIM1L	0.378449	0.637158	1	-0.0301668	1	1	0.348282	0.690613	1
AIM2	NaN	NaN	NaN	NaN	NaN	NaN	NaN	NaN	NaN
AIMP1	0.00960564	1	1	-0.193204	0.851164	1	-0.183599	0.912174	1
AIMP2	-0.0412088	1	1	0.074585	1	1	0.0333763	1	1
AIP	0.282264	0.597246	1	-0.056362	1	1	0.225902	0.792751	1
AIPL1	-0.117134	1	NaN	1.47961	0.466662	NaN	1.36248	0.501618	NaN
AIRE	1.5758	0.807327	NaN	-1.19009	0.859534	NaN	0	1	NaN
AJAP1	NaN	NaN	NaN	NaN	NaN	NaN	NaN	NaN	NaN
AJUBA	-0.557026	0.0898199	0.717439	0.221544	0.822757	1	-0.335482	0.468013	1
AK1	0.0118144	1	1	0.0120241	1	1	0.0238385	1	1
AK2	0.0501598	1	1	-0.141927	1	1	-0.0917667	1	1
AK3	0.138816	1	1	-0.390597	0.236891	0.827602	-0.251781	0.661	1
AK4	0.150696	1	1	-0.263324	0.417418	1	-0.112628	1	1
AK5	0.483151	0.476349	1	-0.634463	0.301999	0.932901	-0.151313	1	1
AK6	0.0254882	1	1	-0.402865	0.247103	0.844507	-0.377377	0.302478	1
AK7	0.147418	1	1	-0.104511	1	1	0.0429066	1	1
AK8	-0.7868	0.0531649	0.56553	0.616985	0.167972	0.692183	-0.169815	1	1
AK9	-0.754594	0.00967265	0.215191	0.093279	1	1	-0.661315	0.030065	0.294673
AKAIN1	NaN	NaN	NaN	NaN	NaN	NaN	NaN	NaN	NaN
AKAP1	-0.0735375	1	1	-0.231369	0.588802	1	-0.304907	0.23438	0.93519
AKAP10	-0.0434697	1	1	0.451429	0.0418647	0.308387	0.40796	0.084584	0.540544
AKAP11	-0.223159	0.695964	1	-0.129814	1	1	-0.352973	0.182363	0.822269
AKAP12	-0.122415	1	1	0.0483433	1	1	-0.0740716	1	1
AKAP13	-0.279162	0.381521	1	0.0925895	1	1	-0.186572	0.894042	1
AKAP14	-0.267655	0.941571	NaN	-0.302125	0.925012	NaN	-0.56978	0.771966	NaN
AKAP17A	-0.0745733	1	1	0.813924	0.00025969	0.00842541	0.739351	0.0012195	0.0317477
AKAP2	-0.078772	1	1	-0.0374071	1	1	-0.116179	1	1
AKAP3	-0.825949	0.0725625	0.649822	0.522219	0.341603	0.989498	-0.30373	0.71139	1
AKAP4	0	1	NaN	2.80062	0.642753	NaN	2.97455	0.620938	NaN
AKAP5	-0.0946438	1	1	-0.094054	1	1	-0.188698	0.938809	1
AKAP6	0.129737	1	1	-0.296546	0.721585	1	-0.166809	1	1
AKAP7	0.25338	0.670594	1	-0.259292	0.652691	1	-0.00591252	1	1
AKAP8	0.136397	1	1	0.202079	0.784831	1	0.338477	0.152571	0.749669
AKAP8L	-0.406026	0.145603	0.892075	1.08294	1.74571e-08	2.86852e-06	0.676913	0.00170595	0.0403098
AKAP9	-0.236986	0.716013	1	0.00552749	1	1	-0.231458	0.73872	1
AKIP1	0.0997904	1	1	-0.085724	1	1	0.0140664	1	1
AKIRIN1	-0.161985	1	1	0.312157	0.421819	1	0.150173	1	1
AKIRIN2	-0.342921	0.543167	1	1.07717	0.00142037	0.0306545	0.734252	0.0470361	0.387115
AKNA	-0.461922	0.174803	0.959637	1.61011	1.25582e-11	3.78315e-09	1.14819	2.97581e-06	0.000279481
AKNAD1	-3.36779	0.280544	NaN	0	1	NaN	-3.15601	0.313629	NaN
AKR1A1	0.155912	1	1	-0.193879	0.918849	1	-0.0379671	1	1
AKR1B1	0.472599	0.130422	0.852942	-0.396276	0.258306	0.864976	0.0763235	1	1
AKR1B10	3.1408	0.332192	NaN	1.77382	0.559437	NaN	4.91462	0.111729	NaN
AKR1B15	1.66584	0.795226	NaN	1.16317	0.861012	NaN	2.82901	0.639667	NaN
AKR1C1	1.2175	0.339244	NaN	-2.1689	0.119988	NaN	-0.951394	0.561307	NaN
AKR1C2	3.14008	0.247347	NaN	-0.292147	0.957441	NaN	2.84793	0.301291	NaN
AKR1C3	0.994898	0.371298	1	-0.799412	0.501046	NaN	0.195486	0.978964	1
AKR1C4	0	1	NaN	0	1	NaN	0	1	NaN
AKR1C6P	NaN	NaN	NaN	NaN	NaN	NaN	NaN	NaN	NaN
AKR1C8P	0	1	NaN	0	1	NaN	0	1	NaN
AKR1D1	-3.4242	0.236857	NaN	3.00574	0.312097	NaN	-0.418452	0.921181	NaN
AKR1E2	NaN	NaN	NaN	NaN	NaN	NaN	NaN	NaN	NaN
AKR7A2	0.486159	0.0694337	0.637783	-0.525243	0.042054	0.309309	-0.0390833	1	1
AKR7A2P1	-0.260053	0.887225	1	0.368083	0.756806	1	0.10803	1	1
AKR7A3	0.140419	1	1	-0.101753	1	1	0.0386664	1	1
AKR7L	0.0577138	1	1	0.0431362	1	1	0.10085	1	1
AKT1	0.198941	0.843453	1	-0.107559	1	1	0.0913816	1	1
AKT1S1	0.235282	0.679608	1	0.182281	0.937713	1	0.417564	0.117715	0.651779
AKT2	0.292281	0.429051	1	-0.129711	1	1	0.16257	1	1
AKT3	-0.0563688	1	1	-0.381658	0.132872	0.61014	-0.438027	0.0568139	0.433149
AKTIP	-0.11315	1	1	-0.258024	0.67966	1	-0.371173	0.344168	1
ALAD	-0.0677323	1	1	-0.259865	0.610781	1	-0.327597	0.37117	1
ALAS1	-0.643712	0.0030631	0.103303	0.824929	4.27357e-05	0.00199986	0.181217	0.943522	1
ALAS2	-1.42631	0.456155	NaN	1.21379	0.54767	NaN	-0.212523	0.977704	NaN
ALB	-1.69227	0.0108193	0.234034	1.41096	0.0390946	0.295509	-0.281315	0.846836	1
ALCAM	-0.0783577	1	1	-0.538138	0.0735914	0.439542	-0.616496	0.0299511	0.29375
ALDH16A1	1.00695	9.20128e-05	0.00812725	-0.562085	0.0667397	0.414984	0.444864	0.202335	0.86751
ALDH18A1	0.22868	0.581336	1	-0.158441	1	1	0.0702392	1	1
ALDH1A1	0.849776	0.436802	1	-0.401867	0.790048	NaN	0.44791	0.758732	1
ALDH1A2	0.0974281	1	1	0.0816019	1	1	0.17903	0.938802	1
ALDH1A3	0.29496	0.530055	1	-0.766765	0.00358333	0.0599711	-0.471804	0.142342	0.724699
ALDH1B1	0.356568	0.197963	1	-0.335881	0.254552	0.858002	0.020687	1	1
ALDH1L1	0.206799	0.945362	1	0.355646	0.728215	1	0.562445	0.463468	1
ALDH1L2	-0.822558	9.72631e-05	0.00854016	0.445888	0.102567	0.527788	-0.37667	0.21481	0.897399
ALDH2	0.417006	0.206797	1	-0.367791	0.313051	0.947209	0.0492147	1	1
ALDH3A1	0.378883	0.676921	1	-0.235023	0.898031	1	0.143861	1	1
ALDH3A2	0.173125	0.979132	1	-0.542564	0.00255516	0.0468879	-0.369438	0.106532	0.616788
ALDH3B1	-0.233158	0.881176	1	-0.372762	0.647719	1	-0.60592	0.319195	1
ALDH3B2	1.59852	0.804388	NaN	-1.21281	0.856522	NaN	0	1	NaN
ALDH4A1	0.502837	0.135944	0.869513	-0.60653	0.0519028	0.355683	-0.103693	1	1
ALDH5A1	0.386008	0.115098	0.80162	-0.776186	1.32901e-05	0.000794112	-0.390178	0.115026	0.642581
ALDH6A1	0.00562248	1	1	-0.209236	0.843098	1	-0.203614	0.865179	1
ALDH7A1	0.128744	1	1	-0.668044	0.000343655	0.0104616	-0.5393	0.00794763	0.118522
ALDH8A1	-1.2242	0.0173933	0.309722	2.21434	2.78991e-06	0.000225375	0.990142	0.0446365	0.376128
ALDH9A1	0.279302	0.393046	1	-0.412826	0.0588198	0.383565	-0.133524	1	1
ALDOA	0.294701	0.420221	1	-0.267095	0.530274	1	0.0276063	1	1
ALDOB	-0.0190588	1	1	0.974419	0.361627	NaN	0.955361	0.367875	1
ALDOC	0.660308	0.109019	0.782516	-0.676229	0.101935	0.526056	-0.0159215	1	1
ALG1	0.341666	0.283332	1	-0.0143359	1	1	0.32733	0.327622	1
ALG10	-0.327679	0.456997	1	-0.276382	0.622754	1	-0.604061	0.0432745	0.368659
ALG10B	-0.184955	0.951088	1	-0.62155	0.0670737	0.415903	-0.806505	0.00978429	0.13749
ALG11	0.020787	1	1	-0.550179	0.0404199	0.30174	-0.529392	0.0519545	0.409211
ALG12	0.13048	1	1	0.221588	0.737431	1	0.352069	0.237193	0.940278
ALG13	-0.0973786	1	1	0.0762555	1	1	-0.0211231	1	1
ALG14	0.367064	0.251163	1	-0.357762	0.281243	0.899838	0.00930207	1	1
ALG1L	0.40461	0.442304	1	-0.672348	0.102291	0.526565	-0.267739	0.750948	1
ALG1L2	0.249155	0.956598	NaN	-1.40283	0.456482	NaN	-1.15367	0.55508	NaN
ALG1L9P	0.187789	0.968029	1	0.0518009	1	1	0.23959	0.876821	1
ALG2	-0.167887	1	1	0.466236	0.109896	0.549528	0.298349	0.487092	1
ALG3	0.00457676	1	1	0.160542	1	1	0.165119	1	1
ALG5	0.161878	1	1	-0.242596	0.679488	1	-0.0807182	1	1
ALG6	0.20687	0.873006	1	-0.673293	0.0305697	0.253027	-0.466423	0.203266	0.869691
ALG8	0.167927	1	1	-0.292904	0.492754	1	-0.124977	1	1
ALG9	0.192278	0.869241	1	-0.00824269	1	1	0.184035	0.917694	1
ALK	-1.37833	0.590225	NaN	1.81181	0.460913	NaN	0.433473	0.898479	NaN
ALKBH1	-0.209884	0.829469	1	0.617541	0.015663	0.163765	0.407657	0.197376	0.855723
ALKBH2	-0.0645826	1	1	0.0886975	1	1	0.0241149	1	1
ALKBH3	-0.320085	0.302632	1	0.328454	0.278768	0.89657	0.00836877	1	1
ALKBH4	0.361984	0.234472	1	0.179856	0.950821	1	0.54184	0.0214057	0.234766
ALKBH5	0.0822786	1	1	-0.0289549	1	1	0.0533236	1	1
ALKBH6	0.794137	0.000453797	0.0266162	-0.0335449	1	1	0.760592	0.00102574	0.0280829
ALKBH7	1.28874	9.16223e-07	0.000277466	-0.395576	0.315129	0.950714	0.893159	0.00174818	0.0410462
ALKBH8	-0.22636	0.763322	1	0.00448034	1	1	-0.22188	0.782114	1
ALLC	-2.03481	0.0553719	0.576901	1.48192	0.185038	0.726883	-0.55289	0.674666	1
ALMS1	-0.190275	0.887785	1	-0.0514665	1	1	-0.241741	0.619298	1
ALMS1P1	-0.448379	0.714993	1	1.23384	0.155148	0.660807	0.78546	0.397353	1
ALOX12	-0.027688	1	1	0.234127	0.884775	1	0.206439	0.933761	1
ALOX12B	-0.113248	1	1	-0.225041	0.86955	1	-0.338289	0.61287	1
ALOX12P2	-1.4877	0.664258	NaN	0.988198	0.79066	NaN	-0.4995	0.911177	NaN
ALOX15	-0.1936	0.982624	NaN	0.0718075	1	NaN	-0.121793	1	NaN
ALOX15B	0.638092	0.535227	1	-1.55672	0.0952647	0.507377	-0.918625	0.376925	1
ALOX15P1	-1.28782	0.0808517	0.681527	1.2131	0.109936	0.549528	-0.0747155	1	1
ALOX5	0.727234	0.0953744	0.735965	-0.634579	0.168855	0.693452	0.092655	1	1
ALOX5AP	0	1	NaN	3.85032	0.339229	NaN	4.02425	0.316897	NaN
ALOXE3	-0.227618	0.879468	1	0.211293	0.915318	1	-0.0163251	1	1
ALPI	-1.10799	0.87027	NaN	0	1	NaN	-0.896215	0.899379	NaN
ALPK1	0.0748888	1	1	-0.110371	1	1	-0.035482	1	1
ALPK2	0.955575	0.278381	1	0.87579	0.282172	0.900223	1.83137	0.0180541	0.207868
ALPK3	0.483946	0.312552	1	0.200135	0.922298	1	0.684081	0.0984227	0.591241
ALPL	0.631115	0.146465	0.892199	-0.0158829	1	1	0.615232	0.164516	0.77992
ALPP	0	1	NaN	5.18541	0.0392129	NaN	5.35935	0.0328877	NaN
ALPPL2	-0.917696	0.743739	NaN	1.44041	0.577527	NaN	0.522712	0.871018	NaN
ALS2	-0.280794	0.362033	1	0.241968	0.555883	1	-0.038826	1	1
ALS2CL	0.00840998	1	1	-0.353305	0.724685	1	-0.344895	0.736327	1
ALS2CR11	-1.14775	0.472261	NaN	0.316439	0.918678	NaN	-0.831308	0.623841	NaN
ALS2CR12	-0.732614	0.444395	1	0.869042	0.343804	0.992892	0.136429	1	1
ALX1	-0.113982	1	1	-0.0965777	1	1	-0.21056	0.848535	1
ALX3	-0.0287112	1	1	0.089186	1	1	0.0604747	1	1
ALX4	0.273951	0.560073	1	-0.433995	0.147216	0.64261	-0.160044	1	1
ALYREF	0.345491	0.136571	0.870253	0.0458263	1	1	0.391318	0.0607244	0.451144
AMACR	0.202654	0.857896	1	-0.536381	0.0497114	0.34559	-0.333727	0.381169	1
AMBN	0.847929	0.198598	1	-1.10588	0.0904562	0.491598	-0.257946	0.877567	1
AMBP	0	1	NaN	2.67208	0.659551	NaN	2.846	0.63753	NaN
AMBRA1	-0.301517	0.382609	1	0.75484	0.000101855	0.00406859	0.453324	0.0586275	0.442503
AMD1	-0.201341	0.872472	1	-0.229057	0.762801	1	-0.430399	0.183559	0.825904
AMDHD1	-1.32153	0.000954556	0.0456924	0.22727	0.874394	1	-1.09426	0.00791091	0.118237
AMDHD2	0.402538	0.137377	0.872663	-0.0493419	1	1	0.353196	0.245635	0.954976
AMELX	-1.13262	0.771238	NaN	0.233839	0.985141	NaN	-0.898782	0.826188	NaN
AMELY	NaN	NaN	NaN	NaN	NaN	NaN	NaN	NaN	NaN
AMER1	-0.0968727	1	1	-0.467501	0.0453774	0.326197	-0.564373	0.00771823	0.116157
AMER2	-0.665882	0.328109	1	0.766526	0.245181	0.840919	0.100644	1	1
AMER3	-0.0507112	1	NaN	-1.18516	0.506335	NaN	-1.23587	0.482549	NaN
AMFR	-0.0921114	1	1	0.110828	1	1	0.0187162	1	1
AMH	1.71785	1.5891e-09	2.1437e-06	-0.200224	0.904993	1	1.51763	1.57797e-07	2.25149e-05
AMHR2	0.617187	0.445981	1	-0.802829	0.296384	0.923644	-0.185642	0.979687	1
AMIGO1	-0.0369344	1	1	0.260129	0.736674	1	0.223195	0.841332	1
AMIGO2	-0.24974	0.695327	1	-0.343131	0.412331	1	-0.592871	0.0428955	0.367085
AMIGO3	0.00852161	1	1	0.367368	0.356169	1	0.37589	0.334961	1
AMMECR1	-0.0151085	1	1	-0.466554	0.143681	0.638274	-0.481662	0.124306	0.671241
AMMECR1L	-0.042569	1	1	0.365247	0.103169	0.529391	0.322678	0.201776	0.865862
AMN	1.31212	0.207441	1	0.264532	0.908386	NaN	1.57665	0.119799	0.657432
AMN1	0.0451861	1	1	-0.426112	0.282211	0.900223	-0.380926	0.3749	1
AMOT	0.415246	0.146215	0.892199	-1.17561	2.95215e-09	5.69174e-07	-0.760365	0.000497127	0.0163205
AMOTL1	-0.0678055	1	1	0.0652584	1	1	-0.00254714	1	1
AMOTL2	-0.751779	0.0251521	0.377384	1.41092	1.72059e-06	0.000151706	0.659139	0.0577254	0.437704
AMPD1	0.914903	0.573318	NaN	-0.586584	0.752317	NaN	0.32832	0.907165	NaN
AMPD2	-0.258039	0.528283	1	0.0882238	1	1	-0.169815	1	1
AMPD3	0.623487	0.371057	1	-0.131681	1	1	0.491806	0.531283	1
AMPH	0.109125	1	1	-0.527361	0.0464341	0.330595	-0.418237	0.166389	0.784323
AMT	-0.35938	0.569237	1	-0.430256	0.456735	1	-0.789636	0.0719914	0.496413
AMTN	NaN	NaN	NaN	NaN	NaN	NaN	NaN	NaN	NaN
AMY1A	0	1	NaN	0	1	NaN	0	1	NaN
AMY1B	NaN	NaN	NaN	NaN	NaN	NaN	NaN	NaN	NaN
AMY1C	NaN	NaN	NaN	NaN	NaN	NaN	NaN	NaN	NaN
AMY2A	-1.50506	0.738161	NaN	2.78258	0.50278	NaN	1.27752	0.773624	NaN
AMY2B	-0.257033	0.7855	1	0.0701254	1	1	-0.186908	0.957936	1
AMZ1	0.509831	0.680587	1	-0.726288	0.521372	NaN	-0.216457	0.958074	1
AMZ2	-0.110025	1	1	-0.387572	0.15387	0.657105	-0.497597	0.0316335	0.304021
AMZ2P1	-0.327547	0.33152	1	-0.0850111	1	1	-0.412558	0.139537	0.718873
ANAPC1	-0.0260424	1	1	-0.285488	0.327761	0.969407	-0.311531	0.230221	0.926397
ANAPC10	-0.200153	0.880863	1	0.400352	0.254301	0.857353	0.200199	0.88014	1
ANAPC11	0.622003	0.149364	0.902846	-0.491539	0.305456	0.938366	0.130464	1	1
ANAPC13	0.0804201	1	1	-0.148563	1	1	-0.0681427	1	1
ANAPC15	0.309737	0.330746	1	-0.429227	0.0752671	0.44423	-0.119491	1	1
ANAPC16	-0.0530732	1	1	-0.404706	0.0735566	0.439516	-0.457779	0.0280438	0.283475
ANAPC1P1	-0.577915	0.87532	NaN	0.940312	0.767761	NaN	0.362397	0.939874	NaN
ANAPC2	0.240749	0.707487	1	-0.180113	0.957044	1	0.060636	1	1
ANAPC4	0.0356671	1	1	-0.597493	0.0096135	0.117906	-0.561826	0.0175615	0.203983
ANAPC5	0.263461	0.423592	1	-0.309408	0.23361	0.821201	-0.0459465	1	1
ANAPC7	-0.0429187	1	1	0.00584608	1	1	-0.0370726	1	1
ANG	0.313686	0.758838	1	-0.0617816	1	1	0.251904	0.863	1
ANGEL1	-0.00559093	1	1	-0.137506	1	1	-0.143097	1	1
ANGEL2	0.047725	1	1	-0.32024	0.326657	0.967923	-0.272515	0.503064	1
ANGPT1	2.14499	0.14017	NaN	-3.92318	0.0401687	NaN	-1.77819	0.40294	NaN
ANGPT2	0.91286	0.485109	NaN	-0.57129	0.706885	NaN	0.34157	0.878385	NaN
ANGPT4	-0.210712	0.989176	NaN	-0.575377	0.897677	NaN	-0.786089	0.843259	NaN
ANGPTL1	-0.339478	0.851948	1	-0.375493	0.833076	NaN	-0.714972	0.56736	1
ANGPTL2	0.876706	0.256679	1	0.037109	1	1	0.913815	0.236475	0.939506
ANGPTL3	-3.00844	0.232147	NaN	1.88855	0.486148	NaN	-1.11989	0.667769	NaN
ANGPTL4	-0.313259	0.897259	NaN	-0.78466	0.61163	NaN	-1.09792	0.435208	NaN
ANGPTL5	-1.05102	0.877725	NaN	0	1	NaN	-0.839249	0.906959	NaN
ANGPTL6	0.962773	0.343866	1	-0.536291	0.66066	NaN	0.426482	0.769252	1
ANGPTL7	0.0288738	1	NaN	-2.80675	0.395518	NaN	-2.77787	0.399472	NaN
ANGPTL8	0.589799	0.888284	NaN	0.681163	0.861788	NaN	1.27096	0.707707	NaN
ANHX	0	1	NaN	0	1	NaN	0	1	NaN
ANK1	0.170713	0.997756	1	0.0746718	1	1	0.245385	0.788561	1
ANK2	-0.254997	0.566216	1	-0.00907043	1	1	-0.264067	0.527209	1
ANK3	-0.0417236	1	1	-0.491624	0.00605687	0.0868011	-0.533347	0.00186235	0.0430458
ANKAR	-0.469983	0.462198	1	-0.272647	0.808481	1	-0.74263	0.16956	0.790858
ANKDD1A	0.0385124	1	1	-0.00679323	1	1	0.0317192	1	1
ANKDD1B	-0.0459735	1	NaN	1.18825	0.343083	NaN	1.14228	0.358874	NaN
ANKEF1	0.0289999	1	1	-0.299855	0.539126	1	-0.270855	0.632044	1
ANKFN1	2.21414	0.633473	NaN	-0.137976	1	NaN	2.07617	0.658971	NaN
ANKFY1	0.00401659	1	1	-0.038077	1	1	-0.0340604	1	1
ANKH	0.0536358	1	1	-0.0607038	1	1	-0.00706794	1	1
ANKHD1	-0.413402	0.12152	0.82026	0.380318	0.181203	0.7193	-0.0330842	1	1
ANKHD1-EIF4EBP3	-0.59241	0.0876154	0.709543	0.717157	0.0270269	0.234849	0.124748	1	1
ANKIB1	-0.0106612	1	1	-0.129215	1	1	-0.139877	1	1
ANKK1	-1.60939	0.149278	0.902846	0.655787	0.6417	NaN	-0.953607	0.418338	1
ANKLE1	-0.331719	0.666241	1	0.320812	0.691779	1	-0.0109064	1	1
ANKLE2	0.0387828	1	1	0.263063	0.392555	1	0.301846	0.22572	0.919371
ANKMY1	0.0519064	1	1	0.0247999	1	1	0.0767063	1	1
ANKMY2	0.0943028	1	1	-0.49065	0.00948237	0.116548	-0.396347	0.0669294	0.478403
ANKRA2	-0.310086	0.358949	1	0.0214086	1	1	-0.288677	0.440828	1
ANKRD1	-0.811786	0.308874	1	1.54657	0.0278814	0.238983	0.734782	0.356445	1
ANKRD10	-0.0540617	1	1	0.00433791	1	1	-0.0497238	1	1
ANKRD11	0.0876939	1	1	0.775773	1.57156e-06	0.000142923	0.863467	3.85005e-08	6.56677e-06
ANKRD12	-0.350435	0.395917	1	-0.25317	0.697684	1	-0.603605	0.0423532	0.364793
ANKRD13A	-0.41574	0.128952	0.846692	0.0679028	1	1	-0.347838	0.272521	0.997025
ANKRD13B	0.38495	0.15662	0.919337	-0.0177708	1	1	0.367179	0.195021	0.849934
ANKRD13C	-0.0880657	1	1	0.110365	1	1	0.022299	1	1
ANKRD13D	0.179329	0.965231	1	0.144022	1	1	0.323351	0.477543	1
ANKRD16	0.154622	1	1	-0.175033	0.976	1	-0.0204106	1	1
ANKRD17	-0.514362	0.0480073	0.538865	0.563571	0.0238928	0.217152	0.0492093	1	1
ANKRD18A	-0.202566	0.90198	1	0.32702	0.554039	1	0.124454	1	1
ANKRD18B	-0.574891	0.204858	1	0.546079	0.240938	0.834036	-0.0288119	1	1
ANKRD18CP	-0.0983586	1	1	-0.429144	0.456858	1	-0.527503	0.299916	1
ANKRD18DP	-0.0258754	1	1	0.444831	0.516878	1	0.418956	0.554926	1
ANKRD19P	0.106479	1	1	-0.0380542	1	1	0.0684245	1	1
ANKRD2	-0.12725	1	NaN	-2.94114	0.270444	NaN	-3.06839	0.244617	NaN
ANKRD20A1	0.758852	0.272358	1	-0.701516	0.325409	0.96561	0.0573364	1	1
ANKRD20A11P	-1.92449	0.25581	NaN	2.44129	0.138535	NaN	0.516802	0.775608	NaN
ANKRD20A12P	-1.00743	0.0319031	0.431157	0.176998	0.985799	1	-0.830436	0.0906813	0.561611
ANKRD20A19P	-2.43334	0.370966	NaN	1.63541	0.591559	NaN	-0.797936	0.803015	NaN
ANKRD20A2	0.299871	0.977287	1	-6.63605	0.176234	0.7104	-6.33618	0.197203	0.855642
ANKRD20A3	-0.430112	0.731181	1	0.416423	0.746456	1	-0.0136886	1	1
ANKRD20A4	-0.415121	0.484241	1	0.254195	0.812784	1	-0.160926	1	1
ANKRD20A5P	-0.202403	0.903349	1	0.0177381	1	1	-0.184665	0.956328	1
ANKRD20A8P	-0.256565	0.814876	1	0.624449	0.217263	0.792539	0.367884	0.585365	1
ANKRD20A9P	0.247037	0.895833	1	-0.239091	0.907363	1	0.00794603	1	1
ANKRD22	-3.05425	0.483889	NaN	1.68479	0.723749	NaN	-1.36946	0.770583	NaN
ANKRD23	-0.0683439	1	1	0.0105405	1	1	-0.0578035	1	1
ANKRD24	-0.464003	0.316326	1	0.491868	0.277113	0.894342	0.0278648	1	1
ANKRD26	-0.404366	0.384439	1	-0.137375	1	1	-0.541741	0.168601	0.789489
ANKRD26P1	-1.8355	0.14062	0.881727	1.04436	0.457923	NaN	-0.791143	0.556468	1
ANKRD26P3	-1.34324	0.434505	NaN	1.60949	0.3394	NaN	0.266246	0.943132	NaN
ANKRD27	0.0482209	1	1	-0.254089	0.493458	1	-0.205868	0.769611	1
ANKRD28	-0.404528	0.139319	0.87836	0.0733958	1	1	-0.331133	0.310135	1
ANKRD29	0.0513915	1	1	-0.00894395	1	1	0.0424475	1	1
ANKRD30A	-1.71213	0.787629	NaN	1.65016	0.797536	NaN	-0.0619687	1	NaN
ANKRD30B	-0.656551	0.903264	NaN	0.291271	0.976151	NaN	-0.36528	0.961099	NaN
ANKRD30BL	-1.07807	0.874218	NaN	0	1	NaN	-0.866295	0.903384	NaN
ANKRD30BP2	-1.15572	0.863947	NaN	0	1	NaN	-0.943946	0.892974	NaN
ANKRD30BP3	NaN	NaN	NaN	NaN	NaN	NaN	NaN	NaN	NaN
ANKRD31	-1.6815	8.84703e-05	0.00786115	0.616065	0.256027	0.859697	-1.06543	0.018804	0.214147
ANKRD33	-1.27928	0.694087	NaN	2.68655	0.339914	NaN	1.40727	0.638132	NaN
ANKRD33B	0.138776	1	1	-0.530858	0.0902174	0.491168	-0.392082	0.296962	1
ANKRD34A	0.00872908	1	1	-0.559973	0.0765339	0.448048	-0.551244	0.0824979	0.532718
ANKRD34B	-0.114219	1	1	-0.0510863	1	1	-0.165306	1	1
ANKRD34C	0.423195	0.906246	NaN	-1.49178	0.569608	NaN	-1.06859	0.70247	NaN
ANKRD35	-0.595958	0.70089	NaN	0.745052	0.608939	NaN	0.149094	1	NaN
ANKRD36	-0.351808	0.202724	1	-0.148847	1	1	-0.500655	0.0216478	0.236837
ANKRD36B	-0.320469	0.341295	1	-0.0947537	1	1	-0.415223	0.123252	0.667985
ANKRD36BP1	-0.666452	0.194273	1	-0.0517991	1	1	-0.718251	0.153132	0.751301
ANKRD36BP2	-0.335756	0.63193	1	-0.29595	0.728799	1	-0.631706	0.195692	0.851413
ANKRD36C	-0.457804	0.164569	0.937641	-0.0426469	1	1	-0.500451	0.112094	0.634257
ANKRD37	0.158699	1	1	0.820808	0.171046	0.698533	0.979507	0.0886532	0.554964
ANKRD39	0.423131	0.150815	0.90767	-0.0129624	1	1	0.410168	0.174871	0.803378
ANKRD40	-0.0542824	1	1	0.112389	1	1	0.0581066	1	1
ANKRD42	-0.626172	0.0112328	0.238461	0.29121	0.505505	1	-0.334962	0.358032	1
ANKRD44	-0.201498	0.890839	1	-0.0210315	1	1	-0.22253	0.820746	1
ANKRD45	-0.764363	0.675759	NaN	-0.589079	0.783858	NaN	-1.35344	0.426684	NaN
ANKRD46	-0.00423589	1	1	-0.38293	0.239249	0.831222	-0.387166	0.229664	0.925381
ANKRD49	-0.377919	0.407004	1	0.239142	0.783581	1	-0.138777	1	1
ANKRD50	-0.0184026	1	1	-0.280169	0.461195	1	-0.298572	0.388985	1
ANKRD52	0.00801006	1	1	-0.325944	0.22685	0.810938	-0.317934	0.251417	0.963031
ANKRD53	-0.347073	0.821859	1	1.58378	0.0620554	0.396518	1.23671	0.144358	0.728614
ANKRD54	-0.196859	0.82696	1	0.221916	0.675203	1	0.0250575	1	1
ANKRD55	3.1164	0.577745	NaN	-2.7307	0.628521	NaN	0	1	NaN
ANKRD6	0.0303227	1	1	0.0570988	1	1	0.0874215	1	1
ANKRD60	-1.07842	0.874171	NaN	1.56456	0.808586	NaN	0.486131	0.955938	NaN
ANKRD61	0.15235	1	1	-0.227345	0.901471	1	-0.0749953	1	1
ANKRD62	0.886541	0.789355	NaN	0.0178637	1	NaN	0.904404	0.786285	NaN
ANKRD62P1-PARP4P3	-1.58791	0.791096	NaN	-1.06656	0.869672	NaN	-2.65447	0.644426	NaN
ANKRD63	0.57008	0.193459	1	-1.05906	0.0052048	0.078643	-0.48898	0.320659	1
ANKRD65	0.99108	0.423648	NaN	-0.871481	0.503324	NaN	0.119599	1	NaN
ANKRD66	0	1	NaN	0	1	NaN	0	1	NaN
ANKRD7	-0.150621	1	1	-0.898607	0.114674	0.561522	-1.04923	0.0541568	0.42031
ANKRD9	1.95641	1.62314e-08	1.20429e-05	-0.225829	0.857576	1	1.73059	8.68734e-07	9.91627e-05
ANKS1A	-0.104909	1	1	0.0176511	1	1	-0.0872577	1	1
ANKS1B	-0.0944416	1	1	-0.29373	0.679807	1	-0.388172	0.463025	1
ANKS3	0.101477	1	1	0.436207	0.172414	0.699922	0.537684	0.059429	0.444938
ANKS4B	-2.18547	0.500277	NaN	3.36905	0.269047	NaN	1.18358	0.711277	NaN
ANKS6	0.236942	0.678501	1	-0.322424	0.347477	0.997918	-0.0854827	1	1
ANKUB1	0.0488282	1	NaN	-0.642487	0.852925	NaN	-0.593659	0.867789	NaN
ANKZF1	-0.156406	1	1	0.160223	1	1	0.0038174	1	1
ANLN	0.0100346	1	1	-0.19205	0.902597	1	-0.182016	0.94667	1
ANO1	0.368504	0.831666	NaN	0.0944596	1	NaN	0.462964	0.75566	NaN
ANO10	0.0352908	1	1	-0.431288	0.045855	0.328385	-0.395997	0.0833359	0.535102
ANO2	NaN	NaN	NaN	NaN	NaN	NaN	NaN	NaN	NaN
ANO3	0.217231	0.976566	NaN	0.32768	0.920966	NaN	0.544912	0.814927	NaN
ANO4	0.283122	0.720817	1	-0.161268	1	1	0.121854	1	1
ANO5	0.112359	1	1	-0.511525	0.0581585	0.380358	-0.399166	0.203933	0.870587
ANO6	-0.166233	1	1	-0.12362	1	1	-0.289852	0.441534	1
ANO7	0.147814	1	1	-0.0306066	1	1	0.117207	1	1
ANO8	0.811322	0.00665743	0.173011	-0.423845	0.282619	0.900849	0.387477	0.361474	1
ANO9	-2.33736	0.35473	NaN	0.232115	0.980963	NaN	-2.10524	0.410924	NaN
ANOS1	0.278787	0.733334	1	-0.201019	0.923218	1	0.0777675	1	1
ANP32A	0.0973211	1	1	-0.593856	0.00188015	0.03777	-0.496535	0.0166376	0.197193
ANP32AP1	0.280533	0.940015	1	-0.450441	0.848776	1	-0.169908	1	1
ANP32B	0.141943	1	1	-0.031039	1	1	0.110904	1	1
ANP32C	-1.32743	0.536227	NaN	1.53946	0.466577	NaN	0.212034	0.980195	NaN
ANP32D	1.51401	0.815328	NaN	0.187131	0.997606	NaN	1.70114	0.790026	NaN
ANP32E	-0.184871	0.949657	1	-0.504866	0.157605	0.66695	-0.689737	0.0282606	0.284311
ANPEP	-0.742025	0.201123	1	1.47887	0.00304864	0.0535344	0.73684	0.178783	0.813045
ANTXR1	-0.0275209	1	1	-0.19529	0.901239	1	-0.222811	0.795763	1
ANTXR2	0.185282	0.927595	1	-0.551793	0.0281222	0.240762	-0.366511	0.259313	0.977132
ANTXRL	0	1	NaN	0	1	NaN	0	1	NaN
ANTXRLP1	NaN	NaN	NaN	NaN	NaN	NaN	NaN	NaN	NaN
ANXA1	0.31749	0.79021	1	0.558782	0.470826	1	0.876272	0.194794	0.849662
ANXA10	NaN	NaN	NaN	NaN	NaN	NaN	NaN	NaN	NaN
ANXA11	0.384526	0.152942	0.910285	-0.299918	0.387393	1	0.0846081	1	1
ANXA13	0	1	NaN	0	1	NaN	0	1	NaN
ANXA2	0.00988144	1	1	-0.0211823	1	1	-0.0113008	1	1
ANXA2P1	-0.247038	0.958322	NaN	-0.404559	0.878344	NaN	-0.651596	0.750321	NaN
ANXA2P2	NaN	NaN	NaN	NaN	NaN	NaN	NaN	NaN	NaN
ANXA2P3	-1.1053	0.870626	NaN	0	1	NaN	-0.893525	0.89974	NaN
ANXA2R	-0.0906086	1	1	-0.211856	0.920651	1	-0.302465	0.751437	1
ANXA3	0.613695	0.153973	0.914287	0.730003	0.0606578	0.390767	1.3437	0.000123264	0.00575192
ANXA4	0.0390915	1	1	-0.353792	0.203274	0.76307	-0.314701	0.31545	1
ANXA5	-0.177148	0.959931	1	-0.0230901	1	1	-0.200238	0.833139	1
ANXA6	0.426323	0.134852	0.867388	-0.622025	0.0085213	0.108921	-0.195702	0.880877	1
ANXA7	0.0268176	1	1	-0.172143	0.987182	1	-0.145326	1	1
ANXA8	-2.31775	0.131987	NaN	2.16792	0.164842	NaN	-0.149836	1	NaN
ANXA8L1	NaN	NaN	NaN	NaN	NaN	NaN	NaN	NaN	NaN
ANXA9	-0.0541667	1	1	-0.479184	0.464974	1	-0.533351	0.388141	1
AOAH	0.974113	0.825557	NaN	-0.651146	0.894531	NaN	0.322967	0.967321	NaN
AOC1	1.84934	0.769951	NaN	-1.46363	0.821765	NaN	0	1	NaN
AOC2	-0.757989	0.0536952	0.568965	1.14311	0.00138339	0.0299908	0.385123	0.472695	1
AOC3	-0.984929	0.0231458	0.36226	0.941076	0.032308	0.262735	-0.0438526	1	1
AOC4P	-0.639208	0.71482	NaN	0.846558	0.599249	NaN	0.207351	0.97607	NaN
AOX1	0.119757	1	1	-0.254269	0.864722	1	-0.134512	1	1
AOX3P-AOX2P	1.46163	0.73005	NaN	1.88208	0.630969	NaN	3.3437	0.379656	NaN
AP1AR	-0.0707692	1	1	-0.46131	0.179431	0.717288	-0.53208	0.0948954	0.579523
AP1B1	0.000884602	1	1	0.227809	0.631642	1	0.228694	0.626254	1
AP1B1P1	1.44735	0.823948	NaN	-1.06165	0.876586	NaN	0	1	NaN
AP1G1	-0.0648625	1	1	0.0120099	1	1	-0.0528526	1	1
AP1G2	-0.0868515	1	1	-0.0640768	1	1	-0.150928	1	1
AP1M1	0.41896	0.0969564	0.741235	-0.128349	1	1	0.290611	0.422437	1
AP1M2	0.636054	0.435676	1	-0.0717183	1	1	0.564336	0.51567	1
AP1S1	0.39691	0.27503	1	-0.502631	0.110998	0.552151	-0.10572	1	1
AP1S2	-0.318808	0.533833	1	-0.328007	0.510984	1	-0.646815	0.0470092	0.387109
AP1S3	0.305299	0.548406	1	-0.12882	1	1	0.176479	0.97695	1
AP2A1	0.472019	0.0538874	0.569135	-0.247871	0.619311	1	0.224148	0.730144	1
AP2A2	0.0452728	1	1	0.355492	0.0629944	0.401137	0.400765	0.0206004	0.228297
AP2B1	-0.0383953	1	1	-0.168136	1	1	-0.206531	0.685797	1
AP2M1	-0.00369862	1	1	-0.173131	0.979694	1	-0.176829	0.956271	1
AP2S1	0.5219	0.0723213	0.648445	-0.351733	0.353765	1	0.170167	0.999017	1
AP3B1	-0.132168	1	1	-0.434729	0.0830431	0.468553	-0.566896	0.00926192	0.132414
AP3B2	-1.38396	1.1159e-07	5.01782e-05	1.20598	6.87081e-06	0.000462102	-0.177979	0.971118	1
AP3D1	0.0450569	1	1	0.164253	1	1	0.20931	0.688907	1
AP3M1	-0.101617	1	1	-0.0680124	1	1	-0.169629	1	1
AP3M2	0.100276	1	1	-0.147254	1	1	-0.0469787	1	1
AP3S1	0.263057	0.684977	1	-0.528864	0.118794	0.574955	-0.265807	0.677125	1
AP3S2	-0.197999	0.836212	1	0.452889	0.0373525	0.28745	0.25489	0.530338	1
AP4B1	0.0674387	1	1	-0.162091	1	1	-0.0946524	1	1
AP4E1	-0.465288	0.123219	0.825111	0.487534	0.0981478	0.516079	0.0222459	1	1
AP4M1	0.238338	0.797675	1	-0.0641346	1	1	0.174203	0.987258	1
AP4S1	-0.359581	0.393234	1	-0.0305498	1	1	-0.390131	0.32523	1
AP5B1	0.197508	0.861931	1	-0.0610533	1	1	0.136454	1	1
AP5M1	-0.325085	0.467727	1	0.200985	0.884726	1	-0.1241	1	1
AP5S1	0.16381	1	1	0.0995095	1	1	0.26332	0.694824	1
AP5Z1	-0.021869	1	1	0.659217	0.00270605	0.0488509	0.637348	0.00411603	0.076062
APAF1	-0.139891	1	1	-0.618643	0.000769465	0.0192833	-0.758534	9.74921e-06	0.000723343
APBA1	0.159312	1	1	-0.497437	0.172923	0.701391	-0.338126	0.484289	1
APBA2	0.452344	0.0608827	0.604711	-0.0701104	1	1	0.382234	0.161197	0.771365
APBA3	0.402667	0.230806	1	0.609265	0.0216496	0.203811	1.01193	1.22775e-05	0.000869699
APBB1	-0.180074	0.943981	1	0.531058	0.0123991	0.141174	0.350984	0.208742	0.882483
APBB1IP	1.84689	0.604145	NaN	-2.78128	0.425593	NaN	-0.934386	0.824125	NaN
APBB2	-0.0232972	1	1	-0.282898	0.406679	1	-0.306195	0.315531	1
APBB3	0.127603	1	1	-0.00713813	1	1	0.120465	1	1
APC	-0.590151	0.0434564	0.511222	0.171374	0.994457	1	-0.418778	0.231823	0.929415
APC2	-0.0963553	1	1	0.619751	0.179471	0.717288	0.523395	0.289077	1
APCDD1	0.223058	0.826981	1	-0.295876	0.611821	1	-0.0728184	1	1
APCDD1L	1.57292	0.807699	NaN	-1.18722	0.859915	NaN	0	1	NaN
APCS	NaN	NaN	NaN	NaN	NaN	NaN	NaN	NaN	NaN
APEH	0.303514	0.544038	1	-0.329051	0.47024	1	-0.0255375	1	1
APELA	0.706822	0.806775	NaN	0.0866692	1	NaN	0.793492	0.777838	NaN
APEX1	-0.0932874	1	1	-0.151821	1	1	-0.245108	0.392179	1
APEX2	-0.048037	1	1	0.15603	1	1	0.107993	1	1
APH1A	0.125888	1	1	-0.130213	1	1	-0.00432467	1	1
APH1B	0.191785	0.885959	1	-0.569647	0.0105819	0.126458	-0.377861	0.184721	0.82787
API5	-0.0206703	1	1	-0.264331	0.621557	1	-0.285001	0.547286	1
APIP	0.255312	0.537257	1	-0.222819	0.704429	1	0.032493	1	1
APITD1-CORT	-0.535254	0.32225	1	0.422131	0.49976	1	-0.113123	1	1
APLF	-1.29936	0.000626462	0.0335598	1.20533	0.00180715	0.0368839	-0.0940324	1	1
APLN	0.100602	1	1	-1.18295	0.0584214	0.38156	-1.08234	0.0880944	0.553209
APLNR	-0.332745	0.942215	NaN	0.0666275	1	NaN	-0.266117	0.966025	NaN
APLP1	0.216561	0.861818	1	-0.017603	1	1	0.198958	0.914089	1
APLP2	0.169493	1	1	-0.238252	0.521757	1	-0.0687589	1	1
APMAP	0.264026	0.542444	1	-0.129302	1	1	0.134724	1	1
APOA1	2.22461	0.072416	NaN	-0.109303	1	NaN	2.1153	0.0930881	NaN
APOA2	-1.1914	0.580779	NaN	0.211315	0.983597	NaN	-0.980089	0.6615	NaN
APOA4	0	1	NaN	3.56967	0.546436	NaN	3.7436	0.526105	NaN
APOA5	-3.08705	0.412843	NaN	1.64623	0.694487	NaN	-1.44082	0.721087	NaN
APOB	NaN	NaN	NaN	NaN	NaN	NaN	NaN	NaN	NaN
APOBEC1	NaN	NaN	NaN	NaN	NaN	NaN	NaN	NaN	NaN
APOBEC2	-0.124107	1	NaN	0.416322	0.848118	NaN	0.292214	0.923113	NaN
APOBEC3A	-0.528961	0.938839	NaN	-1.52804	0.776733	NaN	-2.057	0.689497	NaN
APOBEC3B	0.606805	0.239491	1	0.233675	0.860791	1	0.84048	0.0709068	0.492922
APOBEC3C	0.278577	0.474851	1	-0.705258	0.000613593	0.0165533	-0.426681	0.101562	0.600432
APOBEC3D	0.72863	0.362955	1	-0.603627	0.487068	1	0.125003	1	1
APOBEC3F	-0.165735	1	1	-0.222811	0.795429	1	-0.388546	0.279728	1
APOBEC3G	-0.576628	0.743334	NaN	-0.779106	0.658274	NaN	-1.35573	0.375895	NaN
APOBEC3H	0.630085	0.52941	1	-0.367718	0.788478	1	0.262366	0.902779	1
APOBEC4	-1.05912	0.876692	NaN	1.52423	0.813795	NaN	0.465109	0.958768	NaN
APOBR	-0.0584571	1	1	0.37138	0.811446	NaN	0.312922	0.86464	1
APOC1	0.412623	0.498452	1	-0.291312	0.735917	1	0.121311	1	1
APOC1P1	0.222425	0.971527	NaN	0.232519	0.965904	NaN	0.454943	0.846245	NaN
APOC2	-1.72471	0.785693	NaN	0	1	NaN	-1.51294	0.814308	NaN
APOC3	NaN	NaN	NaN	NaN	NaN	NaN	NaN	NaN	NaN
APOC4	-2.78886	0.615801	NaN	1.84738	0.752521	NaN	-0.94148	0.881869	NaN
APOD	2.74995	0.204358	NaN	-2.44615	0.255293	NaN	0.303794	0.955026	NaN
APOE	0.922017	0.00172433	0.068515	0.0241253	1	1	0.946142	0.00128392	0.0329845
APOF	-0.21651	0.97485	NaN	1.08848	0.521555	NaN	0.871972	0.613774	NaN
APOH	-1.11181	0.869764	NaN	0	1	NaN	-0.900039	0.898866	NaN
APOL1	-1.10869	0.870178	NaN	0	1	NaN	-0.896916	0.899285	NaN
APOL2	-0.11755	1	1	0.0577605	1	1	-0.0597892	1	1
APOL3	1.6742	0.794068	NaN	-1.2885	0.846096	NaN	0	1	NaN
APOL4	-0.662148	0.775566	NaN	0.187333	0.992312	NaN	-0.474814	0.860073	NaN
APOL5	0	1	NaN	1.52082	0.814234	NaN	1.69475	0.79084	NaN
APOL6	0.608367	0.735124	NaN	1.04353	0.464344	NaN	1.6519	0.232211	NaN
APOLD1	-0.689645	0.0183245	0.319432	0.240474	0.754205	1	-0.44917	0.204457	0.871465
APOM	-0.261534	0.781431	1	-0.219943	0.88392	1	-0.481477	0.356243	1
APOO	0.491283	0.0737788	0.650507	-0.52924	0.0473437	0.334378	-0.0379565	1	1
APOOL	-0.182771	0.951864	1	-0.24718	0.717676	1	-0.429951	0.22308	0.9152
APOOP5	2.25649	0.71477	NaN	-0.558518	0.945535	NaN	1.69797	0.790431	NaN
APOPT1	-0.0876413	1	1	0.2181	0.732633	1	0.130458	1	1
APP	0.152218	1	1	-0.215054	0.721886	1	-0.0628359	1	1
APPBP2	-0.382865	0.242998	1	-0.05532	1	1	-0.438185	0.141985	0.724026
APPL1	-0.184119	0.942898	1	-0.405845	0.234955	0.824019	-0.589963	0.0343689	0.320957
APPL2	0.198914	0.838267	1	-0.441057	0.0588489	0.383565	-0.242143	0.615279	1
APRT	0.600118	0.104285	0.767221	-0.413827	0.357202	1	0.186291	0.950763	1
APTX	-0.0760571	1	1	0.277937	0.38392	1	0.20188	0.79602	1
AQP1	-0.213031	0.908345	1	0.866756	0.05964	0.387329	0.653726	0.184201	0.826536
AQP10	-1.23683	0.705154	NaN	-0.689523	0.865427	NaN	-1.92635	0.550687	NaN
AQP11	0.739509	0.123735	0.825964	-0.742651	0.129248	0.601094	-0.00314217	1	1
AQP12A	0	1	NaN	0	1	NaN	0	1	NaN
AQP12B	NaN	NaN	NaN	NaN	NaN	NaN	NaN	NaN	NaN
AQP2	0	1	NaN	1.4646	0.812356	NaN	1.63853	0.787715	NaN
AQP3	0.579126	0.270512	1	-0.422441	0.500134	1	0.156685	1	1
AQP4	0.814883	0.30137	1	-0.310967	0.819384	1	0.503916	0.602192	1
AQP5	-1.50169	0.816613	NaN	0	1	NaN	-1.28991	0.845372	NaN
AQP6	0.601769	0.573023	1	-0.296133	0.86958	1	0.305636	0.863116	1
AQP7	-1.36267	0.637289	NaN	1.4348	0.61994	NaN	0.072128	1	NaN
AQP7P1	0.0320502	1	NaN	-3.88518	0.0334153	NaN	-3.85313	0.0347181	NaN
AQP7P3	-5.06726	0.0129136	NaN	1.61499	0.542343	NaN	-3.45227	0.0883256	NaN
AQP8	-2.12286	0.328154	NaN	2.73147	0.194825	NaN	0.608617	0.783043	NaN
AQP9	-2.29152	0.708753	NaN	0	1	NaN	-2.07975	0.736685	NaN
AQR	-0.238022	0.692952	1	0.105431	1	1	-0.13259	1	1
AR	3.06578	0.0284156	0.400436	3.87028	0.00414033	0.0665952	6.93607	2.8259e-07	3.66483e-05
ARAF	0.185882	0.8886	1	0.135208	1	1	0.32109	0.185002	0.82813
ARAP1	0.366505	0.312721	1	-0.299203	0.507558	1	0.0673015	1	1
ARAP2	-0.128944	1	1	0.139383	1	1	0.0104397	1	1
ARAP3	0.277706	0.693661	1	0.549976	0.161215	0.675699	0.827682	0.0155683	0.189359
ARC	-0.319447	0.631631	1	1.84661	2.60173e-08	3.96011e-06	1.52716	3.79387e-06	0.00033914
ARCN1	-0.171524	0.99248	1	0.0458708	1	1	-0.125653	1	1
AREG	-1.08567	0.183803	0.986186	1.7281	0.022087	0.206112	0.64243	0.449013	1
AREL1	0.0277768	1	1	-0.105019	1	1	-0.0772423	1	1
ARF1	0.183933	0.907674	1	0.124085	1	1	0.308018	0.253003	0.966361
ARF3	0.130685	1	1	-0.490289	0.0151138	0.160341	-0.359604	0.15035	0.745225
ARF4	-0.321513	0.405877	1	0.0425893	1	1	-0.278924	0.550192	1
ARF5	0.313584	0.27434	1	-0.188421	0.888231	1	0.125163	1	1
ARF6	0.0433191	1	1	0.122596	1	1	0.165915	1	1
ARFGAP1	0.224277	0.774721	1	0.323097	0.41954	1	0.547374	0.0467847	0.386547
ARFGAP2	0.170351	0.998371	1	0.289432	0.566198	1	0.459782	0.164216	0.77992
ARFGAP3	-0.103825	1	1	-0.200737	0.799033	1	-0.304562	0.263749	0.983608
ARFGEF1	-0.246882	0.61261	1	-0.0971056	1	1	-0.343987	0.253703	0.967588
ARFGEF2	-0.190896	0.849604	1	-0.0106253	1	1	-0.201521	0.775757	1
ARFGEF3	-0.237999	0.653255	1	0.423903	0.0941104	0.503609	0.185904	0.915835	1
ARFIP1	-0.18789	0.917125	1	-0.0968019	1	1	-0.284692	0.508476	1
ARFIP2	-0.00839164	1	1	0.124881	1	1	0.116489	1	1
ARFRP1	0.422978	0.250862	1	0.0495389	1	1	0.472517	0.170326	0.79256
ARG1	0.456297	0.885833	NaN	0.98918	0.666016	NaN	1.44548	0.510693	NaN
ARG2	0.0467099	1	1	0.233551	0.610617	1	0.280261	0.376771	1
ARGFX	-0.741584	0.823132	NaN	-0.335661	0.950065	NaN	-1.07725	0.727144	NaN
ARGFXP2	1.26663	0.546438	NaN	-0.311665	0.935606	NaN	0.954968	0.671202	NaN
ARGLU1	0.0926443	1	1	0.26942	0.505914	1	0.362064	0.199033	0.85981
ARHGAP1	0.00792377	1	1	-0.00306357	1	1	0.00486019	1	1
ARHGAP10	-0.0903286	1	1	-0.0553041	1	1	-0.145633	1	1
ARHGAP11A	-0.0276729	1	1	-0.00176305	1	1	-0.0294359	1	1
ARHGAP11B	-0.0818554	1	1	0.077814	1	1	-0.00404139	1	1
ARHGAP12	-0.174381	0.981896	1	-0.481823	0.115165	0.562596	-0.656204	0.0138924	0.177105
ARHGAP15	0	1	NaN	0	1	NaN	0	1	NaN
ARHGAP17	0.149622	1	1	0.146089	1	1	0.295711	0.266085	0.986672
ARHGAP18	0.105485	1	1	-0.806331	0.000849331	0.0208866	-0.700846	0.00540366	0.0904091
ARHGAP19	0.136143	1	1	-0.398376	0.0407513	0.302808	-0.262233	0.408585	1
ARHGAP20	-0.28374	0.569653	1	-0.0128913	1	1	-0.296632	0.529434	1
ARHGAP21	-0.249309	0.646317	1	0.157414	1	1	-0.0918954	1	1
ARHGAP22	0.427157	0.0832248	0.691055	0.300835	0.373528	1	0.727993	0.000166493	0.00712358
ARHGAP23	-0.384625	0.2727	1	1.09314	1.89755e-06	0.000164303	0.708513	0.00454965	0.0810587
ARHGAP24	-0.440756	0.26837	1	0.088168	1	1	-0.352588	0.458964	1
ARHGAP25	0.346623	0.893637	NaN	0.687624	0.68336	NaN	1.03425	0.502533	NaN
ARHGAP26	-0.0857529	1	1	0.100668	1	1	0.0149154	1	1
ARHGAP27	0.169442	1	1	0.0102727	1	1	0.179715	0.954344	1
ARHGAP27P1	0.606593	0.135274	0.868226	0.191582	0.940149	1	0.798175	0.0317011	0.304375
ARHGAP27P1-BPTFP1-KPNA2P3	0.102074	1	1	-0.187001	0.920674	1	-0.0849267	1	1
ARHGAP28	0.183321	0.953086	1	-0.829951	0.00469413	0.0736771	-0.64663	0.0414957	0.360738
ARHGAP29	-0.346362	0.396404	1	-0.332859	0.437797	1	-0.679221	0.0149673	0.186193
ARHGAP30	-0.997801	0.0250308	0.376737	1.04927	0.0177492	0.178355	0.0514729	1	1
ARHGAP31	-0.624271	0.0373794	0.466503	0.191467	0.923754	1	-0.432804	0.228971	0.924294
ARHGAP32	-0.283922	0.431372	1	0.393302	0.124273	0.589695	0.10938	1	1
ARHGAP33	0.374511	0.385519	1	0.12517	1	1	0.499681	0.162546	0.775818
ARHGAP35	-0.116385	1	1	0.0843154	1	1	-0.03207	1	1
ARHGAP36	1.03321	0.568592	NaN	-1.15453	0.5321	NaN	-0.121322	1	NaN
ARHGAP39	-0.0257045	1	1	0.540107	0.029541	0.248105	0.514403	0.0423904	0.364867
ARHGAP4	-0.0591126	1	1	0.201513	0.914639	1	0.142401	1	1
ARHGAP40	1.50393	0.0855733	0.700399	0.568018	0.563557	1	2.07195	0.0130044	0.170008
ARHGAP42	-0.0804855	1	1	-0.105636	1	1	-0.186121	0.941689	1
ARHGAP44	0.159977	1	1	-0.00697413	1	1	0.153003	1	1
ARHGAP45	0.367741	0.351142	1	-0.0119706	1	1	0.35577	0.383393	1
ARHGAP5	-0.427528	0.28005	1	-0.170077	0.999494	1	-0.597604	0.0732517	0.500383
ARHGAP6	0.161845	1	NaN	0.563175	0.732609	NaN	0.72502	0.630033	NaN
ARHGAP8	0.448127	0.204538	1	0.392434	0.30587	0.939042	0.840561	0.00216052	0.048158
ARHGAP9	-0.6292	0.474196	1	0.481277	0.633283	1	-0.147922	1	1
ARHGDIA	0.477102	0.00664548	0.173011	0.126475	1	1	0.603576	0.000127792	0.00589
ARHGDIB	2.31209	0.292952	NaN	2.01315	0.255722	NaN	4.32524	0.0325882	NaN
ARHGDIG	0.507958	0.0968649	0.740917	0.474391	0.127046	0.595298	0.982349	5.85603e-05	0.00324964
ARHGEF1	0.262597	0.61932	1	-0.180416	0.955254	1	0.0821807	1	1
ARHGEF10	0.095022	1	1	-0.149159	1	1	-0.0541369	1	1
ARHGEF10L	0.209602	0.872744	1	0.682841	0.0369933	0.28602	0.892444	0.00333366	0.0652615
ARHGEF11	0.0676547	1	1	0.0259046	1	1	0.0935593	1	1
ARHGEF12	-0.0638033	1	1	-0.248917	0.503371	1	-0.312721	0.226027	0.919412
ARHGEF15	-1.31714	0.537636	NaN	0.212397	0.983259	NaN	-1.10475	0.615485	NaN
ARHGEF16	-0.127631	1	1	0.652722	0.185201	0.727324	0.525091	0.325232	1
ARHGEF17	0.322554	0.535095	1	-0.288537	0.631005	1	0.0340171	1	1
ARHGEF18	0.429029	0.0576736	0.588536	0.14738	1	1	0.576409	0.00293451	0.0595243
ARHGEF19	-0.0694164	1	1	-0.166831	1	1	-0.236248	0.88115	1
ARHGEF2	-0.484207	0.0212507	0.348056	0.690217	0.000138624	0.0051825	0.206009	0.790615	1
ARHGEF25	0.0518126	1	1	-0.182977	0.948545	1	-0.131165	1	1
ARHGEF26	0.00532298	1	1	-0.42601	0.09447	0.504511	-0.420687	0.101228	0.599411
ARHGEF28	0.0171179	1	1	-0.411107	0.222549	0.80271	-0.393989	0.255501	0.969414
ARHGEF3	-0.162174	1	1	0.0968699	1	1	-0.065304	1	1
ARHGEF33	-1.52172	0.0446839	0.523334	1.49723	0.0508634	0.35172	-0.0244842	1	1
ARHGEF34P	0.500263	0.514206	1	0.0134706	1	1	0.513734	0.499032	1
ARHGEF35	0.522763	0.361139	1	-0.0543054	1	1	0.468457	0.446335	1
ARHGEF37	-0.603166	0.08228	0.685928	0.494292	0.198493	0.755723	-0.108874	1	1
ARHGEF38	0.600073	0.779893	NaN	1.34395	0.411199	NaN	1.94402	0.22148	NaN
ARHGEF39	0.237614	0.62681	1	-0.423052	0.0724011	0.435491	-0.185438	0.912517	1
ARHGEF4	0.500668	0.109741	0.785933	-0.0421871	1	1	0.458481	0.166054	0.783492
ARHGEF40	-0.228594	0.81572	1	0.19719	0.914117	1	-0.0314033	1	1
ARHGEF5	0.0994536	1	1	0.457558	0.167576	0.691143	0.557011	0.0624993	0.458402
ARHGEF6	-0.183021	0.931309	1	-0.0472253	1	1	-0.230247	0.694698	1
ARHGEF7	0.0577274	1	1	0.0793825	1	1	0.13711	1	1
ARHGEF9	-0.182416	0.939497	1	-0.513149	0.0436579	0.317392	-0.695565	0.0018603	0.0430458
ARID1A	-0.123869	1	1	0.455041	0.0351158	0.277018	0.331172	0.232999	0.932436
ARID1B	-0.163954	1	1	0.32187	0.257392	0.862747	0.157916	1	1
ARID2	-0.217909	0.805443	1	-0.0554528	1	1	-0.273361	0.596075	1
ARID3A	0.226984	0.774305	1	0.0863547	1	1	0.313339	0.472559	1
ARID3B	-0.301711	0.394811	1	0.641864	0.00230647	0.0435468	0.340153	0.270127	0.992808
ARID3C	0.273679	0.897518	1	0.206222	0.963823	NaN	0.4799	0.700589	1
ARID4A	-1.04446	0.00230625	0.0844881	0.462702	0.308805	0.941852	-0.58176	0.15071	0.746142
ARID4B	-0.762311	0.0131712	0.263682	0.740849	0.0169325	0.172547	-0.0214623	1	1
ARID5A	-0.0998615	1	1	1.28609	1.91888e-12	7.1146e-10	1.18623	1.22329e-10	3.55929e-08
ARID5B	-0.358817	0.323839	1	-0.0229603	1	1	-0.381777	0.270487	0.993012
ARIH1	-0.263331	0.61112	1	0.467113	0.105761	0.537561	0.203783	0.853627	1
ARIH2	-0.0693083	1	1	0.34491	0.084116	0.471624	0.275602	0.296491	1
ARIH2OS	-0.744039	0.0516154	0.559299	0.94614	0.00875721	0.110424	0.202101	0.910599	1
ARL1	-0.0168927	1	1	-0.395992	0.215706	0.789647	-0.412885	0.183142	0.824527
ARL10	-0.139631	1	1	-0.435596	0.206046	0.768093	-0.575227	0.0524888	0.412543
ARL11	0.38947	0.967914	NaN	-0.0275791	1	NaN	0.361891	0.97198	NaN
ARL13A	0.376785	0.890983	NaN	-1.94227	0.318374	NaN	-1.56549	0.435092	NaN
ARL13B	-0.626574	0.121067	0.819523	0.465634	0.316189	0.951596	-0.16094	1	1
ARL14	-0.111606	1	NaN	3.3995	0.124423	NaN	3.2879	0.127762	NaN
ARL14EP	-0.236573	0.725332	1	0.223276	0.779116	1	-0.0132967	1	1
ARL14EPL	-2.28552	0.41394	NaN	3.96253	0.124064	NaN	1.67701	0.502293	NaN
ARL15	-0.274751	0.711198	1	-0.604577	0.129633	0.601375	-0.879328	0.0131291	0.170415
ARL16	0.104064	1	1	-0.102834	1	1	0.00123076	1	1
ARL17A	-0.0255807	1	1	-0.239659	0.580258	1	-0.26524	0.449315	1
ARL17B	-0.0756311	1	1	0.0670376	1	1	-0.00859348	1	1
ARL2	0.412482	0.236316	1	-0.526499	0.0827225	0.468534	-0.114016	1	1
ARL2BP	0.18756	0.906779	1	-0.292281	0.419086	1	-0.104721	1	1
ARL3	0.0453591	1	1	-0.448747	0.0130523	0.145652	-0.403387	0.0373677	0.338936
ARL4A	0.0231821	1	1	0.050157	1	1	0.0733391	1	1
ARL4C	0.16419	1	1	0.37777	0.203015	0.762631	0.54196	0.0228461	0.245662
ARL4D	-0.284862	0.578219	1	0.777949	0.00315387	0.0550119	0.493087	0.111951	0.634257
ARL5A	-0.202569	0.90491	1	-0.158792	1	1	-0.361361	0.484294	1
ARL5B	-0.424743	0.306505	1	0.161686	1	1	-0.263057	0.70865	1
ARL5C	-1.07239	0.874963	NaN	0	1	NaN	-0.860617	0.904141	NaN
ARL6	-0.299867	0.603172	1	-0.389857	0.385158	1	-0.689724	0.0393587	0.35137
ARL6IP1	0.134803	1	1	-0.39611	0.167658	0.691286	-0.261307	0.577316	1
ARL6IP4	0.232449	0.679526	1	-0.0209101	1	1	0.211539	0.783573	1
ARL6IP5	0.0527667	1	1	-0.458682	0.0608852	0.391463	-0.405915	0.125519	0.673922
ARL6IP6	0.079088	1	1	-0.329296	0.414042	1	-0.250208	0.680798	1
ARL8A	0.0581147	1	1	0.351717	0.189963	0.739035	0.409832	0.0832954	0.535074
ARL8B	-0.321557	0.515864	1	0.176968	0.975944	1	-0.144588	1	1
ARL9	-1.19489	0.22848	1	0.809803	0.463722	1	-0.385089	0.79258	1
ARMC1	-0.213584	0.8515	1	0.0699275	1	1	-0.143656	1	1
ARMC10	0.203544	0.847827	1	-0.379778	0.233632	0.821201	-0.176234	0.971471	1
ARMC12	-1.25278	0.152	0.910285	0.903157	0.345267	0.995328	-0.349626	0.802499	1
ARMC2	-0.3114	0.539368	1	-0.082482	1	1	-0.393882	0.338201	1
ARMC3	0.559949	0.683575	NaN	-1.81039	0.135311	NaN	-1.25044	0.331671	NaN
ARMC4	-0.0983515	1	1	-0.359585	0.350714	1	-0.457936	0.154017	0.753036
ARMC4P1	-1.50413	0.110533	0.788122	0.377442	0.810491	1	-1.12669	0.248281	0.958938
ARMC5	0.729037	0.0009271	0.0446664	0.0428823	1	1	0.77192	0.000395061	0.0137703
ARMC6	0.0451389	1	1	-0.00386968	1	1	0.0412692	1	1
ARMC7	0.205597	0.780173	1	0.0292156	1	1	0.234812	0.613807	1
ARMC8	-0.0316817	1	1	0.0906951	1	1	0.0590134	1	1
ARMC9	-0.141207	1	1	-0.0483203	1	1	-0.189528	0.887528	1
ARMCX1	-0.280873	0.610356	1	0.2993	0.556924	1	0.0184273	1	1
ARMCX2	-0.224089	0.678989	1	-0.19065	0.876459	1	-0.414739	0.0644209	0.46837
ARMCX3	-0.692876	6.33571e-05	0.0062262	0.395805	0.0853707	0.476122	-0.297071	0.329806	1
ARMCX4	-0.121982	1	1	-0.200755	0.878221	1	-0.322737	0.446224	1
ARMCX5	-0.240734	0.587331	1	0.295136	0.340363	0.988967	0.054402	1	1
ARMCX5-GPRASP2	-0.784857	0.000614212	0.0331429	1.1886	1.27062e-08	2.16155e-06	0.403742	0.181552	0.819948
ARMCX6	-0.294276	0.349665	1	0.172254	0.986133	1	-0.122022	1	1
ARMS2	0.414359	0.930556	NaN	-1.8551	0.580898	NaN	-1.44074	0.679046	NaN
ARMT1	-0.275943	0.563312	1	-0.272837	0.576376	1	-0.54878	0.0394385	0.351699
ARNT	-0.0269829	1	1	-0.136704	1	1	-0.163687	1	1
ARNT2	-0.307341	0.306072	1	0.372911	0.132484	0.60912	0.0655708	1	1
ARNTL	-0.86583	0.00205992	0.0779774	0.792026	0.00610047	0.0872531	-0.073804	1	1
ARNTL2	0.208624	0.762894	1	-0.288329	0.358742	1	-0.0797048	1	1
ARPC1A	0.275538	0.389728	1	-0.32601	0.204699	0.764688	-0.0504717	1	1
ARPC1B	0.858194	2.47059e-05	0.00313343	-0.389016	0.179014	0.716848	0.469178	0.0684001	0.483664
ARPC2	0.100463	1	1	-0.0590056	1	1	0.0414578	1	1
ARPC3	0.143621	1	1	-0.236413	0.613455	1	-0.0927922	1	1
ARPC4	0.319346	0.272636	1	-0.0541737	1	1	0.265172	0.485542	1
ARPC4-TTLL3	0.115573	1	1	0.147221	1	1	0.262793	0.651424	1
ARPC5	0.338178	0.266847	1	-0.635514	0.00221162	0.0425267	-0.297336	0.402945	1
ARPC5L	0.13717	1	1	0.38909	0.149042	0.647193	0.52626	0.0190118	0.215785
ARPIN	0.044104	1	1	-0.551067	0.000880339	0.0213961	-0.506963	0.00323803	0.0640655
ARPP19	-0.0606626	1	1	-0.229791	0.766919	1	-0.290454	0.55058	1
ARPP21	-0.205138	0.970427	NaN	0.28742	0.902716	NaN	0.0822818	1	NaN
ARR3	0.0117606	1	NaN	0.838157	0.708267	NaN	0.849917	0.701611	NaN
ARRB1	0.0666325	1	1	-0.312022	0.537647	1	-0.24539	0.74306	1
ARRB2	0.133751	1	1	-0.0987975	1	1	0.0349535	1	1
ARRDC1	0.756308	0.00912848	0.209362	-0.332533	0.469438	1	0.423775	0.261714	0.980186
ARRDC2	0.438697	0.250378	1	0.365778	0.397014	1	0.804475	0.00647186	0.101949
ARRDC3	-1.57262	0.0114193	0.24104	0.422117	0.649721	1	-1.1505	0.0768718	0.512674
ARRDC4	0.095149	1	1	-0.555204	0.0115395	0.134773	-0.460055	0.0571324	0.434254
ARRDC5	NaN	NaN	NaN	NaN	NaN	NaN	NaN	NaN	NaN
ARSA	0.543502	0.063941	0.620144	-0.293566	0.540511	1	0.249936	0.693684	1
ARSB	0.300037	0.397402	1	-0.48889	0.0418184	0.308203	-0.188853	0.904276	1
ARSD	-0.43108	0.861782	NaN	-0.810397	0.697358	NaN	-1.24148	0.506759	NaN
ARSE	1.59594	0.207765	1	-0.857742	0.536786	NaN	0.738196	0.62639	1
ARSF	NaN	NaN	NaN	NaN	NaN	NaN	NaN	NaN	NaN
ARSG	-0.116809	1	1	-0.4411	0.193679	0.74683	-0.55791	0.0611594	0.452715
ARSH	-1.6981	0.789552	NaN	0	1	NaN	-1.48633	0.818165	NaN
ARSI	1.03257	0.290476	1	0.311166	0.854621	1	1.34374	0.148896	0.741186
ARSJ	0.0928992	1	1	-0.105096	1	1	-0.0121971	1	1
ARSK	-0.147651	1	1	-0.300121	0.481817	1	-0.447772	0.131351	0.693635
ART1	0	1	NaN	0	1	NaN	0	1	NaN
ART3	-2.77217	0.645502	NaN	0	1	NaN	-2.56039	0.6726	NaN
ART4	0	1	NaN	0	1	NaN	0	1	NaN
ART5	0.756844	0.169305	0.947328	-0.474375	0.478369	1	0.28247	0.797919	1
ARTN	0.488025	0.547669	1	0.586377	0.411139	1	1.0744	0.0811936	0.527972
ARV1	-0.0761004	1	1	-0.35743	0.308018	0.941082	-0.43353	0.151446	0.747405
ARVCF	-0.0726001	1	1	0.704043	0.00829623	0.107289	0.631443	0.0222366	0.240677
ARX	1.68835	0.0137817	0.271228	0.139464	1	1	1.82782	0.00735902	0.112435
AS3MT	0.320386	0.433412	1	-0.493099	0.0959679	0.509808	-0.172713	0.988577	1
ASAH1	-0.0309138	1	1	-0.668002	0.000782538	0.0195432	-0.698916	0.000352068	0.0127423
ASAH2	-0.644193	0.499375	1	0.314029	0.841153	1	-0.330164	0.818618	1
ASAH2B	-0.0989583	1	1	0.178171	0.966548	1	0.0792126	1	1
ASAP1	-0.219522	0.792342	1	0.279435	0.561328	1	0.0599132	1	1
ASAP2	-0.127012	1	1	-0.226316	0.746703	1	-0.353328	0.292444	1
ASAP3	-0.342199	0.334116	1	0.404753	0.18973	0.738769	0.062554	1	1
ASB1	0.0219041	1	1	-0.132678	1	1	-0.110774	1	1
ASB10	-0.378978	0.89792	NaN	1.09775	0.562635	NaN	0.718773	0.725075	NaN
ASB11	-2.76891	0.0010668	0.0497805	1.31877	0.170099	0.6966	-1.45014	0.0743433	0.504082
ASB12	-0.876462	0.397846	1	1.0261	0.310138	NaN	0.149641	1	1
ASB13	0.253219	0.684251	1	-0.571812	0.0517104	0.355214	-0.318593	0.472237	1
ASB14	-0.169089	1	1	0.595725	0.323348	0.962852	0.426635	0.547968	1
ASB15	1.44962	0.8066	NaN	-1.06391	0.864203	NaN	0	1	NaN
ASB16	0.577946	0.139597	0.878894	-0.586133	0.13768	0.622769	-0.00818735	1	1
ASB17	0	1	NaN	0	1	NaN	0	1	NaN
ASB18	2.53338	0.374754	NaN	-2.14767	0.457633	NaN	0	1	NaN
ASB2	-1.43408	0.348852	NaN	1.46559	0.342075	NaN	0.0315095	1	NaN
ASB3	-0.380354	0.205027	1	0.572418	0.0154271	0.161884	0.192064	0.893393	1
ASB4	3.36185	0.385311	NaN	-1.6551	0.683362	NaN	1.70675	0.688543	NaN
ASB5	-1.91065	0.215777	NaN	0.996394	0.578776	NaN	-0.914255	0.565507	NaN
ASB6	-0.114805	1	1	0.381246	0.219212	0.795434	0.266441	0.574241	1
ASB7	-0.442317	0.171	0.949651	0.437163	0.180271	0.718731	-0.0051536	1	1
ASB8	0.111981	1	1	0.0166567	1	1	0.128638	1	1
ASB9	1.61313	0.802499	NaN	-1.22743	0.854586	NaN	0	1	NaN
ASB9P1	0.239191	0.968969	NaN	-0.774322	0.74369	NaN	-0.535131	0.843451	NaN
ASCC1	0.0615521	1	1	-0.293934	0.356759	1	-0.232382	0.642303	1
ASCC2	-0.132588	1	1	0.263727	0.422856	1	0.131139	1	1
ASCC3	-0.0473161	1	1	-0.234111	0.676863	1	-0.281427	0.468941	1
ASCL1	2.6463	0.46834	NaN	1.01943	0.790098	NaN	3.66573	0.296806	NaN
ASCL2	2.44905	0.688845	NaN	-2.06334	0.739392	NaN	0	1	NaN
ASCL3	-2.60486	0.350499	NaN	0.345026	0.951686	NaN	-2.25983	0.422406	NaN
ASCL4	1.4564	0.723064	NaN	-2.31274	0.562059	NaN	-0.856333	0.855584	NaN
ASCL5	-0.249443	0.937111	NaN	0.868708	0.48262	NaN	0.619264	0.644004	NaN
ASF1A	-0.274073	0.672183	1	-0.00836019	1	1	-0.282433	0.647892	1
ASF1B	0.252187	0.573605	1	-0.206704	0.801822	1	0.0454826	1	1
ASGR1	0.417682	0.593099	1	0.530234	0.42826	1	0.947916	0.0903706	0.560622
ASGR2	0	1	NaN	0	1	NaN	0	1	NaN
ASH1L	-0.317669	0.321622	1	0.575941	0.00646302	0.0905575	0.258272	0.552597	1
ASH2L	-0.0168154	1	1	-0.0710108	1	1	-0.0878261	1	1
ASIC1	0.313645	0.434317	1	-0.565256	0.0322482	0.262589	-0.251611	0.658515	1
ASIC2	0	1	NaN	1.63075	0.800039	NaN	1.80468	0.776828	NaN
ASIC3	0.106693	1	1	-0.11452	1	1	-0.00782662	1	1
ASIC4	-0.532229	0.697829	1	0.962452	0.393619	NaN	0.430223	0.771412	1
ASIC5	NaN	NaN	NaN	NaN	NaN	NaN	NaN	NaN	NaN
ASIP	0.577543	0.774731	NaN	-0.198136	0.984231	NaN	0.379407	0.886083	NaN
ASL	0.447199	0.210039	1	-0.0918681	1	1	0.355331	0.403754	1
ASMT	1.49991	0.671988	NaN	1.36137	0.688351	NaN	2.86129	0.372652	NaN
ASMTL	0.169405	1	1	0.0945289	1	1	0.263934	0.638224	1
ASNA1	0.00921562	1	1	0.0177171	1	1	0.0269328	1	1
ASNS	-0.304792	0.282875	1	0.728254	8.67241e-06	0.000562346	0.423461	0.0431122	0.368175
ASNSD1	-0.294351	0.52916	1	0.473962	0.124224	0.589695	0.179611	0.960892	1
ASPA	-2.16461	0.555823	NaN	0	1	NaN	-1.95284	0.598529	NaN
ASPDH	-0.0842323	1	NaN	1.192	0.276828	NaN	1.10777	0.31081	NaN
ASPG	1.54416	0.811424	NaN	-1.15845	0.863732	NaN	0	1	NaN
ASPH	0.156443	1	1	-0.715833	0.00121128	0.0271131	-0.55939	0.0210002	0.231392
ASPHD1	-1.39761	0.00189167	0.0736758	1.07072	0.0242802	0.219707	-0.326888	0.682966	1
ASPHD2	-0.183341	0.943563	1	0.716586	0.00369888	0.0614779	0.533245	0.0506708	0.405121
ASPM	-0.152428	1	1	-0.307691	0.534947	1	-0.460119	0.191101	0.841533
ASPN	-2.05451	0.298044	NaN	1.2152	0.579725	NaN	-0.839318	0.686998	NaN
ASPRV1	-0.900364	0.0841052	0.694125	-0.0227672	1	1	-0.923131	0.078792	0.51918
ASPSCR1	0.508655	0.0335889	0.443489	0.0786308	1	1	0.587286	0.00902476	0.130354
ASRGL1	0.145393	1	1	-0.126853	1	1	0.0185403	1	1
ASS1	-0.176847	0.976143	1	-0.0732618	1	1	-0.250108	0.729489	1
ASTE1	-0.15624	1	1	-0.0663516	1	1	-0.222592	0.786848	1
ASTL	-0.271321	0.957972	NaN	-2.00322	0.403896	NaN	-2.27454	0.333471	NaN
ASTN1	1.36822	0.0706116	0.640162	-0.770065	0.360482	1	0.59816	0.535017	1
ASTN2	-0.0991008	1	1	-0.279067	0.717293	1	-0.378167	0.485631	1
ASXL1	-0.0938839	1	1	0.48095	0.012955	0.145104	0.387066	0.0824908	0.532718
ASXL2	-0.51537	0.0195121	0.33375	0.0775402	1	1	-0.437829	0.0705157	0.491873
ASXL3	-0.339527	0.356989	1	-0.0818077	1	1	-0.421335	0.177346	0.81048
ASZ1	-1.10648	0.87047	NaN	0	1	NaN	-0.894704	0.899582	NaN
ATAD1	-0.049654	1	1	-0.0470662	1	1	-0.0967202	1	1
ATAD2	-0.303036	0.445196	1	0.246177	0.662176	1	-0.0568592	1	1
ATAD2B	-0.587887	0.0429743	0.507283	0.472312	0.144222	0.638534	-0.115575	1	1
ATAD3A	0.30816	0.298468	1	-0.0945566	1	1	0.213604	0.742842	1
ATAD3B	-0.0389829	1	1	0.290103	0.54189	1	0.25112	0.68015	1
ATAD3C	-0.250086	0.930657	1	1.15693	0.269408	NaN	0.906848	0.398233	1
ATAD5	-0.385607	0.299906	1	0.405796	0.257386	0.862747	0.0201883	1	1
ATAT1	-0.191215	0.88511	1	-0.176242	0.966262	1	-0.367457	0.183803	0.826026
ATCAY	-2.7557	0.27618	NaN	3.65593	0.133184	NaN	0.900238	0.71755	NaN
ATE1	-0.262123	0.612773	1	-0.104079	1	1	-0.366202	0.282781	1
ATF1	-0.264851	0.660695	1	0.40448	0.278492	0.896405	0.139628	1	1
ATF2	-0.474323	0.172051	0.952281	0.50503	0.133104	0.610624	0.0307073	1	1
ATF3	-0.722248	0.0537144	0.568965	2.04566	5.42342e-11	1.4004e-08	1.32341	5.3566e-05	0.00299949
ATF4	-0.35285	0.0789697	0.673079	0.92386	4.35749e-13	1.75026e-10	0.57101	0.000114357	0.00547401
ATF5	-0.526638	0.0973803	0.742682	0.228048	0.788314	1	-0.29859	0.549722	1
ATF6	-0.431205	0.205796	1	0.648424	0.0205172	0.197334	0.217218	0.818572	1
ATF6B	0.115312	1	1	-0.243146	0.593545	1	-0.127833	1	1
ATF7	-0.183227	0.917968	1	-0.179088	0.944188	1	-0.362316	0.139666	0.718873
ATF7IP	-0.436368	0.176007	0.962587	0.652952	0.0141752	0.154314	0.216584	0.812458	1
ATF7IP2	-0.557329	0.236228	1	0.680937	0.119268	0.576215	0.123609	1	1
ATG10	0.593327	0.0753928	0.65616	-0.480291	0.19597	0.752066	0.113036	1	1
ATG101	-0.0752597	1	1	0.674021	0.00844031	0.10821	0.598761	0.0248004	0.260633
ATG12	-0.231343	0.765058	1	0.115038	1	1	-0.116305	1	1
ATG13	0.146967	1	1	0.359244	0.0918083	0.496879	0.506211	0.00276181	0.0573088
ATG14	0.120805	1	1	0.450813	0.0882299	0.485266	0.571618	0.0148795	0.186074
ATG16L1	0.00918989	1	1	-0.0497789	1	1	-0.040589	1	1
ATG16L2	0.292569	0.66994	1	-0.14661	1	1	0.145958	1	1
ATG2A	0.209563	0.79237	1	0.188319	0.902742	1	0.397882	0.130203	0.689289
ATG2B	-0.16665	1	1	0.193259	0.845049	1	0.0266089	1	1
ATG3	-0.361346	0.236093	1	0.36131	0.237131	0.828241	-3.6014e-05	1	1
ATG4A	-0.342646	0.308279	1	0.65919	0.00388832	0.0636031	0.316544	0.384652	1
ATG4B	0.334432	0.355718	1	0.000405813	1	1	0.334838	0.355222	1
ATG4C	-0.329002	0.440744	1	-0.131644	1	1	-0.460646	0.160449	0.770269
ATG4D	0.310044	0.456135	1	0.552573	0.0405314	0.302261	0.862617	0.00021653	0.00870757
ATG5	-0.130779	1	1	0.350513	0.272984	0.889583	0.219734	0.761979	1
ATG7	0.0789032	1	1	-0.17747	0.968413	1	-0.0985665	1	1
ATG9A	0.083793	1	1	-0.0318774	1	1	0.0519156	1	1
ATG9B	-0.471396	0.55313	1	0.28779	0.820516	1	-0.183606	0.978448	1
ATIC	0.152872	1	1	-0.138039	1	1	0.014833	1	1
ATL1	-0.50166	0.123958	0.825964	-0.00462103	1	1	-0.506281	0.121552	0.663132
ATL2	0.157303	1	1	-0.0913497	1	1	0.0659533	1	1
ATL3	-0.0657062	1	1	-0.320581	0.272973	0.889583	-0.386287	0.11419	0.641276
ATM	0.00267987	1	1	-0.672005	0.000347201	0.0105032	-0.669325	0.000370864	0.0131657
ATMIN	-0.26255	0.691633	1	0.372648	0.385619	1	0.110098	1	1
ATN1	-0.151907	1	1	0.464714	0.0213356	0.202702	0.312807	0.264057	0.98426
ATOH1	0.0293142	1	1	-1.32075	0.106843	0.539816	-1.29143	0.114684	0.64197
ATOH7	-0.024159	1	1	-1.07108	0.202655	0.762372	-1.09524	0.187515	0.833094
ATOH8	-0.0506927	1	1	-0.533454	0.4372	1	-0.584146	0.371997	1
ATOX1	0.490371	0.132273	0.859367	-0.37102	0.346231	0.996319	0.119351	1	1
ATP10A	0	1	NaN	1.56197	0.80892	NaN	1.7359	0.785596	NaN
ATP10B	-2.46642	0.209183	NaN	2.16839	0.281677	NaN	-0.298026	0.936365	NaN
ATP10D	-0.0111998	1	1	-0.451646	0.0881005	0.484939	-0.462846	0.0750786	0.506368
ATP11A	0.038568	1	1	0.0183141	1	1	0.0568822	1	1
ATP11AUN	-0.77171	0.780569	NaN	-0.931757	0.752121	NaN	-1.70347	0.508582	NaN
ATP11B	-0.156466	1	1	-0.028057	1	1	-0.184523	0.933065	1
ATP11C	-0.0596219	1	1	-0.632499	0.0139605	0.152931	-0.692121	0.00549596	0.0914289
ATP12A	0.59406	0.504482	1	-0.216309	0.941791	1	0.377751	0.749787	1
ATP13A1	0.0038002	1	1	0.251686	0.468442	1	0.255486	0.447618	1
ATP13A2	0.254578	0.493866	1	-0.00951228	1	1	0.245065	0.544574	1
ATP13A3	-0.0972007	1	1	-0.0766537	1	1	-0.173854	0.983581	1
ATP13A4	-1.8464	0.474289	NaN	2.19212	0.388039	NaN	0.345717	0.929947	NaN
ATP13A5	-1.13241	0.452739	NaN	1.12839	0.46025	NaN	-0.004017	1	NaN
ATP1A1	0.157733	1	1	-0.217117	0.697258	1	-0.0593842	1	1
ATP1A2	-2.42881	0.5213	NaN	3.16935	0.388517	NaN	0.74054	0.863779	NaN
ATP1A3	-0.0424297	1	1	-0.197866	0.907133	1	-0.240296	0.768294	1
ATP1A4	-1.50301	0.642826	NaN	0.231716	0.983729	NaN	-1.27129	0.702513	NaN
ATP1B1	0.111472	1	1	-0.263491	0.592235	1	-0.152019	1	1
ATP1B2	0.435711	0.217682	1	-1.03962	0.000116195	0.00451662	-0.603912	0.0564235	0.431813
ATP1B3	0.337757	0.329765	1	-0.326448	0.363842	1	0.0113085	1	1
ATP1B4	0.0687829	1	NaN	-2.23835	0.429302	NaN	-2.16957	0.44365	NaN
ATP23	-0.084643	1	1	-0.338417	0.332614	0.977164	-0.42306	0.142533	0.724699
ATP2A1	0.128804	1	1	-0.169638	1	1	-0.0408344	1	1
ATP2A2	0.075315	1	1	-0.0121897	1	1	0.0631253	1	1
ATP2A3	0.882559	0.0209831	0.34515	-0.528196	0.247182	0.844576	0.354363	0.558161	1
ATP2B1	-0.112699	1	1	-0.300157	0.468828	1	-0.412856	0.176372	0.807524
ATP2B2	-0.418027	0.865431	NaN	-1.70576	0.416429	NaN	-2.12378	0.289175	NaN
ATP2B3	-1.41096	0.322856	NaN	1.45516	0.311725	NaN	0.0441957	1	NaN
ATP2B4	-0.0932143	1	1	-0.286551	0.44774	1	-0.379766	0.170742	0.794029
ATP2C1	-0.0706752	1	1	-0.0999574	1	1	-0.170633	0.99581	1
ATP2C2	-0.974942	0.55851	NaN	1.62672	0.284936	NaN	0.651779	0.700687	NaN
ATP4A	0.189716	0.984666	NaN	-0.960951	0.486884	NaN	-0.771234	0.597886	NaN
ATP4B	2.32347	0.705705	NaN	-1.93776	0.756564	NaN	0	1	NaN
ATP5A1	0.281571	0.546393	1	-0.461712	0.115127	0.562596	-0.180141	0.956014	1
ATP5B	0.250612	0.650316	1	-0.391759	0.212738	0.784343	-0.141148	1	1
ATP5C1	0.061134	1	1	-0.439115	0.0339752	0.272149	-0.377981	0.1012	0.599411
ATP5D	1.10927	1.07592e-07	4.98924e-05	-0.26667	0.582885	1	0.842596	0.000148621	0.00670332
ATP5E	0.313992	0.432286	1	-0.321973	0.407632	1	-0.00798042	1	1
ATP5EP2	-0.0242808	1	NaN	0.317775	0.878541	NaN	0.293494	0.897354	NaN
ATP5F1	0.101889	1	1	-0.145353	1	1	-0.0434638	1	1
ATP5G1	0.546938	0.0849786	0.696299	-0.586972	0.0571781	0.376672	-0.0400346	1	1
ATP5G2	0.148211	1	1	-0.360947	0.293014	0.918287	-0.212736	0.813703	1
ATP5G3	0.335831	0.415203	1	-0.475558	0.133705	0.612278	-0.139727	1	1
ATP5H	0.448345	0.0733006	0.649928	-0.513097	0.027681	0.238396	-0.064752	1	1
ATP5I	0.412376	0.29069	1	-0.343846	0.44901	1	0.0685301	1	1
ATP5J	0.195198	0.844641	1	-0.292362	0.34369	0.992759	-0.0971639	1	1
ATP5J2	0.391304	0.145003	0.889499	-0.364548	0.200766	0.759571	0.0267557	1	1
ATP5J2-PTCD1	0.474568	0.632135	1	-0.131218	1	1	0.34335	0.785353	1
ATP5L	0.31724	0.286863	1	-0.152656	1	1	0.164583	1	1
ATP5L2	-1.28402	0.697248	NaN	1.43201	0.660135	NaN	0.147988	1	NaN
ATP5O	0.227327	0.710006	1	-0.32639	0.311281	0.944954	-0.0990636	1	1
ATP5S	0.310187	0.521473	1	-0.697413	0.0186019	0.184615	-0.387226	0.334489	1
ATP5SL	0.381099	0.134748	0.867096	-0.0969013	1	1	0.284198	0.421401	1
ATP6AP1	-0.032327	1	1	0.114573	1	1	0.0822462	1	1
ATP6AP1L	-0.381343	0.425583	1	-0.296597	0.648398	1	-0.67794	0.0626145	0.458542
ATP6AP2	0.161145	1	1	-0.500745	0.0260833	0.230681	-0.3396	0.254086	0.967588
ATP6V0A1	-0.363013	0.109053	0.782516	0.276539	0.378121	1	-0.0864736	1	1
ATP6V0A2	-0.236019	0.661226	1	0.147416	1	1	-0.0886028	1	1
ATP6V0A4	-1.48803	0.815403	NaN	1.85164	0.765902	NaN	0.363606	0.972514	NaN
ATP6V0B	0.19232	0.910369	1	0.033487	1	1	0.225807	0.778879	1
ATP6V0C	0.500987	0.19159	1	0.384077	0.397816	1	0.885064	0.00477824	0.0834168
ATP6V0CP3	0	1	NaN	2.47416	0.685652	NaN	2.64809	0.663334	NaN
ATP6V0D1	-0.212826	0.716328	1	0.390187	0.0625232	0.398627	0.177361	0.949636	1
ATP6V0D2	-1.10845	0.870209	NaN	0	1	NaN	-0.896678	0.899317	NaN
ATP6V0E1	0.180802	0.945043	1	0.150397	1	1	0.331199	0.306992	1
ATP6V0E2	0.420179	0.0524814	0.562572	-0.48214	0.0161368	0.167148	-0.0619611	1	1
ATP6V1A	-0.113	1	1	-0.327363	0.251892	0.852435	-0.440363	0.0488634	0.396438
ATP6V1B1	-0.282089	0.681163	1	0.74533	0.0341989	0.272912	0.463241	0.272459	0.997025
ATP6V1B2	-0.0725239	1	1	0.0943797	1	1	0.0218558	1	1
ATP6V1C1	-0.194748	0.898593	1	0.0592588	1	1	-0.135489	1	1
ATP6V1C2	0.490185	0.341828	1	-0.29868	0.703489	1	0.191505	0.949783	1
ATP6V1D	-0.227749	0.708836	1	0.579479	0.00813661	0.10632	0.35173	0.238733	0.94299
ATP6V1E1	-0.217566	0.686477	1	0.228863	0.618383	1	0.0112963	1	1
ATP6V1E2	0.0922181	1	1	-0.114439	1	1	-0.022221	1	1
ATP6V1F	0.22947	0.727482	1	-0.172905	0.986103	1	0.0565647	1	1
ATP6V1G1	-0.104847	1	1	0.124273	1	1	0.0194263	1	1
ATP6V1G2	-1.36757	0.00252608	0.0903241	0.435636	0.51848	1	-0.931938	0.0518541	0.409071
ATP6V1G3	NaN	NaN	NaN	NaN	NaN	NaN	NaN	NaN	NaN
ATP6V1H	0.0479996	1	1	0.0692793	1	1	0.117279	1	1
ATP7A	-0.343653	0.305927	1	-0.16901	1	1	-0.512663	0.0448421	0.37679
ATP7B	0.0583733	1	1	-0.494952	0.122018	0.584815	-0.436579	0.204313	0.871465
ATP8A1	-0.00898691	1	1	-0.866058	5.83639e-06	0.000407702	-0.875045	4.30544e-06	0.000369297
ATP8A2	0.364517	0.506553	1	-0.234407	0.828406	1	0.13011	1	1
ATP8B1	-0.182959	0.973504	1	-1.06011	0.0406998	0.302808	-1.24307	0.012623	0.16591
ATP8B2	-0.352991	0.162843	0.934206	0.0804191	1	1	-0.272572	0.434385	1
ATP8B3	0.164361	1	1	0.0618145	1	1	0.226175	0.904193	1
ATP8B4	-0.376019	0.796555	1	0.790506	0.436108	NaN	0.414487	0.752711	1
ATP8B5P	-0.64159	0.692791	NaN	-0.955008	0.555352	NaN	-1.5966	0.27229	NaN
ATP9A	0.168608	1	1	-0.106244	1	1	0.062364	1	1
ATP9B	-0.305589	0.455744	1	0.212139	0.818698	1	-0.0934505	1	1
ATPAF1	0.294502	0.374501	1	-0.334047	0.243234	0.838019	-0.0395455	1	1
ATPAF2	0.234737	0.729611	1	0.255131	0.648347	1	0.489868	0.0876445	0.551551
ATPIF1	0.0325184	1	1	-0.253994	0.53161	1	-0.221475	0.701149	1
ATR	-0.093674	1	1	-0.428823	0.0300663	0.250581	-0.522497	0.00308536	0.0619535
ATRAID	0.144091	1	1	-0.36737	0.128384	0.598273	-0.223279	0.681227	1
ATRIP	-0.305558	0.437146	1	0.24575	0.665157	1	-0.0598079	1	1
ATRN	-0.0109727	1	1	-0.392166	0.118105	0.573333	-0.403139	0.100519	0.598122
ATRNL1	0.0516828	1	1	-0.0550722	1	1	-0.0033894	1	1
ATRX	-0.36707	0.316426	1	0.0750857	1	1	-0.291985	0.535203	1
ATXN1	0.943888	0.424666	1	2.6548	0.0103134	0.124186	3.59868	0.000402704	0.0139294
ATXN10	0.165545	1	1	-0.238984	0.600049	1	-0.0734399	1	1
ATXN1L	-0.183148	0.925201	1	0.542209	0.0081729	0.106466	0.359061	0.177826	0.811175
ATXN2	-0.650429	0.0363523	0.459376	0.502042	0.148491	0.645663	-0.148386	1	1
ATXN2L	-0.20284	0.778961	1	0.558107	0.000930505	0.0222031	0.355267	0.113475	0.638552
ATXN3	-0.172751	0.988221	1	0.0499834	1	1	-0.122768	1	1
ATXN3L	0	1	NaN	0	1	NaN	0	1	NaN
ATXN7	-0.36156	0.307055	1	0.569627	0.0331797	0.267733	0.208067	0.838387	1
ATXN7L1	-0.356136	0.41435	1	-0.0382965	1	1	-0.394432	0.327964	1
ATXN7L2	0.0493384	1	1	0.404871	0.202813	0.762372	0.454209	0.122183	0.664375
ATXN7L3	0.121262	1	1	-0.19798	0.875525	1	-0.0767185	1	1
ATXN7L3B	0.17614	0.965964	1	-0.387015	0.137	0.621985	-0.210875	0.779142	1
AUH	0.319699	0.42935	1	-0.220637	0.791265	1	0.0990618	1	1
AUNIP	-0.0679096	1	1	0.379152	0.147231	0.64261	0.311242	0.325546	1
AUP1	-0.221905	0.634611	1	0.417196	0.0238447	0.216852	0.195292	0.816328	1
AURKA	0.295496	0.337873	1	0.0238319	1	1	0.319328	0.25487	0.969003
AURKAIP1	0.912633	0.000389359	0.0242761	-0.173721	0.985518	1	0.738913	0.00663241	0.103598
AURKAPS1	-0.412161	0.569541	1	0.544229	0.38299	1	0.132067	1	1
AURKB	0.359292	0.303439	1	-0.0405958	1	1	0.318696	0.419249	1
AURKC	-0.0848439	1	1	0.770255	0.270327	0.885174	0.685411	0.338429	1
AUTS2	0.201621	0.851763	1	-0.18276	0.93982	1	0.0188612	1	1
AVEN	0.121879	1	1	-0.0470028	1	1	0.0748763	1	1
AVIL	-0.806943	0.21426	1	0.493753	0.536127	1	-0.31319	0.776953	1
AVL9	-0.285204	0.282125	1	0.0699077	1	1	-0.215296	0.672746	1
AVP	0	1	NaN	1.58507	0.805935	NaN	1.759	0.78265	NaN
AVPI1	0.00537641	1	1	0.18567	0.94613	1	0.191046	0.927529	1
AVPR1A	-0.0582684	1	1	-0.715779	0.241985	0.835309	-0.774048	0.191376	0.842181
AVPR1B	-0.165641	1	NaN	0.194314	0.993649	NaN	0.0286732	1	NaN
AVPR2	-0.727877	0.559048	NaN	-0.794058	0.562449	NaN	-1.52194	0.194405	NaN
AWAT1	2.36973	0.405468	NaN	-3.26698	0.255198	NaN	-0.897249	0.803641	NaN
AWAT2	0	1	NaN	2.47416	0.685652	NaN	2.64809	0.663334	NaN
AXDND1	-1.16926	0.196275	1	0.044298	1	1	-1.12496	0.220834	0.909818
AXIN1	0.0641096	1	1	0.424934	0.0256738	0.228457	0.489044	0.00516495	0.0877923
AXIN2	-0.110907	1	1	-0.276704	0.561469	1	-0.387611	0.234463	0.935266
AXL	-0.497386	0.512092	1	-0.339225	0.753018	1	-0.836611	0.201504	0.865448
AZGP1	1.998	0.136427	NaN	-1.75177	0.204587	NaN	0.24623	0.955905	NaN
AZGP1P1	-2.41991	0.691558	NaN	0	1	NaN	-2.20813	0.719296	NaN
AZI2	-0.0743507	1	1	0.368475	0.21798	0.793354	0.294125	0.440408	1
AZIN1	-0.0187788	1	1	0.0289926	1	1	0.0102138	1	1
AZIN2	0.355445	0.559082	1	-0.102596	1	1	0.25285	0.796069	1
AZU1	-0.458002	0.816982	NaN	0.710516	0.666128	NaN	0.252513	0.944884	NaN
B2M	-0.20751	0.764708	1	0.0282832	1	1	-0.179227	0.940998	1
B3GALNT1	0.150649	1	1	-0.0103715	1	1	0.140278	1	1
B3GALNT2	-0.231192	0.62916	1	0.119299	1	1	-0.111892	1	1
B3GALT1	-0.201488	0.928449	1	-0.357909	0.613293	1	-0.559397	0.287074	1
B3GALT2	-1.81455	0.00228927	0.084294	0.308774	0.810582	1	-1.50578	0.0125184	0.164974
B3GALT4	0.107455	1	1	0.357716	0.824422	NaN	0.465171	0.726296	1
B3GALT5	-1.05537	0.535588	NaN	1.54783	0.333731	NaN	0.492456	0.808599	NaN
B3GALT6	0.824437	7.86111e-06	0.0013135	-0.251396	0.577002	1	0.573042	0.00616845	0.0988946
B3GAT1	0.232298	0.847843	1	1.17761	0.00139371	0.0301242	1.40991	8.95593e-05	0.00445203
B3GAT2	0.293832	0.767334	1	-0.576173	0.343086	0.991742	-0.282342	0.793664	1
B3GAT3	0.301509	0.603394	1	-0.311407	0.576893	1	-0.00989817	1	1
B3GLCT	0.25389	0.601359	1	-0.75682	0.000347066	0.0105032	-0.502929	0.0428751	0.367085
B3GNT2	-0.202825	0.885293	1	0.388459	0.338335	0.986354	0.185633	0.944904	1
B3GNT3	1.64205	0.317123	NaN	-0.456434	0.838678	NaN	1.18561	0.500848	NaN
B3GNT4	0.342648	0.573067	1	0.226762	0.851328	1	0.56941	0.192213	0.84386
B3GNT5	-0.204628	0.88504	1	0.41994	0.297675	0.925607	0.215312	0.849649	1
B3GNT6	-0.26687	0.957343	NaN	1.24574	0.540698	NaN	0.978869	0.637628	NaN
B3GNT7	0.588422	0.576101	1	1.16775	0.151929	0.652092	1.75617	0.0272277	0.277495
B3GNT8	0.926304	0.231173	1	0.681679	0.382658	1	1.60798	0.0202038	0.225078
B3GNT9	0.469296	0.245865	1	-0.0665644	1	1	0.402732	0.372215	1
B3GNTL1	0.565105	0.207527	1	-0.62281	0.155077	0.660807	-0.0577044	1	1
B4GALNT1	0.447415	0.171571	0.951442	-0.00219273	1	1	0.445222	0.177315	0.81048
B4GALNT2	-2.7641	0.0264143	0.387315	1.9006	0.156117	NaN	-0.863491	0.459422	1
B4GALNT3	0.120923	1	1	0.0533934	1	1	0.174316	0.979426	1
B4GALNT4	0.987333	0.00323943	0.107299	-0.422764	0.361019	1	0.564569	0.158583	0.764029
B4GALT1	0.131281	1	1	0.0881329	1	1	0.219414	0.700984	1
B4GALT2	0.239258	0.679817	1	-0.101708	1	1	0.137551	1	1
B4GALT3	0.168468	1	1	0.142478	1	1	0.310945	0.225372	0.919016
B4GALT4	-0.0143829	1	1	0.200362	0.853152	1	0.185979	0.922068	1
B4GALT5	-0.0744237	1	1	0.197873	0.841221	1	0.123449	1	1
B4GALT6	-0.194902	0.916412	1	-0.774367	0.0121529	0.138808	-0.969269	0.000895808	0.0253591
B4GALT7	0.395995	0.166818	0.943033	-0.114051	1	1	0.281944	0.496128	1
B4GAT1	0.526043	0.092647	0.726633	-0.762843	0.00527051	0.0792221	-0.2368	0.753338	1
B9D1	0.362504	0.407471	1	-0.304773	0.563063	1	0.0577308	1	1
B9D2	0.592681	0.343141	1	0.480356	0.476254	1	1.07304	0.041353	0.360703
BAALC	0.324047	0.792034	1	0.0426647	1	1	0.366711	0.739079	1
BAAT	-0.725576	0.46923	1	0.420728	0.749094	1	-0.304848	0.858995	1
BABAM1	0.314344	0.346883	1	-0.105611	1	1	0.208733	0.800907	1
BACE1	-0.209549	0.786301	1	-0.130042	1	1	-0.339591	0.24769	0.957654
BACE2	0.368533	0.143936	0.885518	-0.455219	0.0371293	0.286341	-0.0866856	1	1
BACH1	-0.255619	0.63925	1	0.706288	0.00330261	0.0566498	0.450669	0.123237	0.667985
BACH2	0.137308	1	1	0.434235	0.0642815	0.405546	0.571543	0.00495609	0.0853172
BAD	0.618927	0.00463805	0.137648	-0.175776	0.970535	1	0.443151	0.0874966	0.551226
BAG1	0.179376	0.942405	1	0.381274	0.105193	0.53648	0.560649	0.00276522	0.0573088
BAG2	0.140991	1	1	0.478514	0.0837816	0.471027	0.619505	0.0118058	0.158706
BAG3	-0.13163	1	1	1.96727	2.53331e-15	1.46527e-12	1.83564	2.16372e-13	1.14669e-10
BAG4	-0.29158	0.547266	1	0.231241	0.762305	1	-0.0603391	1	1
BAG5	-0.237087	0.656332	1	0.3315	0.284894	0.90401	0.0944128	1	1
BAG6	0.00461383	1	1	0.0290555	1	1	0.0336694	1	1
BAGE2	-1.13275	0.834918	NaN	3.24931	0.493476	NaN	2.11656	0.662988	NaN
BAHCC1	0.771695	0.000450271	0.0265142	-0.828939	0.000139579	0.00520183	-0.0572442	1	1
BAHD1	0.0317952	1	1	0.338742	0.310554	0.944545	0.370537	0.227851	0.923036
BAIAP2	0.0990517	1	1	0.52	0.0159996	0.165965	0.619052	0.00198392	0.0452217
BAIAP2L1	0.24205	0.558231	1	-0.0237538	1	1	0.218296	0.695465	1
BAIAP2L2	-0.0525351	1	1	0.0893318	1	1	0.0367967	1	1
BAIAP3	1.24091	0.0079789	0.193779	-0.489389	0.418924	1	0.751517	0.161694	0.773493
BAK1	0.022486	1	1	-0.0908881	1	1	-0.0684021	1	1
BAMBI	0.213911	0.770975	1	-0.216785	0.758988	1	-0.00287465	1	1
BANF1	0.47463	0.012533	0.255528	-0.184534	0.904741	1	0.290097	0.326317	1
BANF2	0	1	NaN	0	1	NaN	0	1	NaN
BANK1	1.02556	0.534787	NaN	-0.00522621	1	NaN	1.02034	0.541521	NaN
BANP	-0.158932	1	1	0.596209	0.0168825	0.17228	0.437277	0.131069	0.692887
BAP1	0.250489	0.656847	1	-0.143924	1	1	0.106565	1	1
BARD1	-0.163756	1	1	-0.156579	1	1	-0.320335	0.471937	1
BARHL1	2.24242	0.5501	NaN	0.616024	0.892915	NaN	2.85845	0.431389	NaN
BARHL2	-0.446908	0.249283	1	0.65545	0.0442022	0.320062	0.208541	0.870373	1
BARX1	1.07844	0.0404499	0.488304	0.0887575	1	1	1.1672	0.0253544	0.264146
BARX2	0.471134	0.0485236	0.542608	-0.427066	0.0960778	0.509829	0.0440676	1	1
BASP1	0.185609	0.934757	1	-0.0419865	1	1	0.143622	1	1
BASP1P1	0	1	NaN	0	1	NaN	0	1	NaN
BATF	0	1	NaN	0	1	NaN	0	1	NaN
BATF2	-0.139616	1	1	-0.358658	0.846409	NaN	-0.498274	0.732504	1
BATF3	0.0417173	1	1	0.212673	0.852361	1	0.254391	0.712018	1
BAX	0.497814	0.150379	0.906369	-0.177107	0.974872	1	0.320707	0.508957	1
BAZ1A	-0.335236	0.436461	1	0.0500205	1	1	-0.285215	0.587414	1
BAZ1B	-0.274832	0.503539	1	0.410856	0.124548	0.590289	0.136024	1	1
BAZ2A	-0.237044	0.601145	1	0.152226	1	1	-0.0848181	1	1
BAZ2B	-0.619212	0.0470767	0.533668	0.287651	0.604522	1	-0.331562	0.474617	1
BBC3	0.516675	0.0938332	0.730644	0.646537	0.0195728	0.190973	1.16321	1.35971e-06	0.000143097
BBIP1	-0.167863	1	1	0.158837	1	1	-0.00902559	1	1
BBOF1	-1.01055	0.00505217	0.144728	0.223694	0.859525	1	-0.786855	0.0395044	0.351864
BBOX1	-0.0451714	1	NaN	-2.19308	0.618557	NaN	-2.23825	0.609506	NaN
BBS1	-0.245188	0.583768	1	0.145752	1	1	-0.0994357	1	1
BBS10	-0.315868	0.534172	1	-0.570096	0.0909775	0.493634	-0.885963	0.00244044	0.0528666
BBS12	-0.426609	0.337456	1	0.201217	0.908727	1	-0.225392	0.835851	1
BBS2	0.0512258	1	1	-0.624871	0.0117155	0.13573	-0.573645	0.0251858	0.262821
BBS4	0.0781125	1	1	-0.269363	0.508071	1	-0.191251	0.887075	1
BBS5	0.409374	0.25353	1	-0.024361	1	1	0.385013	0.309108	1
BBS7	-0.295454	0.432428	1	-0.120851	1	1	-0.416305	0.125099	0.673074
BBS9	0.0926534	1	1	-0.576752	0.0204658	0.197113	-0.484098	0.0732679	0.500383
BBX	-0.426192	0.1534	0.911978	0.0595349	1	1	-0.366657	0.27338	0.998693
BCAM	0.797906	0.00127201	0.0563732	-0.277949	0.57814	1	0.519957	0.0756658	0.507827
BCAN	-0.192322	0.972759	1	0.441635	0.680355	1	0.249313	0.902262	1
BCAP29	-0.130643	1	1	-0.237081	0.802069	1	-0.367723	0.460024	1
BCAP31	0.369292	0.196179	1	-0.187465	0.909517	1	0.181827	0.938583	1
BCAR1	0.182314	0.946924	1	0.730611	0.0024607	0.0456234	0.912925	6.04898e-05	0.00331221
BCAR3	0.0934485	1	1	-0.0484412	1	1	0.0450074	1	1
BCAS1	1.8749	0.445214	NaN	1.19104	0.585969	NaN	3.06594	0.179517	NaN
BCAS2	-0.412221	0.237959	1	0.524359	0.0844376	0.472001	0.112137	1	1
BCAS3	-0.296134	0.367585	1	0.30971	0.31981	0.957445	0.0135765	1	1
BCAS4	0.419439	0.401196	1	-0.34562	0.556807	1	0.0738181	1	1
BCAT1	-0.443919	0.156604	0.919337	-0.0560327	1	1	-0.499952	0.088316	0.553897
BCAT2	0.424516	0.142863	0.88439	-0.195588	0.882731	1	0.228928	0.735172	1
BCCIP	-0.109261	1	1	0.00785429	1	1	-0.101407	1	1
BCDIN3D	-0.0420944	1	1	0.389648	0.150882	0.650852	0.347553	0.242798	0.951379
BCHE	0.971972	0.0753164	0.655933	-1.28404	0.0187511	0.185585	-0.312072	0.771941	1
BCKDHA	0.176764	0.970575	1	0.210368	0.827272	1	0.387132	0.241436	0.94991
BCKDHB	0.184545	0.919213	1	-0.911218	5.52995e-07	5.96739e-05	-0.726674	0.000173636	0.00730333
BCKDK	0.336872	0.157416	0.920109	-0.165067	1	1	0.171806	0.987373	1
BCL10	-0.20523	0.88989	1	0.416441	0.333908	0.978413	0.21121	0.871002	1
BCL11A	0.356832	0.333692	1	-0.910205	0.000173715	0.00623526	-0.553373	0.0525983	0.412966
BCL11B	0.633239	0.0878394	0.710327	-0.910396	0.00815387	0.106412	-0.277157	0.705774	1
BCL2	0.283659	0.610788	1	0.221344	0.816606	1	0.505003	0.133601	0.700283
BCL2A1	-2.08251	0.30325	NaN	-0.601768	0.848538	NaN	-2.68427	0.220899	NaN
BCL2L1	0.203148	0.861157	1	0.213117	0.81989	1	0.416265	0.194684	0.84943
BCL2L10	-2.09986	0.474368	NaN	2.23958	0.450534	NaN	0.139723	1	NaN
BCL2L11	0.339484	0.155379	0.916405	-0.505574	0.00531299	0.0797776	-0.166089	1	1
BCL2L12	0.557282	0.0452015	0.52525	0.0560484	1	1	0.613331	0.0220629	0.239887
BCL2L13	-0.0716149	1	1	0.239089	0.503953	1	0.167474	1	1
BCL2L14	-3.59297	0.308926	NaN	0	1	NaN	-3.3812	0.339816	NaN
BCL2L15	-0.287811	0.888137	1	0.69897	0.525114	NaN	0.411159	0.766885	1
BCL2L2	0.0784457	1	1	-0.0944439	1	1	-0.0159982	1	1
BCL2L2-PABPN1	-0.0742856	1	1	-0.0500282	1	1	-0.124314	1	1
BCL3	-0.252907	0.785221	1	0.698811	0.0814693	0.464163	0.445904	0.35286	1
BCL6	-0.55859	0.171625	0.951442	-0.0340846	1	1	-0.592675	0.139761	0.718876
BCL6B	0.237795	0.905365	1	0.0583008	1	1	0.296096	0.826471	1
BCL7A	0.151162	1	1	0.300505	0.248486	0.847631	0.451666	0.0128229	0.168041
BCL7B	-0.0693176	1	1	0.479398	0.0156884	0.163912	0.410081	0.0600959	0.447673
BCL7C	0.66329	0.00119198	0.0540911	-0.317446	0.332557	0.977164	0.345844	0.252826	0.966361
BCL9	0.0248436	1	1	0.0714946	1	1	0.0963382	1	1
BCL9L	-0.378434	0.282187	1	-0.00104154	1	1	-0.379476	0.282336	1
BCLAF1	-0.345768	0.465041	1	0.264214	0.695291	1	-0.0815541	1	1
BCO1	-0.991661	0.665968	NaN	-0.200999	0.98776	NaN	-1.19266	0.600132	NaN
BCO2	-0.552575	0.546308	1	0.150216	1	1	-0.402359	0.715326	1
BCOR	-0.0334637	1	1	-0.539593	0.0176895	0.178127	-0.573057	0.00966675	0.136225
BCORL1	-0.379968	0.157445	0.920109	0.299334	0.385408	1	-0.0806343	1	1
BCORP1	NaN	NaN	NaN	NaN	NaN	NaN	NaN	NaN	NaN
BCR	0.0385934	1	1	0.0436441	1	1	0.0822375	1	1
BCRP2	0.178541	0.98361	1	-0.18375	0.973908	1	-0.00520844	1	1
BCRP3	-0.442858	0.520294	1	0.535557	0.39291	1	0.0926991	1	1
BCS1L	0.0878384	1	1	-0.0702815	1	1	0.0175569	1	1
BDH1	0.482804	0.113951	0.798732	-0.49477	0.104182	0.532039	-0.0119659	1	1
BDH2	-0.0918173	1	1	-0.294483	0.413988	1	-0.3863	0.153639	0.751931
BDKRB1	1.03969	0.723837	NaN	1.7703	0.448475	NaN	2.80999	0.251313	NaN
BDKRB2	-0.329682	0.713566	1	1.91956	2.24928e-05	0.00122273	1.58988	0.000344007	0.0125732
BDNF	-0.70384	0.0682881	0.63255	-0.307482	0.659228	1	-1.01132	0.00542952	0.0905478
BDP1	-0.41762	0.220399	1	0.136706	1	1	-0.280914	0.582994	1
BEAN1	0.178003	0.994149	NaN	-2.50375	0.111822	NaN	-2.32574	0.142806	NaN
BECN1	-0.145574	1	1	0.40057	0.0344172	0.273898	0.254996	0.433656	1
BECN2	0	1	NaN	1.78369	0.772421	NaN	1.95762	0.74868	NaN
BEGAIN	1.02243	0.0103676	0.226576	0.178148	0.979571	1	1.20058	0.00196869	0.0449437
BEND2	-0.862456	0.627194	NaN	2.40284	0.101822	NaN	1.54038	0.277093	NaN
BEND3	0.149502	1	1	-0.124283	1	1	0.0252184	1	1
BEND3P3	-0.11097	1	1	0.304725	0.631044	1	0.193755	0.932012	1
BEND4	0.177469	0.961258	1	0.0155169	1	1	0.192986	0.882281	1
BEND5	0.0860525	1	1	-0.134535	1	1	-0.0484823	1	1
BEND6	-0.250933	0.839336	1	-0.119524	1	1	-0.370457	0.619376	1
BEND7	-0.0871563	1	1	0.107041	1	1	0.0198844	1	1
BEST1	-1.44092	3.08887e-06	0.000659638	2.52008	3.68177e-18	3.54923e-15	1.07916	0.000533348	0.0172426
BEST2	-0.948472	0.332906	1	1.81097	0.0382371	0.291926	0.8625	0.356369	1
BEST3	0.967801	0.588955	NaN	0.835486	0.626254	NaN	1.80329	0.257902	NaN
BEST4	0.16702	1	NaN	0.734886	0.607142	NaN	0.901906	0.506428	NaN
BET1	-0.284307	0.613233	1	0.0608005	1	1	-0.223506	0.813104	1
BET1L	0.0130364	1	1	-0.0564302	1	1	-0.0433937	1	1
BEX1	0.204218	0.768254	1	-0.173398	0.976281	1	0.0308197	1	1
BEX2	-0.579476	0.0287622	0.403023	0.897677	0.000101728	0.00406859	0.318201	0.422287	1
BEX3	0.207729	0.765526	1	-0.323907	0.225342	0.808548	-0.116177	1	1
BEX4	-0.168648	1	1	0.0491357	1	1	-0.119513	1	1
BEX5	0.301497	0.628896	1	-0.172414	0.992734	1	0.129083	1	1
BFAR	0.068463	1	1	0.362365	0.0951159	0.50705	0.430828	0.0235387	0.251103
BFSP1	-0.177912	0.97539	1	0.284954	0.65948	1	0.107041	1	1
BFSP2	2.11	0.734507	NaN	0.256653	0.987796	NaN	2.36665	0.700989	NaN
BGLAP	0.594418	0.723047	NaN	-0.162319	1	NaN	0.432099	0.828503	NaN
BGN	-0.917139	0.725672	NaN	0.740925	0.79302	NaN	-0.176214	0.997556	NaN
BHLHA15	1.14254	0.0577528	0.588595	0.814552	0.172481	0.699992	1.9571	0.000375379	0.0132625
BHLHA9	0	1	NaN	0	1	NaN	0	1	NaN
BHLHB9	-0.269772	0.612816	1	-0.280879	0.582369	1	-0.550651	0.0572123	0.43448
BHLHE22	0.781366	0.236699	1	-0.49863	0.527373	1	0.282736	0.833386	1
BHLHE23	0.344273	0.916671	NaN	0.508696	0.834851	NaN	0.852969	0.677457	NaN
BHLHE40	-0.116177	1	1	-0.317966	0.29893	0.927689	-0.434144	0.0633458	0.463048
BHLHE41	-1.35041	1.03956e-05	0.00160689	0.0428909	1	1	-1.30752	2.28787e-05	0.00151415
BHMG1	0.697333	0.599678	NaN	0.335003	0.864627	NaN	1.03234	0.388301	NaN
BHMT	-0.975851	0.578059	NaN	-0.162085	1	NaN	-1.13794	0.516209	NaN
BHMT2	1.04742	0.128843	0.846692	-0.314442	0.798589	1	0.732976	0.341001	1
BICC1	-0.137232	1	1	-0.383229	0.221198	0.800233	-0.520461	0.0435714	0.370307
BICD1	-0.517166	0.0882812	0.711959	0.26556	0.642414	1	-0.251606	0.688073	1
BICD2	0.0759143	1	1	-0.0299935	1	1	0.0459208	1	1
BICDL1	-0.745483	0.0104148	0.227272	0.184524	0.950186	1	-0.560958	0.0822746	0.532435
BICDL2	0.363604	0.807622	1	-0.138236	1	NaN	0.225368	0.945419	1
BID	0.486167	0.0398245	0.483598	0.00334753	1	1	0.489515	0.0385012	0.346675
BIK	0.499223	0.449639	1	0.307381	0.746439	1	0.806603	0.142106	0.724393
BIN1	0.780953	0.075969	0.658856	0.422285	0.448925	1	1.20324	0.00253271	0.0540349
BIN2	1.19016	0.742854	NaN	-2.25824	0.50244	NaN	-1.06808	0.783722	NaN
BIN3	-0.0151446	1	1	0.399132	0.190612	0.74021	0.383988	0.219829	0.906879
BIRC2	-0.187725	0.934256	1	0.189342	0.928431	1	0.00161636	1	1
BIRC3	-0.509675	0.276214	1	0.247094	0.80941	1	-0.26258	0.766113	1
BIRC5	0.355672	0.0982162	0.745488	-0.152571	1	1	0.203102	0.768154	1
BIRC6	-0.347676	0.152902	0.910285	0.103274	1	1	-0.244403	0.54948	1
BIRC7	0	1	NaN	0	1	NaN	0	1	NaN
BIRC8	NaN	NaN	NaN	NaN	NaN	NaN	NaN	NaN	NaN
BIVM	-0.123859	1	1	-0.317488	0.375728	1	-0.441347	0.1022	0.602999
BIVM-ERCC5	-0.203742	0.913546	1	0.48029	0.318951	0.955893	0.276548	0.731382	1
BLCAP	0.100083	1	1	-0.234169	0.561782	1	-0.134087	1	1
BLID	NaN	NaN	NaN	NaN	NaN	NaN	NaN	NaN	NaN
BLK	0.609029	0.787515	NaN	-1.11733	0.590455	NaN	-0.508305	0.85133	NaN
BLM	0.041269	1	1	-0.0878905	1	1	-0.0466215	1	1
BLMH	0.17586	0.9544	1	0.0640585	1	1	0.239919	0.500608	1
BLNK	-0.612542	0.723995	NaN	0.0597184	1	NaN	-0.552824	0.762547	NaN
BLOC1S1	0.397472	0.399731	1	-0.400157	0.395418	1	-0.00268528	1	1
BLOC1S2	0.0563451	1	1	0.189628	0.870989	1	0.245973	0.530541	1
BLOC1S3	0.221748	0.745455	1	0.301596	0.406634	1	0.523345	0.0263875	0.270044
BLOC1S4	0.459112	0.0774235	0.664865	-0.279677	0.505009	1	0.179435	0.954259	1
BLOC1S5	-0.0693987	1	1	-0.263934	0.556533	1	-0.333333	0.305171	1
BLOC1S6	-0.144784	1	1	-0.180198	0.95135	1	-0.324982	0.356449	1
BLVRA	0.260451	0.666332	1	-0.295289	0.551486	1	-0.0348384	1	1
BLVRB	0.130786	1	1	-0.218673	0.862358	1	-0.0878868	1	1
BLZF1	-0.390157	0.289088	1	0.210594	0.845367	1	-0.179563	0.962989	1
BMF	-0.206337	0.853338	1	-0.945716	0.000138702	0.0051825	-1.15205	1.25556e-06	0.000134038
BMI1	0.0811529	1	1	-0.255648	0.846489	1	-0.174495	0.991765	1
BMP1	0.256526	0.676976	1	-0.121243	1	1	0.135283	1	1
BMP10	-1.71313	0.787492	NaN	1.64982	0.797581	NaN	-0.0633108	1	NaN
BMP15	NaN	NaN	NaN	NaN	NaN	NaN	NaN	NaN	NaN
BMP2	0.251352	0.636037	1	0.598702	0.0114641	0.134268	0.850054	6.51081e-05	0.00347532
BMP2K	-0.408159	0.255892	1	0.0398455	1	1	-0.368314	0.345449	1
BMP3	0.639334	0.227882	1	-1.0257	0.0374466	0.287867	-0.386363	0.606585	1
BMP4	0.0183567	1	1	-0.23273	0.788156	1	-0.214373	0.848652	1
BMP5	-1.10114	0.593742	NaN	2.46033	0.173523	NaN	1.35919	0.426161	NaN
BMP6	0.171332	0.9933	1	-0.306809	0.422362	1	-0.135478	1	1
BMP7	0.331237	0.208373	1	-0.361762	0.136942	0.621915	-0.0305255	1	1
BMP8A	-0.104126	1	1	-0.0191709	1	1	-0.123297	1	1
BMP8B	0.195339	0.891263	1	-0.247671	0.678944	1	-0.052332	1	1
BMPER	0.648152	0.318851	1	-1.08573	0.0678084	0.418644	-0.437578	0.599444	1
BMPR1A	-0.145608	1	1	-0.170735	0.996603	1	-0.316343	0.44091	1
BMPR1B	-0.278525	0.649838	1	0.0242924	1	1	-0.254232	0.726009	1
BMPR2	-0.401988	0.201374	1	0.0773462	1	1	-0.324641	0.394722	1
BMS1	-0.238111	0.644733	1	0.455498	0.0534992	0.362002	0.217386	0.748099	1
BMS1P17	-0.192396	0.950639	1	-0.721516	0.153228	0.655361	-0.913912	0.0518129	0.408964
BMS1P18	-0.192396	0.950639	1	-0.721516	0.153228	0.655361	-0.913912	0.0518129	0.408964
BMS1P20	NaN	NaN	NaN	NaN	NaN	NaN	NaN	NaN	NaN
BMS1P21	-0.00357299	1	1	-0.964357	0.262562	0.871359	-0.96793	0.258003	0.975416
BMS1P22	1.77699	1.37003e-05	0.00195479	-0.595733	0.230805	0.816999	1.18126	0.00731938	0.111971
BMS1P4	-0.547186	0.143828	0.885518	0.227964	0.823873	1	-0.319222	0.562683	1
BMS1P5	-0.141342	1	1	0.128763	1	1	-0.0125795	1	1
BMS1P6	-0.246098	0.705573	1	0.373973	0.312028	0.946227	0.127875	1	1
BMT2	-0.32008	0.526874	1	0.310615	0.554112	1	-0.00946545	1	1
BMX	-2.27176	0.711342	NaN	1.54131	0.811589	NaN	-0.73045	0.921138	NaN
BNC1	-0.584141	0.111846	0.790259	1.0451	0.000750519	0.0190061	0.460962	0.246568	0.956806
BNC2	-0.105648	1	1	-0.42585	0.25421	0.857353	-0.531498	0.105312	0.612931
BNIP1	0.0591194	1	1	0.560163	0.0176122	0.177605	0.619282	0.0061721	0.0988946
BNIP2	-0.0534909	1	1	-0.15081	1	1	-0.204301	0.873696	1
BNIP3	0.260141	0.542798	1	-0.201683	0.831076	1	0.0584579	1	1
BNIP3L	0.124824	1	1	-0.388172	0.16208	0.67807	-0.263348	0.549721	1
BNIPL	0.598827	0.441938	1	-0.851886	0.244521	0.839853	-0.253059	0.889911	1
BOC	-0.0362152	1	1	0.129111	1	1	0.092896	1	1
BOD1	0.0350306	1	1	0.331467	0.135739	0.619173	0.366497	0.0692005	0.485972
BOD1L1	-0.387685	0.193612	1	0.317025	0.380709	1	-0.0706601	1	1
BOD1L2	0.246016	0.98938	NaN	0.618746	0.93744	NaN	0.864761	0.90302	NaN
BOK	0.606592	0.191464	1	0.453941	0.386106	1	1.06053	0.00737242	0.112435
BOLA1	0.34695	0.543554	1	0.0814238	1	1	0.428374	0.376076	1
BOLA2	0.415821	0.306991	1	-0.0967002	1	1	0.319121	0.536056	1
BOLA2B	1.76246	0.156483	0.919337	-0.172544	0.998139	1	1.58991	0.206534	0.8774
BOLA2-SMG1P6	-0.785309	0.0201862	0.338849	0.110427	1	1	-0.674882	0.056757	0.433149
BOLA3	0.402115	0.146132	0.892199	-0.379297	0.192808	0.744467	0.0228175	1	1
BOLL	-1.43301	0.570535	NaN	2.73933	0.228164	NaN	1.30632	0.559479	NaN
BOP1	0.425061	0.137788	0.874095	0.0489513	1	1	0.474012	0.0771608	0.513909
BORA	-0.0639726	1	1	-0.0453363	1	1	-0.109309	1	1
BORCS5	0.11076	1	1	-0.263469	0.568498	1	-0.152708	1	1
BORCS6	0.509246	0.11189	0.790259	0.0885947	1	1	0.597841	0.0456108	0.380877
BORCS7	0.113416	1	1	-0.0634803	1	1	0.0499359	1	1
BORCS8	0.187195	0.920212	1	0.0615807	1	1	0.248776	0.648874	1
BORCS8-MEF2B	-0.211206	0.94135	1	0.969454	0.150544	0.650724	0.758248	0.286423	1
BPGM	0.0644431	1	1	-0.251577	0.558983	1	-0.187134	0.901857	1
BPHL	0.252356	0.628522	1	-0.560092	0.0247372	0.222636	-0.307736	0.429169	1
BPI	NaN	NaN	NaN	NaN	NaN	NaN	NaN	NaN	NaN
BPIFA1	NaN	NaN	NaN	NaN	NaN	NaN	NaN	NaN	NaN
BPIFA2	0	1	NaN	0	1	NaN	0	1	NaN
BPIFA3	NaN	NaN	NaN	NaN	NaN	NaN	NaN	NaN	NaN
BPIFA4P	0	1	NaN	1.54112	0.811613	NaN	1.71505	0.788254	NaN
BPIFB1	-1.51371	0.81495	NaN	0	1	NaN	-1.30194	0.843702	NaN
BPIFB2	NaN	NaN	NaN	NaN	NaN	NaN	NaN	NaN	NaN
BPIFB3	NaN	NaN	NaN	NaN	NaN	NaN	NaN	NaN	NaN
BPIFB4	0	1	NaN	0	1	NaN	0	1	NaN
BPIFB6	-0.362842	0.972966	NaN	-1.09851	0.871694	NaN	-1.46135	0.821201	NaN
BPIFC	-0.864063	0.669504	NaN	1.16439	0.540273	NaN	0.300326	0.932116	NaN
BPNT1	0.11969	1	1	-0.377372	0.146069	0.641213	-0.257682	0.538754	1
BPTF	-0.23868	0.686237	1	-0.0764448	1	1	-0.315125	0.393939	1
BPY2	NaN	NaN	NaN	NaN	NaN	NaN	NaN	NaN	NaN
BPY2B	NaN	NaN	NaN	NaN	NaN	NaN	NaN	NaN	NaN
BPY2C	NaN	NaN	NaN	NaN	NaN	NaN	NaN	NaN	NaN
BRAF	-0.717815	0.0159428	0.293154	1.13852	1.99244e-05	0.00110386	0.420701	0.264523	0.984962
BRAP	-0.623614	0.0288402	0.403736	0.857972	0.000919099	0.0220767	0.234358	0.755315	1
BRAT1	0.668896	0.00256096	0.0909139	-0.197007	0.869903	1	0.471889	0.0686191	0.483897
BRCA1	-0.316541	0.344963	1	0.107655	1	1	-0.208886	0.801954	1
BRCA2	-0.284517	0.644437	1	-0.0895826	1	1	-0.3741	0.412096	1
BRCC3	-0.0774369	1	1	-0.366363	0.227683	0.813114	-0.4438	0.0921872	0.568092
BRD1	-0.145924	1	1	0.600904	0.0100924	0.122589	0.45498	0.0883078	0.553897
BRD2	-0.496632	0.0734828	0.650447	0.703242	0.00348191	0.0587496	0.20661	0.840687	1
BRD3	0.210771	0.758486	1	-0.336706	0.211097	0.779884	-0.125935	1	1
BRD4	-0.191563	0.901491	1	0.865485	6.81141e-05	0.00294009	0.673921	0.00385918	0.0730439
BRD7	0.017167	1	1	0.0325424	1	1	0.0497094	1	1
BRD7P3	-0.190438	0.991771	NaN	1.02833	0.659133	NaN	0.837897	0.728228	NaN
BRD8	-0.120254	1	1	0.285332	0.3196	0.957012	0.165078	1	1
BRD9	0.260558	0.447575	1	0.0818131	1	1	0.342371	0.149007	0.741261
BRDT	2.78922	0.590077	NaN	-0.47648	0.949066	NaN	2.31274	0.662316	NaN
BRDTP1	1.49809	0.81739	NaN	-1.11239	0.869851	NaN	0	1	NaN
BRE	0.0377639	1	1	-0.0823497	1	1	-0.0445858	1	1
BRF1	0.310642	0.354282	1	0.0445311	1	1	0.355173	0.223671	0.916305
BRF2	-0.35346	0.322052	1	0.759445	0.00144855	0.0309824	0.405985	0.198241	0.857887
BRI3	0.291063	0.509613	1	-0.0131574	1	1	0.277906	0.557557	1
BRI3BP	0.218573	0.754479	1	-0.297571	0.418026	1	-0.0789977	1	1
BRICD5	0.354369	0.623119	1	-0.241726	0.849524	1	0.112643	1	1
BRINP1	NaN	NaN	NaN	NaN	NaN	NaN	NaN	NaN	NaN
BRINP2	1.30303	0.554851	NaN	-1.10842	0.629118	NaN	0.194611	0.990209	NaN
BRINP3	-0.0794689	1	1	-0.779411	0.0548246	0.367669	-0.85888	0.0287556	0.286706
BRIP1	-0.352185	0.397362	1	0.0542857	1	1	-0.2979	0.552589	1
BRIX1	0.0654343	1	1	0.185411	0.934456	1	0.250845	0.667364	1
BRK1	0.356863	0.316841	1	-0.479904	0.0975003	0.514731	-0.123041	1	1
BRMS1	-0.131236	1	1	0.400795	0.0958176	0.509196	0.26956	0.470637	1
BRMS1L	-0.207546	0.875378	1	-0.402155	0.335567	0.981451	-0.609701	0.0678727	0.481593
BROX	-0.439919	0.295899	1	0.0202615	1	1	-0.419658	0.334014	1
BRPF1	-0.272252	0.531194	1	0.939936	2.36212e-06	0.000194069	0.667683	0.00223157	0.0492446
BRPF3	-0.506173	0.0798702	0.677641	0.715648	0.00448641	0.0710553	0.209475	0.83638	1
BRS3	0	1	NaN	2.67839	0.658662	NaN	2.85231	0.636647	NaN
BRSK1	-0.153799	1	1	1.15442	7.2017e-10	1.57783e-07	1.00062	1.69573e-07	2.39648e-05
BRSK2	0.0184162	1	1	0.302017	0.470094	1	0.320433	0.40961	1
BRWD1	-0.196766	0.844341	1	0.0719072	1	1	-0.124859	1	1
BRWD3	-0.314703	0.396376	1	-0.195643	0.880927	1	-0.510346	0.0468619	0.38672
BSCL2	-0.350819	0.255323	1	0.115735	1	1	-0.235084	0.682406	1
BSDC1	-0.0607026	1	1	0.151875	1	1	0.0911727	1	1
BSG	0.369127	0.185194	0.989881	-0.222305	0.727629	1	0.146822	1	1
BSN	-0.718241	0.0020451	0.0776146	0.494585	0.0694918	0.423988	-0.223656	0.76163	1
BSND	1.52355	0.814093	NaN	-1.13785	0.866469	NaN	0	1	NaN
BSPH1	NaN	NaN	NaN	NaN	NaN	NaN	NaN	NaN	NaN
BSPRY	0.404157	0.57071	1	0.0441624	1	1	0.44832	0.504221	1
BST1	-0.93511	0.327607	1	0.876095	0.37293	1	-0.0590151	1	1
BST2	0.920448	0.21708	1	-1.46286	0.050723	0.350987	-0.542409	0.586519	1
BSX	-1.11262	0.865146	NaN	1.62147	0.794502	NaN	0.508849	0.951269	NaN
BTAF1	-0.246345	0.586672	1	0.207603	0.788883	1	-0.0387418	1	1
BTBD1	-0.383912	0.332676	1	0.141237	1	1	-0.242675	0.741928	1
BTBD10	-0.458292	0.137592	0.873656	0.069037	1	1	-0.389255	0.259838	0.978612
BTBD11	0.446346	0.10516	0.769673	-0.784823	0.000519589	0.0145606	-0.338477	0.346736	1
BTBD16	2.35467	0.414713	NaN	-2.0513	0.475674	NaN	0.303367	0.963569	NaN
BTBD17	0	1	NaN	1.61751	0.785977	NaN	1.79144	0.761002	NaN
BTBD18	-0.775507	0.689042	NaN	-0.0482734	1	NaN	-0.82378	0.670916	NaN
BTBD19	0.399143	0.685909	1	-0.256921	0.880004	1	0.142222	1	1
BTBD2	0.419501	0.105335	0.769737	-0.36993	0.195397	0.751046	0.0495713	1	1
BTBD3	0.237068	0.528978	1	-0.393083	0.0386658	0.293872	-0.156015	1	1
BTBD6	0.204168	0.855032	1	-0.337537	0.372454	1	-0.133369	1	1
BTBD7	-0.083944	1	1	-0.120288	1	1	-0.204232	0.82106	1
BTBD8	-0.0202297	1	1	-0.130301	1	1	-0.15053	1	1
BTBD9	0.0425311	1	1	-0.156204	1	1	-0.113673	1	1
BTC	0.0885951	1	1	-0.587695	0.390984	1	-0.4991	0.499211	1
BTD	0.229246	0.783147	1	-0.545499	0.0884054	0.485877	-0.316254	0.507776	1
BTF3	0.00909989	1	1	-0.00878072	1	1	0.000319172	1	1
BTF3L4	-0.0140425	1	1	-0.0867238	1	1	-0.100766	1	1
BTF3P11	-1.53251	0.69454	NaN	-1.69011	0.679132	NaN	-3.22261	0.392313	NaN
BTG1	0.0500451	1	1	0.548859	0.00861886	0.109623	0.598904	0.00292802	0.0595243
BTG2	0.145168	1	1	-0.0585117	1	1	0.086656	1	1
BTG3	0.00763175	1	1	0.775489	1.02594e-05	0.000639442	0.78312	7.82779e-06	0.000583702
BTG4	0.149026	1	NaN	1.24214	0.657171	NaN	1.39116	0.612415	NaN
BTK	-1.72075	0.0147336	0.282105	0.362963	0.771637	1	-1.35779	0.0594883	0.445121
BTLA	-1.28392	0.234617	1	0.813771	0.509467	NaN	-0.470148	0.735296	1
BTN1A1	-0.669687	0.764236	NaN	1.9029	0.27774	NaN	1.23322	0.47336	NaN
BTN2A1	-0.405075	0.0642412	0.620553	0.796292	7.99288e-07	8.13923e-05	0.391217	0.0787122	0.518885
BTN2A2	-0.428566	0.0900182	0.717778	0.684943	0.000744963	0.0189317	0.256378	0.566909	1
BTN2A3P	-0.631651	0.0668093	0.630651	0.757348	0.0202424	0.195659	0.125697	1	1
BTN3A1	0.027388	1	1	-0.256397	0.649445	1	-0.229009	0.755348	1
BTN3A2	0.424959	0.218884	1	-0.93937	0.000288513	0.00916661	-0.514412	0.106188	0.615999
BTN3A3	0.3637	0.42222	1	-0.937422	0.00218338	0.0421518	-0.573722	0.109179	0.622638
BTNL10	0.486805	0.904904	NaN	0.755395	0.81743	NaN	1.2422	0.678935	NaN
BTNL2	-0.412118	0.956285	NaN	-1.20174	0.818067	NaN	-1.61386	0.744157	NaN
BTNL3	-1.10789	0.870283	NaN	0	1	NaN	-0.896117	0.899392	NaN
BTNL8	-1.09281	0.864124	NaN	0	1	NaN	-0.88104	0.895096	NaN
BTNL9	0.210846	0.836931	1	-0.170239	0.998754	1	0.0406075	1	1
BTRC	-0.123974	1	1	-0.108225	1	1	-0.232199	0.631581	1
BUB1	0.163808	1	1	-0.257691	0.542125	1	-0.0938825	1	1
BUB1B	-0.1243	1	1	-0.271586	0.48013	1	-0.395887	0.11615	0.646397
BUB1B-PAK6	-0.0711148	1	1	1.40664	0.0536625	0.362429	1.33553	0.0660945	0.475413
BUB3	0.0982583	1	1	-0.100101	1	1	-0.00184276	1	1
BUD13	-0.172126	0.989767	1	0.690102	0.00237403	0.0443925	0.517976	0.0410964	0.359602
BUD31	-0.54479	0.115396	0.802441	0.899694	0.00217458	0.0421135	0.354905	0.436383	1
BVES	-0.193615	0.878125	1	-0.0350133	1	1	-0.228628	0.705626	1
BYSL	0.0711464	1	1	0.641057	0.00262072	0.0477649	0.712203	0.000531653	0.0172253
BZW1	-0.104895	1	1	0.0263165	1	1	-0.0785784	1	1
BZW2	0.320233	0.241326	1	-0.290542	0.34822	0.999456	0.0296909	1	1
C10orf10	0.269422	0.693119	1	-0.28418	0.651518	1	-0.0147583	1	1
C10orf105	-0.0307019	1	1	0.903314	0.416073	NaN	0.872612	0.431686	1
C10orf107	-1.02587	0.069171	0.636742	-0.332662	0.754	1	-1.35853	0.0160478	0.192821
C10orf11	-0.469964	0.780458	NaN	0.731907	0.603925	NaN	0.261943	0.92944	NaN
C10orf111	-0.824649	0.204847	1	-0.316421	0.791501	1	-1.14107	0.0694684	0.486969
C10orf113	0	1	NaN	0	1	NaN	0	1	NaN
C10orf120	NaN	NaN	NaN	NaN	NaN	NaN	NaN	NaN	NaN
C10orf126	NaN	NaN	NaN	NaN	NaN	NaN	NaN	NaN	NaN
C10orf128	1.56462	0.794003	NaN	1.26531	0.834508	NaN	2.82993	0.612498	NaN
C10orf131	0.105094	1	1	0.0277539	1	1	0.132848	1	1
C10orf142	-0.169634	1	NaN	-1.29985	0.844514	NaN	-1.46949	0.820489	NaN
C10orf25	-0.798901	0.200209	1	0.604307	0.387524	1	-0.194594	0.958889	1
C10orf35	0.247998	0.81184	1	0.38563	0.509907	1	0.633628	0.156917	0.7602
C10orf53	1.65274	0.79704	NaN	-1.26704	0.849087	NaN	0	1	NaN
C10orf55	0.913251	0.677777	NaN	-1.22542	0.576072	NaN	-0.312167	0.942156	NaN
C10orf62	-0.467173	0.859197	NaN	-1.10147	0.622224	NaN	-1.56864	0.450205	NaN
C10orf67	0.285064	0.853225	1	-0.311838	0.82293	1	-0.0267733	1	1
C10orf71	0.979654	0.660648	NaN	0.422587	0.881614	NaN	1.40224	0.499165	NaN
C10orf76	-0.0228904	1	1	-0.088849	1	1	-0.111739	1	1
C10orf82	0.251253	0.818542	1	0.145716	1	1	0.396969	0.523582	1
C10orf88	-0.18634	0.923457	1	0.39045	0.19718	0.753539	0.20411	0.840899	1
C10orf90	-1.10453	0.870727	NaN	0	1	NaN	-0.892761	0.899842	NaN
C10orf91	0.99184	0.628585	NaN	-0.827225	0.702764	NaN	0.164615	1	NaN
C10orf95	0.0794223	1	1	-0.414031	0.313491	0.948146	-0.334609	0.496089	1
C10orf99	-3.14878	0.109012	NaN	2.16151	0.305853	NaN	-0.987268	0.597723	NaN
C11orf1	-0.553167	0.0550883	0.574863	-0.396935	0.282658	0.900849	-0.950102	0.000160085	0.0069663
C11orf16	0.428042	0.843012	NaN	-0.690678	0.703756	NaN	-0.262636	0.946912	NaN
C11orf21	2.62927	0.665017	NaN	0.897269	0.895787	NaN	3.52654	0.552156	NaN
C11orf24	-0.0220698	1	1	0.402193	0.060167	0.389095	0.380123	0.088038	0.553089
C11orf40	NaN	NaN	NaN	NaN	NaN	NaN	NaN	NaN	NaN
C11orf42	1.01641	0.57938	NaN	-3.23354	0.12252	NaN	-2.21713	0.311478	NaN
C11orf44	NaN	NaN	NaN	NaN	NaN	NaN	NaN	NaN	NaN
C11orf45	0.256764	0.751221	1	-1.28683	0.000205478	0.00709118	-1.03006	0.00441967	0.0797853
C11orf49	0.281512	0.532756	1	-0.168997	1	1	0.112515	1	1
C11orf52	-0.997438	0.577651	NaN	1.30005	0.449163	NaN	0.302615	0.921279	NaN
C11orf53	0	1	NaN	0	1	NaN	0	1	NaN
C11orf54	0.0684308	1	1	-0.471441	0.1017	0.526056	-0.40301	0.205305	0.873929
C11orf57	-0.382062	0.22572	1	0.404825	0.180279	0.718731	0.022763	1	1
C11orf58	-0.171028	0.993359	1	0.144129	1	1	-0.0268997	1	1
C11orf63	-0.609001	0.0744751	0.652434	0.500459	0.184471	0.725682	-0.108542	1	1
C11orf65	0.00356758	1	1	-0.995973	0.216686	0.791383	-0.992405	0.216829	0.90098
C11orf68	0.268563	0.717895	1	-0.0515588	1	1	0.217004	0.863555	1
C11orf70	0.0303928	1	1	-0.469997	0.296806	0.924514	-0.439604	0.347642	1
C11orf71	-0.442332	0.198066	1	-0.165447	1	1	-0.607779	0.0410029	0.359387
C11orf74	0.0894174	1	1	-0.276237	0.562237	1	-0.186819	0.926595	1
C11orf80	0.152135	1	1	0.201404	0.877751	1	0.35354	0.369735	1
C11orf84	-0.0353526	1	1	0.401795	0.122307	0.585229	0.366443	0.189616	0.838161
C11orf86	0	1	NaN	1.61035	0.802671	NaN	1.78428	0.779427	NaN
C11orf87	0.758502	0.751415	NaN	-2.61459	0.263157	NaN	-1.85609	0.448227	NaN
C11orf88	1.28566	0.700739	NaN	0.209889	0.98848	NaN	1.49555	0.647965	NaN
C11orf91	-0.975652	0.642834	NaN	-0.315456	0.939791	NaN	-1.29111	0.539233	NaN
C11orf94	-1.30828	0.494855	NaN	1.14293	0.570464	NaN	-0.165348	1	NaN
C11orf95	0.383391	0.0659017	0.626467	0.143541	1	1	0.526932	0.00212597	0.047623
C11orf96	0.487105	0.369913	1	2.5495	4.07431e-12	1.33897e-09	3.03661	1.09378e-16	9.5474e-14
C11orf97	-1.07643	0.874434	NaN	0	1	NaN	-0.864655	0.903603	NaN
C11orf98	-0.0209204	1	1	0.288351	0.508906	1	0.267431	0.585842	1
C12orf10	-0.0827352	1	1	0.17556	0.970734	1	0.0928251	1	1
C12orf29	-0.326412	0.425587	1	0.0364387	1	1	-0.289973	0.541547	1
C12orf4	-0.542744	0.0641417	0.620553	0.43387	0.190998	0.740724	-0.108874	1	1
C12orf40	0.701017	0.870603	NaN	-2.28169	0.531039	NaN	-1.58068	0.679761	NaN
C12orf42	-1.19498	0.733298	NaN	1.74357	0.598555	NaN	0.548586	0.892012	NaN
C12orf43	0.159073	1	1	0.406978	0.0814091	0.464003	0.566051	0.00362436	0.0698467
C12orf45	0.186059	0.928598	1	-0.152701	1	1	0.0333575	1	1
C12orf49	-0.124249	1	1	-0.14921	1	1	-0.273459	0.36921	1
C12orf50	-1.44718	0.372999	NaN	1.10012	0.525062	NaN	-0.347059	0.895735	NaN
C12orf54	1.57634	0.807256	NaN	-1.19064	0.859461	NaN	0	1	NaN
C12orf56	-1.47909	0.466952	NaN	0.805437	0.73624	NaN	-0.67365	0.767577	NaN
C12orf57	0.0806963	1	1	-0.00276924	1	1	0.0779271	1	1
C12orf60	-0.25996	0.816838	1	-0.541469	0.366568	1	-0.80143	0.119987	0.658083
C12orf65	-0.149055	1	1	0.362175	0.262607	0.871359	0.21312	0.800477	1
C12orf66	-0.305538	0.482828	1	0.0048203	1	1	-0.300717	0.501023	1
C12orf71	0.752812	0.742654	NaN	-2.19724	0.302599	NaN	-1.44443	0.523372	NaN
C12orf73	0.00900571	1	1	-0.217477	0.784099	1	-0.208471	0.823866	1
C12orf74	NaN	NaN	NaN	NaN	NaN	NaN	NaN	NaN	NaN
C12orf75	0.734615	0.000110058	0.0092793	-0.454476	0.0515791	0.354652	0.280139	0.454309	1
C12orf76	0.144079	1	1	-0.537907	0.144099	0.638534	-0.393828	0.374444	1
C12orf77	0	1	NaN	1.71822	0.788155	NaN	1.89215	0.765022	NaN
C12orf80	0	1	NaN	0	1	NaN	0	1	NaN
C14orf1	0.181065	0.931987	1	-0.421759	0.056662	0.374637	-0.240694	0.592818	1
C14orf105	0	1	NaN	0	1	NaN	0	1	NaN
C14orf119	-0.145807	1	1	0.176694	0.96444	1	0.0308862	1	1
C14orf132	-0.0802209	1	1	-0.593931	0.0316678	0.25959	-0.674152	0.0104597	0.144923
C14orf159	0.0532253	1	1	-0.375551	0.31814	0.955014	-0.322325	0.458849	1
C14orf166	0.134922	1	1	-0.233303	0.681476	1	-0.098382	1	1
C14orf177	NaN	NaN	NaN	NaN	NaN	NaN	NaN	NaN	NaN
C14orf178	-1.42667	0.190296	1	1.41203	0.202204	NaN	-0.014632	1	1
C14orf180	0	1	NaN	0	1	NaN	0	1	NaN
C14orf2	0.395717	0.125574	0.831497	-0.303214	0.366813	1	0.0925031	1	1
C14orf28	-0.410151	0.484984	1	0.331069	0.643247	1	-0.0790824	1	1
C14orf37	0.181042	0.963968	1	-0.670652	0.0523439	0.356688	-0.48961	0.216041	0.899666
C14orf39	-0.559365	0.340979	1	-0.267986	0.812685	1	-0.82735	0.110196	0.626992
C14orf79	-0.703213	0.00249756	0.0899547	0.0943958	1	1	-0.608817	0.0131785	0.170641
C14orf80	0.883489	0.0017087	0.0681596	-0.103828	1	1	0.779661	0.00753675	0.114237
C14orf93	-0.266688	0.653706	1	0.165247	1	1	-0.101441	1	1
C15orf32	0	1	NaN	1.54029	0.811721	NaN	1.71422	0.78836	NaN
C15orf38-AP3S2	-0.148038	1	1	0.0145326	1	1	-0.133506	1	1
C15orf39	0.197728	0.812317	1	0.18466	0.899832	1	0.382388	0.0697376	0.488131
C15orf40	0.0566342	1	1	-0.243474	0.644098	1	-0.186839	0.91531	1
C15orf41	0.0470309	1	1	-0.360185	0.332265	0.976932	-0.313154	0.464981	1
C15orf48	1.56117	0.0711278	0.643328	-0.231514	0.933155	1	1.32966	0.137625	0.714063
C15orf52	-0.00777628	1	1	-0.00996621	1	1	-0.0177425	1	1
C15orf53	NaN	NaN	NaN	NaN	NaN	NaN	NaN	NaN	NaN
C15orf56	-1.74733	0.66775	NaN	2.89812	0.448917	NaN	1.15079	0.779816	NaN
C15orf57	0.0340473	1	1	0.018351	1	1	0.0523983	1	1
C15orf59	0.0192886	1	1	0.245452	0.727208	1	0.264741	0.660455	1
C15orf61	0.535694	0.0690101	0.635993	0.039392	1	1	0.575086	0.0448167	0.37679
C15orf62	0.299833	0.739431	1	-0.45564	0.47408	1	-0.155807	1	1
C15orf65	-0.140542	1	1	-0.496166	0.506669	1	-0.636708	0.338156	1
C16orf45	0.473495	0.546588	1	0.174554	0.992572	1	0.64805	0.343361	1
C16orf46	-0.180594	0.975776	1	0.354482	0.60187	1	0.173888	0.990931	1
C16orf47	-0.839735	0.863756	NaN	-2.20955	0.618479	NaN	-3.04928	0.475216	NaN
C16orf52	-0.375037	0.362731	1	0.0198931	1	1	-0.355144	0.413004	1
C16orf54	-1.10799	0.87027	NaN	0	1	NaN	-0.896215	0.899379	NaN
C16orf58	-0.0657562	1	1	0.15484	1	1	0.0890835	1	1
C16orf59	0.527446	0.122734	0.82335	-0.153902	1	1	0.373544	0.382971	1
C16orf62	0.00592193	1	1	-0.242318	0.568916	1	-0.236396	0.600125	1
C16orf70	-0.0103798	1	1	0.0527083	1	1	0.0423285	1	1
C16orf71	-1.1303	0.12079	0.819523	0.652581	0.452862	1	-0.477721	0.607151	1
C16orf72	-0.497948	0.0934157	0.730345	0.459131	0.139748	0.627759	-0.0388167	1	1
C16orf74	0.449869	0.428869	1	-0.574593	0.261531	0.870347	-0.124724	1	1
C16orf78	0	1	NaN	0	1	NaN	0	1	NaN
C16orf82	NaN	NaN	NaN	NaN	NaN	NaN	NaN	NaN	NaN
C16orf86	0.0832752	1	1	-0.222079	0.945212	1	-0.138803	1	1
C16orf87	-0.355402	0.453015	1	0.513673	0.164725	0.68505	0.158271	1	1
C16orf89	0.0940813	1	NaN	0.631569	0.645613	NaN	0.72565	0.579103	NaN
C16orf90	0	1	NaN	1.52956	0.813106	NaN	1.70349	0.789728	NaN
C16orf91	-0.00449519	1	1	0.169058	1	1	0.164562	1	1
C16orf92	0	1	NaN	0	1	NaN	0	1	NaN
C16orf95	0.785679	0.0520814	0.561654	-0.385438	0.496051	1	0.400241	0.478671	1
C16orf96	-1.5297	0.180063	NaN	0.789235	0.564063	NaN	-0.740462	0.550871	NaN
C16orf97	NaN	NaN	NaN	NaN	NaN	NaN	NaN	NaN	NaN
C17orf100	0.1168	1	1	0.0205138	1	1	0.137314	1	1
C17orf102	-0.0052343	1	1	-0.523337	0.624017	1	-0.528572	0.6175	1
C17orf105	-2.63744	0.334255	NaN	1.05977	0.740322	NaN	-1.57767	0.566501	NaN
C17orf107	0.12055	1	1	0.34856	0.70748	1	0.46911	0.529996	1
C17orf112	NaN	NaN	NaN	NaN	NaN	NaN	NaN	NaN	NaN
C17orf47	-0.439029	0.792165	NaN	0.121679	1	NaN	-0.31735	0.885787	NaN
C17orf49	0.581063	0.0311106	0.423316	-0.40907	0.210852	0.779215	0.171993	0.991404	1
C17orf50	-1.61606	0.371035	NaN	0.43019	0.877127	NaN	-1.18587	0.525048	NaN
C17orf51	-0.0629768	1	1	0.0939928	1	1	0.0310161	1	1
C17orf53	-0.367927	0.191219	1	0.680759	0.00075018	0.0190061	0.312832	0.340186	1
C17orf58	0.234995	0.671144	1	-0.308838	0.368635	1	-0.0738434	1	1
C17orf62	0.4596	0.196823	1	-0.0373092	1	1	0.422291	0.261738	0.980186
C17orf64	-1.79716	0.229697	NaN	1.2521	0.443364	NaN	-0.545062	0.757087	NaN
C17orf67	0.511858	0.249383	1	0.538122	0.202825	0.762372	1.04998	0.00272897	0.0570981
C17orf74	0.278102	0.953537	NaN	-1.73301	0.477477	NaN	-1.45491	0.561721	NaN
C17orf75	0.0667009	1	1	-0.390796	0.0570298	0.376209	-0.324095	0.183802	0.826026
C17orf77	0	1	NaN	1.54578	0.811011	NaN	1.71971	0.78766	NaN
C17orf78	-2.66517	0.204517	NaN	2.2458	0.303819	NaN	-0.419365	0.87344	NaN
C17orf80	-0.387103	0.190091	1	0.249515	0.63191	1	-0.137588	1	1
C17orf82	0.69467	0.323121	1	-0.530474	0.502892	1	0.164196	1	1
C17orf97	-0.48194	0.303039	1	0.119907	1	1	-0.362033	0.527302	1
C17orf98	-0.139069	1	NaN	-2.24988	0.397575	NaN	-2.38894	0.360688	NaN
C17orf99	-1.10819	0.870243	NaN	0	1	NaN	-0.896418	0.899352	NaN
C18orf21	-0.322323	0.525395	1	0.438385	0.263827	0.873065	0.116061	1	1
C18orf25	-0.460542	0.136587	0.870253	0.756349	0.00266123	0.0483434	0.295807	0.517104	1
C18orf32	0.273103	0.669946	1	-0.178399	0.972216	1	0.0947038	1	1
C18orf54	-0.266541	0.722942	1	-0.0732117	1	1	-0.339753	0.534869	1
C18orf63	NaN	NaN	NaN	NaN	NaN	NaN	NaN	NaN	NaN
C18orf65	-1.81242	0.000979952	0.0467573	0.364492	0.706872	1	-1.44793	0.00980042	0.137586
C18orf8	-0.270463	0.577154	1	0.374062	0.258585	0.86554	0.1036	1	1
C19orf12	0.371919	0.189181	1	-0.203593	0.827995	1	0.168325	1	1
C19orf18	-4.1863	0.0121407	NaN	3.82268	0.0241633	NaN	-0.363618	0.85865	NaN
C19orf24	0.522551	0.0108572	0.234131	0.00409012	1	1	0.526641	0.0104002	0.144503
C19orf25	0.38644	0.247744	1	0.173656	0.984054	1	0.560096	0.0374044	0.33901
C19orf33	NaN	NaN	NaN	NaN	NaN	NaN	NaN	NaN	NaN
C19orf35	-0.712081	0.725947	NaN	-0.208398	0.981699	NaN	-0.920479	0.639928	NaN
C19orf38	-1.46375	0.0140023	0.273394	1.10994	0.0793261	0.456449	-0.353814	0.714884	1
C19orf43	0.732657	0.000405042	0.0248003	-0.042419	1	1	0.690238	0.00109024	0.0294147
C19orf44	-0.142085	1	1	0.387761	0.171584	0.698775	0.245675	0.632258	1
C19orf45	1.00133	0.164427	0.937616	-0.742185	0.342794	0.991558	0.259145	0.887309	1
C19orf47	-0.16181	1	1	0.755061	0.00103246	0.0241575	0.593251	0.0170262	0.200518
C19orf48	-0.00303711	1	1	0.48391	0.140253	0.628968	0.480873	0.14403	0.727704
C19orf53	0.304135	0.448404	1	0.00635837	1	1	0.310493	0.427939	1
C19orf54	-0.100478	1	1	0.117796	1	1	0.0173179	1	1
C19orf57	-0.18547	0.967052	1	-0.307348	0.72127	1	-0.492818	0.398404	1
C19orf60	1.56661	6.70961e-07	0.000228959	-0.437959	0.334444	0.979355	1.12865	0.000708013	0.0211166
C19orf66	1.16024	0.0342889	0.44532	-0.558594	0.401856	1	0.601651	0.369538	1
C19orf67	1.05691	0.771812	NaN	-0.384945	0.944355	NaN	0.671965	0.873161	NaN
C19orf68	-0.328779	0.451916	1	0.687492	0.0142134	0.154414	0.358713	0.368526	1
C19orf70	0.565169	0.193187	1	-0.361187	0.529292	1	0.203982	0.91095	1
C19orf71	0.415758	0.612318	1	0.101054	1	1	0.516813	0.47628	1
C19orf73	0.113525	1	1	0.388307	0.582715	1	0.501832	0.40258	1
C19orf81	2.37	3.89251e-06	0.000750943	-0.460626	0.521287	1	1.90938	0.000306553	0.0114009
[truncated: 21,573 more rows]

## Sheet: A.FUS TPMs
gene	mutFUS_R518H_AGG-_1	mutFUS_R521K_AGG-_1	FUS-WT_2	mutFUS_R521K_AGG-_3	mutFUS_R518H_AGG+_1	mutFUS_R518H_AGG+_2	FUS-WT_3	mutFUS_R521K_AGG+_3	mutFUS_R518H_AGG-_2	mutFUS_R521K_AGG+_1
A1BG	9.11	9.99	14.19	9.91	11.6	15.66	11.56	13.57	13.76	13.38
A1CF	0.08	0.12	0.05	0.11	0	0.06	0.06	0.07	0.11	0.02
A2M	0	0	0	0.04	0	0.02	0	0	0.02	0
A2ML1	0.02	0	0.1	0.04	0	0	0.04	0.04	0.02	0
A2MP1	0.24	0.12	0.13	0.06	0.08	0.15	0.13	0	0.07	0.06
A3GALT2	0.72	1.06	5.67	1.92	0.47	0.36	6.29	0.89	1.81	1.52
A4GALT	2.85	4.5	3.38	3.9	2.21	6.27	2.74	6.33	5.05	3.75
A4GNT	0	0.12	0.34	0.04	0	0	0.13	0	0.05	0
AA06	0	0	0	0	0	0	0	0	0	0
AAAS	113.34	102.03	104.8	100.76	86.22	88.22	98.42	71.75	108.06	72.47
AACS	28.35	29.96	18.99	31.09	46.59	42.38	17.9	45.7	29.18	40.24
AACSP1	0.02	0	0.08	0.02	0.03	0.03	0	0	0.08	0.05
AADAC	0	0	0	0	0	0	0	0	0	0
AADACL2	0	0	0	0	0	0	0	0	0	0
AADACL3	0	0	0	0	0	0.02	0.02	0	0.02	0
AADACL4	0	0.04	0.24	0.05	0	0	0.05	0	0.05	0.05
AADACP1	0	0	0	0	0	0	0	0	0	0
AADAT	26.31	23.85	19.17	24.06	25.84	26.5	17.04	22.28	26.52	21.37
AAED1	18.09	18.81	11.76	17.4	5.76	7.11	10.04	6.96	16.3	5.53
AAGAB	51.92	51.15	35.89	54.2	47.09	40.65	33.01	38.22	44.82	49.4
AAK1	4.14	4.8	3.9	5.85	7.64	7.31	3.89	8.16	4.95	9.99
AAMDC	36.34	40.32	33.39	34.62	28.92	31.94	37.68	28.65	41.23	34.74
AAMP	196.78	199.87	151.84	199.19	89.43	92.8	155.61	100.77	194.74	86.94
AANAT	0.82	1.26	1.02	1.19	0.68	0.48	1.61	0.7	1.42	0.52
AAR2	78.92	69.95	81.47	75.23	146.55	116.93	93.28	131.52	67.81	127.17
AARD	1.4	1.13	0.55	1.03	0.94	0.9	0.53	1.23	1.32	0.76
AARS	239.15	269.36	235.94	301.86	744.7	804.51	251.86	870.04	296.63	727.83
AARS2	36.98	33.49	29.11	36.66	46.22	50.23	29.59	45.28	33.34	39.79
AARSD1	83.25	83.48	104.59	75.3	204.06	185.79	123.02	187.29	81.16	178.88
AASDH	21.19	23.03	25.13	27.55	24.21	29.07	22.11	21.19	25.55	25.83
AASDHPPT	75.82	69.98	61.78	72.85	38.8	41.51	57.33	35.45	66.61	44.15
AASS	10.16	10.04	5.83	11.3	10.76	10.73	4.75	7.99	10.04	10.99
AATF	112.34	110.31	123.85	111.45	177.99	153.59	130.68	185.4	102.81	181.79
AATK	4.38	4.53	2.06	4.7	3.3	5.07	2.21	3.16	5.34	3.28
ABAT	3.48	3.86	4.23	4.65	5.75	6.58	4.5	6.75	4.15	5.8
ABCA1	2.09	2.69	2.5	3.7	5.63	9.53	2.86	10.16	2.63	6.54
ABCA10	0.12	0.13	0.24	0.21	0.17	0.14	0.3	0.1	0.16	0.15
ABCA11P	13.82	12.93	16.95	13.84	11.93	12.36	16.97	11.27	13.48	12.31
ABCA12	0.47	0.26	0.32	0.54	1.99	1.04	0.53	1.84	0.28	1.67
ABCA13	0	0	0	0	0.01	0	0	0	0	0
ABCA17P	0.27	0.24	0.37	0.26	0.11	0.23	0.46	0.15	0.3	0.14
ABCA2	12.06	12.77	11.84	14.47	4.4	9.84	8.62	4.72	17.94	4.27
ABCA3	23.18	23.27	22.49	26.66	32.28	43.78	20.52	36.99	26.49	27.81
ABCA4	0.08	0.07	0.26	0.11	0.09	0.09	0.31	0.23	0.1	0.12
ABCA5	3.59	3.7	2.63	4.15	2.48	2.8	2	3.21	3.47	3.13
ABCA6	0.01	0.03	0.1	0.05	0	0.02	0.14	0.08	0	0.03
ABCA7	11.96	12.37	11.09	14.39	12.29	17.68	13.04	16.89	14.29	13.4
ABCA8	0.08	0.04	0.03	0.13	0.02	0.08	0.03	0	0.06	0.03
ABCA9	0.19	0.15	0.15	0.15	0.23	0.1	0.17	0.14	0.11	0.16
ABCB1	4.82	5.2	3.99	6.44	4.12	4.64	3.63	6.15	3.65	5.4
ABCB10	41.47	41.77	41.38	39.46	25.06	30.22	31.9	19.99	35.72	25.91
ABCB11	0	0	0.02	0	0	0.02	0	0	0	0.02
ABCB4	1.45	2.27	1.39	2.42	2.31	3.01	1.04	3.56	1.96	2.42
ABCB5	0.05	0.03	0.07	0.05	0.06	0.02	0.05	0	0.02	0.07
ABCB6	12.4	14.05	9.78	13.69	14.3	16.29	8.93	13.52	14.44	11.57
ABCB7	43.33	40.61	29.77	39.76	50.49	40.43	26.27	40.63	37.53	47.26
ABCB8	19.2	18.5	18.51	20.75	25.27	25.67	19.08	25.8	19.89	21.49
ABCB9	9.47	9.21	8.02	11.84	9.11	13.51	6.97	11.76	11.38	8.58
ABCC1	37.3	36.54	44.2	41.03	44.9	54.95	41.15	53.81	38.33	46.68
ABCC10	13.35	12.34	9.27	15.41	15.94	20.52	9.81	18.17	15.29	12.36
ABCC11	1.16	1.08	1.33	1.04	1.95	1.38	1.67	1.94	0.94	1.47
ABCC12	0.07	0.17	0.31	0.16	0.07	0.12	0.4	0.17	0.09	0.14
ABCC13	0	0	0	0	0	0	0	0	0.03	0
ABCC2	4.35	6.04	11.71	6.52	4.15	4.61	12.14	4.82	5.2	5.5
ABCC3	0	0.04	0.06	0.05	0.04	0.07	0.01	0.08	0.05	0.04
ABCC4	11.86	9.23	6.46	10.9	4	5.42	5.14	3.35	9.12	3.64
ABCC5	25.43	23.15	13.24	25.96	19.12	19.17	13	19.1	23.52	15.77
ABCC6	8.94	8.31	7.9	7.79	8.21	12.15	6.64	9.39	10.33	6.53
ABCC6P1	2.07	2.25	3.73	3.06	3.15	4.11	2.99	2.93	3.21	3.76
ABCC6P2	2.84	2.44	1.47	1.1	0.8	1.83	1.01	2.7	2.65	1.73
ABCC8	3.85	4.26	5.16	5.45	2.37	4.41	3.5	3.17	6.12	2.41
ABCC9	0.53	0.63	0.62	0.79	0.74	1.27	0.48	1.55	0.56	0.66
ABCD1	7.19	8.73	9.71	9.25	8.61	11.49	12.07	12.15	9.5	9.42
ABCD2	0.32	0.33	0.55	0.51	0.12	0.42	0.39	0.28	0.19	0.16
ABCD3	48.32	48.27	31.69	52.31	53.85	58.19	26.37	56.22	44.84	60.95
ABCD4	32.29	28.48	16.45	28.49	38.77	35.81	16.21	37.56	27.46	33.33
ABCE1	120.76	112.49	76.96	117.37	116.38	102.38	74.96	94.33	100.3	125.78
ABCF1	121.81	118.31	129.62	131.36	186.92	173.28	154.9	222.09	120.52	210.96
ABCF2	91.15	79.45	83	83.14	132.68	116.4	91.21	131.35	74.1	117.9
ABCF3	43.01	44.91	45.31	42.75	85.19	82.81	52.36	84.33	41.79	81.62
ABCG1	2.75	4.33	2.35	5.62	4.03	9.39	2.36	8.87	5.36	4.85
ABCG2	3.48	3.05	3.02	3.35	3.58	3.13	2.43	3.42	2.86	3.04
ABCG4	4.3	4.97	3.67	5.82	3.86	7.47	3.41	6.22	6.01	6.15
ABCG5	0.1	0.08	0.03	0.08	0.03	0.1	0	0	0.12	0.03
ABCG8	0.21	0.59	1.88	0.39	0.21	0.33	1.98	0.24	0.51	0.36
ABHD1	1.1	1.61	0.95	1.23	0.85	2.73	1.38	0.92	2.16	1.16
ABHD10	52.11	51.2	39.23	53.83	50.13	47.78	35.5	37.65	48.92	54.78
ABHD11	24.59	24.05	17.1	22.56	24.05	34.24	13.45	33.76	26.86	28.68
ABHD12	58.21	59.73	41.2	61.12	81.84	93.53	40.63	78.75	60.88	75.1
ABHD12B	0	0	0	0.04	0.06	0	0	0	0	0
ABHD13	7.91	7.68	5.3	8.01	9.6	9.08	5.01	7.53	7.77	10.29
ABHD14A	19.74	22.63	21.32	19.34	12.67	17.06	15	9.23	30.65	11.74
ABHD14A-ACY1	1.25	0	2.6	2.38	1.01	0	1.38	1.57	0	1.61
ABHD14B	30.05	32.05	36.21	34.6	13.66	21.48	29.97	13.08	45.55	14.48
ABHD15	8.88	9.44	6.01	9.49	6.07	8.59	6.03	6.85	11.28	6.52
ABHD16A	31.56	31.19	26.54	31.01	40.12	45.67	26	40.5	32.1	38.43
ABHD16B	0	0	0	0	0.05	0.05	0	0	0	0
ABHD17A	87.3	96.99	87.97	100.03	94.13	111.05	98.96	99.69	107.63	100.24
ABHD17B	29.29	29.78	30.85	31.15	31.72	29.35	32.62	28.73	25.72	32.18
ABHD17C	26.54	27.33	13.84	28.23	13.95	16.96	12.59	12.53	27.45	16.19
ABHD18	6.93	6.67	6.13	7.34	7.76	8.59	5.83	7.41	7.64	6.5
ABHD2	15.4	13.92	9.91	18.35	16.08	18.62	9.77	18.26	13.97	14.08
ABHD3	18.43	16	10.13	18.2	12.17	13.77	9.5	14.65	16.24	12.43
ABHD4	20.14	21.57	29.82	28.5	44.49	63.02	38.55	70.08	25.09	44.06
ABHD5	13.49	13.44	11.82	14.45	21.94	19.98	12.21	21.31	12.87	21.35
ABHD6	14.63	14.99	13.76	16.3	9.53	13.92	11.88	10.45	15.85	10.55
ABHD8	9.85	15.84	14.43	14.43	16.58	22.27	15.73	26.96	15.25	20.16
ABI1	32.42	31.92	23.79	36.32	29.46	27.72	23.55	27.32	30.8	30.17
ABI2	21.84	21.64	16.55	24.87	23.8	26.49	13.7	24.62	23.69	24.77
ABI3	0.03	0.03	0.29	0	0.09	0.3	0.22	0.21	0.19	0.11
ABI3BP	0.14	0.32	0.15	0.2	0.16	0.54	0.15	0.14	0.58	0.2
ABL1	48.72	45.66	42.98	53.39	57.14	67.81	42.28	66.52	49.88	52.19
ABL2	18.9	19.11	23.07	26.27	30.88	30.58	25.81	34.09	21.14	33.83
ABLIM1	26.72	23.32	17.02	28.11	28.94	29.2	15.79	33.77	22.67	27.33
ABLIM2	0.61	0.8	0.52	0.73	1.58	1.88	0.51	1.4	0.71	1.19
ABLIM3	0.78	0.89	0.89	1.04	0.83	1.56	0.84	0.95	1.46	0.47
ABO	0	0	0	0.05	0	0	0	0.14	0.05	0.05
ABR	26.39	26.89	20.24	29.17	21.32	26.88	20.36	26.75	29.93	22.33
ABRA	0.03	0	0	0	0	0	0	0	0	0
ABRACL	68.87	71.45	45.03	73.72	36.62	40.02	41.55	26.79	61.31	44.28
ABT1	109.16	104.2	98.13	104.57	115.26	89.64	116.86	107.35	96.08	101.13
ABTB1	3.89	6.01	4.1	6.24	3	5.06	3.43	4.83	6.76	4.2
ABTB2	12.73	12.44	11.31	13.91	13.6	20.27	11.63	16.27	15.2	13.88
ACAA1	43.65	43.44	37.43	43.89	62.33	65.01	39.04	70.72	42.59	65.75
ACAA2	45.1	49.44	49.87	50.26	36.28	34.91	46.41	37.04	45.83	37.55
ACACA	34.49	33.36	33.38	38.63	45.7	50.55	30.13	48.2	33.55	42.8
ACACB	7.49	6.91	10.36	7.78	9.52	11.65	12.07	9.85	7.86	7.84
ACAD10	14.15	13.86	14.06	14.46	18.03	20.64	13.51	17.99	15.3	15.41
ACAD11	56.39	55.91	52.18	65.62	85.15	72.65	56.81	82.64	57.88	77.41
ACAD8	19.26	18.82	10.38	18.39	19.22	19.36	12.13	20.97	16.77	20.27
ACAD9	43.74	39.43	27.53	41.67	69.53	67.77	30.59	74.86	39.78	62.32
ACADL	3.12	3.26	1.84	3.94	3.63	3.59	2.31	4.09	2.77	3.62
ACADM	69.64	78.28	68.16	78.49	64.66	63.47	60.69	62.64	65.69	76.85
ACADS	9.7	10.17	13.28	10.94	13.25	18.2	13.02	14.96	14.18	11.31
ACADSB	13.09	12.29	9.86	13.94	7.78	9.27	8.07	7.57	13.1	9.05
ACADVL	56.97	61.62	52.74	68.74	43.62	60.4	50.39	46.22	74.43	44.26
ACAN	0.22	0.21	0.3	0.26	0.05	0.13	0.29	0.07	0.21	0.03
ACAP1	0.23	0.33	0.75	0.31	0.15	0.18	0.37	0	0.54	0.21
ACAP2	11.72	11.56	8.08	14.06	10.48	12.7	7.91	11.19	11.96	10.74
ACAP3	39.88	42.85	31.68	45.61	56.55	69.03	38.58	52.99	48.37	57.42
ACAT1	83.54	86.41	81.91	84.22	33.6	40.7	68.02	30.21	81.99	42.67
ACAT2	117.15	110.89	75.75	120.2	80.47	75.67	86.25	92.51	100.14	86.53
ACBD3	95.13	94.34	112.21	107.48	89.36	86.63	119.57	82.42	93.42	101.41
ACBD4	6.76	7.44	8.17	8.04	7.05	8.76	8.02	5.66	10.56	5.45
ACBD5	13.58	14.51	15.36	16.87	11.59	12.8	15.83	14.47	14.44	14.24
ACBD6	84.12	81.09	57.47	86.51	133.25	146.49	63.82	146.75	84.41	125.25
ACBD7	4.78	4.93	3.42	5.27	3.32	2.35	3.73	2.88	4.32	2.92
ACCS	3.04	3.63	5.41	5.12	2.99	4.38	2.95	2.61	5.28	2.68
ACCSL	0	0.19	0.04	0.04	0.05	0.05	0.17	0.12	0.13	0.04
ACD	37.47	37.71	32.65	42.89	45.58	57.14	28.7	46.32	45.27	46.11
ACE	4.83	4.9	5.11	6.69	7.4	8.49	5.66	9.06	5.48	7.17
ACE2	0.94	1.32	1.33	1.54	1.8	2.11	0.73	3.44	1.09	1.73
ACER1	0.41	0.79	1.08	0.33	0.18	0.67	1.12	0.42	0.23	0.78
ACER2	6.53	8.83	9.56	9.52	19.54	21.68	12.72	19.34	8.1	17.49
ACER3	7.73	7.32	6.17	7.37	9.29	8.68	5.65	8.88	7.79	11.2
ACHE	16.82	21.86	16.36	22.17	30.59	40.12	17.74	42.97	18.51	35.87
ACIN1	327.52	304.66	272.82	303.59	466.39	400.9	308.68	450.52	311.23	465.85
ACKR1	0	0	0	0	0	0	0	0	0	0
ACKR2	0.4	0.39	0.23	0.45	0.65	1.45	0.18	0.58	0.7	0.53
ACKR3	0.37	0.07	0.18	0.23	0.09	0.21	0.11	0.21	0.31	0.11
ACKR4	0.18	0.18	0.21	0.15	0.12	0.19	0.1	0.19	0.13	0.18
ACLY	280.31	257.36	262.69	285.64	145.26	160.35	237.74	157.17	243.7	143.34
ACMSD	0	0	0	0	0	0	0	0	0	0
ACO1	31.38	27.39	24.46	31.91	26.48	31	20.53	31.57	27.32	25.75
ACO2	96.05	96.01	99.61	99.16	146.61	144.14	104.73	159.4	97.54	130.96
ACOD1	0	0	0	0	0	0.04	0.04	0	0.04	0
ACOT1	10.86	10.41	6.21	9.03	11.42	10.5	7.66	12.65	8.22	9.98
ACOT11	2.01	2.37	1.83	1.84	2.16	3.26	1.61	1.97	2.43	1.33
ACOT12	0.21	0.17	0.49	0.39	0.09	0.31	0.32	0.55	0.12	0.23
ACOT13	13.4	12.77	10.37	12.4	8.58	11.26	8.16	7.5	13.6	8.16
ACOT2	39.02	32.16	25.14	33.2	37.73	36.03	25.05	37.64	32.46	31.83
ACOT4	0.62	2.14	5.65	1.91	1.84	0.88	7.08	1.76	1.7	1.35
ACOT6	0.59	0.93	9.86	0.95	0.48	0.37	10.15	0.23	0.33	0.31
ACOT7	103.53	101.52	95.46	104.07	66.99	76.09	88.22	73.02	103.76	62.73
ACOT8	37.78	38.39	35.02	44.16	77.12	84.37	37.8	78.37	43.58	65.73
ACOT9	31.48	33.54	31.65	35.54	28.99	32.56	30.66	31.38	36.97	32.33
ACOX1	14.3	14.08	16.46	17.11	22.11	16.76	17.35	18.32	13.52	18.97
ACOX2	0.09	0.06	0.07	0.03	0.08	0.15	0.14	0.19	0.1	0.13
ACOX3	12.97	11.87	10.2	11.9	18.21	18.01	11.05	15.76	12.16	14.98
ACOXL	0.57	0.84	0.41	0.82	0.7	1.33	0.36	0.73	0.91	0.63
ACP1	202.72	204.23	166.43	195.14	137.43	126.1	136.99	119.77	188.15	164.14
ACP2	29.88	25.03	13.51	26.12	49.55	39.42	14.04	39.24	23.86	42.24
ACP5	0	0.14	0	0	0	0.12	0.11	0	0.31	0
ACP6	33.77	32.64	21.32	32.02	24.66	30.91	18.2	21.62	37.28	21.49
ACP7	0.05	0.02	0	0	0	0.03	0.03	0	0.03	0
ACPP	0.24	0.25	0.2	0.25	0.06	0.32	0.04	0.12	0.27	0.08
ACPT	0	0	0	0	0	0	0	0	0	0
ACR	1.43	1.55	2.36	1.3	0.83	1.05	2.1	0.49	1.8	0.89
ACRBP	1.59	1.88	3.53	2.43	1.14	1.08	4.33	0.7	1.98	0.8
ACRV1	0.15	0	0.08	0.14	0.4	0.19	0.08	0	0.17	0.55
ACSBG1	0.94	0.67	1.28	0.84	3.33	1.61	1.77	3.41	1.07	2.79
ACSBG2	0.34	0.19	0.6	0.14	0.07	0.16	0.28	0.09	0.26	0.15
ACSF2	24.62	29.56	23.75	27.34	31.32	44.68	20.09	35.23	31.91	32.3
ACSF3	17.16	17.4	11.05	18.89	40.07	39.67	12.24	42.37	17.44	33.44
ACSL1	18.63	18.36	13.67	20.29	12.23	15.01	10	11.8	18.5	13.22
ACSL3	35.03	35.33	30.66	37.04	18.11	21.39	27.67	18.56	33.26	18.7
ACSL4	20.39	21.75	15.76	24.76	10.86	15.09	13.31	11.45	21.38	13.61
ACSL5	0.02	0.04	0.05	0.04	0.06	0.08	0.05	0.07	0	0.07
ACSL6	2.78	2.5	2.23	2.82	2.29	2.83	1.53	2.21	2.75	2.07
ACSM1	1.17	1.56	7.98	1.75	0.76	0.86	9.18	0.84	1.27	0.81
ACSM2A	0	0	0.08	0	0	0	0	0	0	0
ACSM2B	0	0	0.04	0	0	0	0.26	0	0.1	0
ACSM3	1.16	1.51	0.99	1.51	0.7	0.83	1.03	1.02	1.41	0.49
ACSM4	0	0	0	0.04	0	0	0	0	0.05	0.04
ACSM5	0	0	0.16	0	0	0	0.22	0	0.07	0
ACSM6	0.04	0.04	0	0	0.05	0	0	0	0	0.04
ACSS1	15.16	16.83	12.36	17	5.97	7.27	9.9	4.5	18.73	5.31
ACSS2	15.11	16.75	15.86	15.72	13.64	20.03	13.02	15.45	18.85	13.78
ACSS3	2.72	2.83	2.24	3.37	3.17	4.43	1.78	3.16	3	2.55
ACTA1	26.69	32.03	31.43	33.08	18.88	14.59	30.92	19.3	43.01	25.79
ACTA2	52.45	67.7	103.31	86.12	288.88	301.61	140.05	366.94	62.01	291.72
ACTB	2172.06	1691.36	1419.28	1914.14	809.94	773.98	1468.3	789.27	1781.66	776.2
ACTBL2	0.1	0.02	0.05	0.07	0	0	0	0	0	0
ACTC1	0.66	0.66	1.17	0.92	0.32	0.35	2.02	0.52	0.88	0.48
ACTG1	2319.51	2008.43	1520.66	2177.44	581.8	562.31	1492.7	601.46	2010.39	550.49
ACTG1P17	1.54	2.81	9.35	4.49	3.54	5.18	8.52	4.22	5.12	6.12
ACTG1P20	4.4	3.91	4.98	4.59	6.04	4.33	6.21	4.48	3.59	3.94
ACTG1P4	0.72	1.36	2.51	1.98	1.87	1.29	2.88	1.76	1.55	2
ACTG2	1.61	1.14	3.43	1.45	0.4	0.53	3.17	0.56	1.82	0.19
ACTL10	0.04	0.03	0.15	0.03	0	0	0.12	0.22	0.04	0.07
ACTL6A	75.12	79.82	61.08	80.41	48.64	48.11	57.31	43.04	68.76	52.28
ACTL6B	0.66	0.78	0.94	0.83	1.47	1.28	1.13	1.73	0.37	1.12
ACTL7A	0.05	0	0	0	0	0.06	0	0	0	0
ACTL7B	0.05	0.1	0.93	0.35	0.2	0.06	1.02	0	0.29	0.33
ACTL8	0.38	0.52	0.2	0.23	0	0.1	0.63	0.12	0.3	0.16
ACTL9	0	0	0	0	0	0	0	0	0	0
ACTN1	55.18	51.24	39.37	54.65	42.01	61.72	37.13	54.87	53.74	36.71
ACTN2	12.16	14.61	14.9	15.95	29.47	35.39	13.17	38.68	15.35	31.51
ACTN3	0.5	0.69	3.88	0.74	1.03	0.95	4.47	1.57	0.44	0.85
ACTN4	140.78	135.21	97.66	144	170.88	189.59	97.2	183.72	135.15	171.53
ACTR10	47.28	47.75	43.01	48.01	46.58	40.84	41.87	43.24	41.19	55.81
ACTR1A	158.31	141.02	99.28	160.93	191.04	208.14	93.56	200.42	161.52	155.65
ACTR1B	76.32	74.63	60.92	83.9	123.28	128.74	58.88	116.72	88.39	97.7
ACTR2	122.68	120.3	130.69	134.98	51.64	55.17	107.32	49.52	106.82	64.94
ACTR3	44.85	46.75	38.21	47.98	25.55	25.32	33.06	23.51	39.08	33.1
ACTR3B	33.63	33.34	25.77	32.98	40.91	42.12	20.27	33.42	37.2	43.58
ACTR3BP2	0	0	0	0	0	0	0	0	0	0
ACTR3BP5	0	0	0	0	0	0	0	0	0	0
ACTR3C	1.33	2.01	2.02	1.53	2.52	2.56	2.55	1.87	1.34	1.66
ACTR5	14.24	12.92	9.68	12.49	11.55	11.58	10.55	11.74	12.49	9.86
ACTR6	49.19	58.99	45.77	59.65	61.36	62.78	42.91	49.9	53.48	75.15
ACTR8	24.77	25.35	37.77	26.82	37.98	35.83	44.05	38.75	22.57	38.48
ACTRT1	0	0	0	0	0	0	0	0	0	0
ACTRT2	0	0	0.16	0	0.07	0	0.06	0	0	0
ACTRT3	3.51	3.08	1.92	2.87	1.21	1.19	2.74	0.87	2.3	1.2
ACVR1	12.59	12.37	7.01	15.46	12.26	21.75	5.41	16.48	14.2	12.77
ACVR1B	21.85	22.92	16.99	25.85	23.7	29.07	15.7	28.07	22.85	24.42
ACVR1C	0.69	0.66	0.45	0.57	0.3	0.28	0.38	0.22	0.72	0.3
ACVR2A	7.05	8.28	4.34	8.42	10.12	10.45	3.42	8.08	8.36	12.56
ACVR2B	10.81	12.17	9.29	14.69	9.93	12.94	8.8	12.84	14.29	11.45
ACVRL1	0.4	0.4	0.29	0.37	0.07	0.31	0.22	0.42	0.81	0.14
ACY1	16.37	18.42	12.59	16.95	9.96	12.48	11.95	8.18	21.54	7.8
ACY3	0	0.11	0.06	0	0.15	0	0	0.17	0.06	0.12
ACYP1	36.36	44.19	27.96	46.37	60.77	65.98	27.77	59.37	47.05	70.07
ACYP2	8.42	9.01	11.63	6.76	12.53	13.05	11.75	13.6	8.32	15.1
ADA	18.69	19.18	16.66	19.88	14.32	19.3	13.01	17.28	25.25	14.43
ADAD1	0	0	0.28	0	0	0	0.16	0	0	0
ADAD2	0.07	0.07	0.04	0.03	0.09	0.09	0.08	0	0	0
ADAL	9.64	10.04	8.42	9.29	11.06	8.94	7.96	7.72	10.36	10.54
ADAM10	16.33	16.86	12.03	19.29	15.46	15	12.99	14.49	15.52	17.23
ADAM11	18.55	19.86	21.57	21.62	14.28	19.85	21.81	15.94	24.43	14.74
ADAM12	0.12	0.12	0.03	0.07	0.03	0.02	0.01	0	0.06	0.02
ADAM15	68.3	70.92	86.58	68.43	72.21	86.09	76.38	70.79	74.75	69.97
ADAM17	19.73	19.17	12.68	19.2	17.76	16.79	12.53	12.86	16.52	22.9
ADAM18	0	0	0	0	0	0	0	0	0	0.07
ADAM19	5.66	5.19	3.08	5.91	3.37	5.32	2.56	3.92	6.49	3.21
ADAM1A	2.75	3.07	1.45	2.59	4.63	3.6	1.26	4.57	2.79	6.33
ADAM2	0	0	0	0	0	0	0	0	0	0
ADAM20	0.05	0.1	0.16	0.07	0	0.06	0.06	0	0.14	0.11
ADAM20P1	0.54	0.56	0.33	0.58	1.74	1.24	0.19	0.98	0.52	2.51
ADAM21	0.66	0.72	0.1	0.63	0.22	0.39	0.36	0.08	1.16	0.25
ADAM21P1	0.04	0.14	0.05	0.38	0.11	0	0.1	0	0.09	0
ADAM22	4.74	4.66	3.57	4.37	2.38	3.68	3.5	3.97	4.48	2.6
ADAM23	4.74	4.88	3.83	4.58	1.95	2.74	2.44	1.78	5.33	2.43
ADAM28	0	0	0	0.04	0	0	0	0	0	0
ADAM29	0.02	0.05	0.05	0.05	0.06	0.06	0.11	0	0	0.03
ADAM30	0.02	0.02	0.07	0.05	0	0.03	0.05	0.07	0.03	0
ADAM32	1.08	1.22	1.89	1.12	1.03	1.75	1.14	1.19	0.97	1.69
ADAM33	0.03	0.1	0.14	0.03	0	0	0.17	0	0	0
ADAM3A	0	0	0	0	0	0	0	0	0	0
ADAM3B	0	0	0	0	0	0	0	0	0	0
ADAM5	0	0.16	0.04	0	0	0	0	0	0.05	0.04
ADAM6	0	0	0	0	0	0	0	0	0	0
ADAM7	0	0	0	0	0	0	0	0	0	0
ADAM8	7.12	9.5	10.65	9.77	7.87	6.51	10.72	6.75	11.16	8.19
ADAM9	31.67	31.36	24.85	35.84	26.49	30.63	20.66	25.79	30.55	31.05
ADAMDEC1	0	0	0	0	0	0	0	0	0	0
ADAMTS1	67.18	63.08	52.84	78.87	16.54	18.87	54.6	16.66	63	16.65
ADAMTS10	4.63	5.98	8.92	7.44	5.33	10.15	8.86	6.69	8.93	4.88
ADAMTS12	0.02	0.03	0.04	0.05	0.18	0.04	0.14	0	0.21	0.04
ADAMTS13	23.73	25.08	18.28	29.56	29.77	46.37	19.15	38.46	38.99	30.99
ADAMTS14	0.16	0.16	0.01	0.21	0.08	0.14	0.08	0.04	0.24	0.09
ADAMTS15	1.85	1.92	1.36	2.44	0.61	1.31	1.52	1.17	2.26	0.62
ADAMTS16	0.07	0.03	0	0.01	0	0.02	0.03	0	0.08	0.02
ADAMTS17	3.33	2.79	1.46	2.66	2.94	2.63	1.59	2.31	2.25	1.92
ADAMTS18	0.04	0.05	0.01	0.08	0.02	0.03	0	0.04	0.01	0
ADAMTS19	1.35	1.5	1.11	1.61	0.75	0.94	1.1	0.53	1.6	0.73
ADAMTS2	4.45	5.25	4.06	4.8	1.74	3.61	2.71	1.4	7.8	1.65
ADAMTS20	1.25	1.53	1.12	1.6	1.46	1.9	0.92	1.12	1.35	1.26
ADAMTS3	3.76	3.46	1.81	3.93	2.62	2.82	1.52	2.35	3.34	2.53
ADAMTS4	0.19	0.38	0.31	0.39	0.5	0.39	0.48	0.46	0.4	0.34
ADAMTS5	0.11	0.08	0.02	0.08	0.03	0.03	0.06	0.07	0.1	0.01
ADAMTS6	1.54	1.82	1.1	1.86	2.57	3.81	0.97	2.23	1.81	2.72
ADAMTS7	5.98	8.09	8.69	9.96	6.27	11.66	8.09	9.83	10.87	6.69
ADAMTS7P1	1.03	1.69	3.91	2	1.33	1.84	4.47	1.88	1.39	1.53
ADAMTS8	0.31	0.51	0.5	0.31	0.59	0.3	0.5	0.91	0.49	0.22
ADAMTS9	2.83	3.38	2.42	3.89	1	2.08	1.97	2.24	3.51	1.5
ADAMTSL1	0.19	0.26	0.31	0.19	0.21	0.55	0.2	0.4	0.46	0.15
ADAMTSL2	0	0.02	0.1	0.04	0.02	0.02	0.06	0	0.11	0.12
ADAMTSL3	0.54	0.63	0.56	0.56	1.02	0.85	0.41	1.31	0.53	0.59
ADAMTSL4	1.28	1.66	2.58	1.44	0.82	1.47	2.06	0.6	2.16	0.84
ADAMTSL5	2.29	2.02	1.36	2.11	1.03	1.84	1.36	2.04	2.32	1.87
ADAP1	7.69	10.06	5.14	10.27	8.48	14.91	4.6	10.21	10.39	8.67
ADAP2	7.76	6.61	7.25	7.31	9.65	12.9	6.72	9.45	9.56	9.64
ADAR	108.16	92.97	119.07	109.06	112.16	112.99	113.87	111.86	93.35	91.34
ADARB1	11.66	12.24	5.94	12.39	7.89	10.15	5.15	8.36	14.31	6.81
ADARB2	0	0	0	0	0	0	0.01	0	0	0.01
ADAT1	17.38	15.28	11.28	15.82	23.93	21.89	11.48	20.15	15.4	19.35
ADAT2	14.8	13.26	7.19	15.64	12.67	14.41	6.21	9.5	17.34	11.23
ADAT3	30.24	35.59	47	42.26	78.74	73.95	76.06	99.62	32.33	81.23
ADCK1	25.63	22.95	21.16	27.23	39.99	35.96	21.34	36.46	27.56	37.11
ADCK2	41.3	40.62	48.22	42.71	61.43	70.32	44.81	63.29	48.03	56.71
ADCK5	3.57	4.53	2.66	4.27	5.47	6.44	2.32	4.72	5.52	4.41
ADCY1	8.61	9.82	8.12	10.67	5.52	8.13	7.08	4.93	9.36	4.53
ADCY10	1.82	2.63	6.91	3.37	3.49	4.59	9.29	6.84	2.22	4.65
ADCY10P1	2.47	2.59	3.62	3.95	0.98	1.23	3.84	1.04	3.52	1.16
ADCY2	0.01	0	0	0.01	0	0	0	0.03	0.01	0
ADCY3	33.95	32.06	21.5	33.67	18.63	24.08	17.21	18.14	36.34	15.46
ADCY4	0.02	0.04	0.02	0.02	0.02	0.05	0.07	0.06	0.02	0
ADCY5	1.02	1.59	1.23	1.97	1.37	1.8	1.12	1.43	1.44	1.33
ADCY6	18.13	19.9	19.91	21.65	15.29	16.42	21.53	14.19	20.28	13.17
ADCY7	3.19	4.06	2.88	4.38	2.55	4.56	2.47	3.33	4.34	3.01
ADCY8	0.02	0.02	0	0	0	0.02	0	0	0	0.05
ADCY9	18.98	19.08	17.11	21.52	22.21	28.66	17.37	26.37	19.49	23.23
ADCYAP1	0	0	0	0.02	0	0	0	0	0	0
ADCYAP1R1	3.1	3.11	2.95	3.95	2.68	4.49	2.39	3.12	4	2.15
ADD1	98.74	89.28	69.04	99.14	90.12	92.91	73.43	88.97	88.68	81.84
ADD2	21.76	17.76	17.36	22.23	13.69	22.69	14.81	17.95	21.54	12.3
ADD3	18.3	20.1	13.17	21.97	9.45	14.43	10.47	12.48	19.43	10.72
ADGB	0.07	0.04	0.07	0.06	0	0.08	0.01	0.04	0.1	0.04
ADGRA1	0.05	0.21	0.12	0.13	0.13	0.21	0.11	0.26	0.09	0.16
ADGRA2	7.12	9.24	7.81	9.88	7.31	15.59	6.17	9.93	11.1	6.38
ADGRA3	13.64	11.78	7.27	12.49	6.7	8.68	6.4	6.19	12.39	5.84
ADGRB1	2.47	2.95	3.76	3.31	2.71	3.97	2.84	2.16	4.4	1.92
ADGRB2	20.29	21.69	28.54	26	22.54	36.28	26.56	26.48	30.2	21.75
ADGRB3	2.01	2.14	1.41	2.48	2.88	4.24	1.48	3.33	2.48	2.75
ADGRD1	0.48	0.43	0.14	0.48	0.05	0.16	0.27	0.12	0.19	0.15
ADGRE1	1	1.43	1.67	1.48	0.67	0.47	1.8	0.83	1.33	0.66
ADGRE2	0.18	0.16	0.17	0.14	0.05	0.09	0.09	0.08	0.14	0.04
ADGRE3	0.03	0	0	0.03	0	0	0	0	0	0
ADGRE4P	0.05	0	0.03	0.03	0	0	0	0	0	0
ADGRE5	9.13	9.46	5.86	11.14	6.57	12.65	5.93	8.69	13.2	6.13
ADGRF1	0.01	0	0.05	0	0	0	0.03	0	0.01	0
ADGRF2	0.22	0.15	0.94	0.17	0.18	0.19	1.08	0.08	0.17	0.14
ADGRF3	0.24	0.43	0.55	0.52	0.11	0.55	0.61	0.65	0.7	0.45
ADGRF4	0.07	0.24	0.34	0.29	0.45	0.2	0.35	0.14	0.16	0.22
ADGRF5	0.05	0.03	0.14	0.01	0	0.04	0.05	0	0.03	0.03
ADGRG1	0.55	0.41	0.69	0.78	1.02	1.04	0.89	2.3	0.51	1.09
ADGRG2	0.87	0.9	1.19	1.05	0.63	0.92	0.68	0.68	1.15	0.73
ADGRG3	0.24	0.27	0.31	0.29	0.29	0.53	0.09	0.34	0.32	0.32
ADGRG4	0.05	0	0.04	0.03	0.05	0.04	0.09	0.02	0.02	0.04
ADGRG5	0.07	0.15	0.27	0.09	0.05	0.08	0.24	0.2	0.27	0.02
ADGRG6	1.43	2.13	1.65	2.23	0.8	1.73	1.46	1.65	2.08	1.02
ADGRG7	0.08	0.09	0.09	0.09	0.08	0.04	0.03	0	0.1	0.17
ADGRL1	48.85	50.16	64.47	56.05	52.01	68.74	59.54	61.52	54.51	58.65
ADGRL2	26.35	23.39	14.34	27.43	16.46	19.94	11.14	13.89	22.57	15.6
ADGRL3	2.04	1.91	1.8	2.84	1.62	2.64	1.33	1.4	2.72	1.64
ADGRL4	0	0	0	0.02	0	0	0	0	0	0
ADGRV1	1.94	1.84	1.27	2.02	3.36	2.95	1.13	3.23	1.75	3.24
ADH1A	0	0	0	0	0	0	0	0	0.11	0.05
ADH1B	0	0	0	0	0.03	0	0.03	0	0.03	0
ADH1C	0	0.04	0.09	0.12	0.11	0	0.05	0.25	0.05	0
ADH4	0	0.03	0	0	0	0	0	0	0	0
ADH5	99.37	91.24	70.26	92.74	53.73	54.5	61.75	49.44	87.14	51.29
ADH6	0	0.03	0.03	0	0.04	0	0.03	0	0	0
ADH7	0	0	0	0	0.04	0	0.07	0	0	0
ADHFE1	3.99	3.63	7.83	3.79	3.35	3.37	5.64	4.4	3.25	3.45
ADI1	95.57	83	64	79.4	41.41	33.05	79.03	38.21	72.58	32.28
ADIG	0.1	0	0	0.12	0	0	0.13	0	0	0
ADIPOQ	0	0.07	0.26	0.02	0.02	0	0.52	0	0.05	0.02
ADIPOR1	185.37	178.59	180.07	193.21	249.21	238.71	200.38	293.49	173	229.93
ADIPOR2	73.79	73.77	56.94	82.35	77.16	66.82	51.66	81.48	72.89	79.34
ADIRF	0.11	0.22	0.37	0	0	0	1.04	0	0	0.12
ADK	54.65	51.05	36.17	46.86	72.35	70.34	30.27	71.69	49.33	63.99
ADM	36.68	36.68	22.08	35.43	37.36	32.71	25.11	38.36	33.58	36.11
ADM2	6.31	7.14	6.65	7.59	19.22	24.71	9.29	23.9	10.54	22.08
ADM5	15.69	15.67	24.27	18.55	12.35	10.12	26.23	10.13	17.88	13.94
ADNP	69.65	70.79	70.3	79.33	74.13	64.48	69.09	62.77	67.15	78.9
ADNP2	38.06	41.81	26.8	47.13	64.23	57.55	31.73	57.87	35.53	71.05
ADO	55.7	50.71	59.69	57.03	46.02	45.14	58.34	42.24	55.87	46.25
ADORA1	1.83	1.88	1.31	2.2	1.13	1.62	1.5	2.04	1.89	0.91
ADORA2A	12.32	17.22	11.15	16.35	17.17	21.88	13.86	21.02	17.97	19.16
ADORA2B	18.08	18.04	10	18.08	9.5	14.11	7.21	11.28	20.59	9.14
ADORA3	0	0.04	0	0	0	0.1	0.09	0.25	0	0
ADPGK	71.88	66.44	40.06	65.66	89.53	74.87	38.26	80.46	59.52	82.9
ADPRH	0.73	0.68	2.2	0.73	0.74	0.51	2.27	0.6	0.66	0.91
ADPRHL1	10.09	9.56	9.64	9.18	15	18.81	9.48	15.89	10.64	13.44
ADPRHL2	62.64	60.26	41.03	56.98	109.89	89.06	48.15	95.12	62.35	93.19
ADPRM	26.04	31.7	50.29	29.79	73.48	64.15	47.39	59.97	29.92	81.48
ADRA1A	0	0	0.03	0.02	0.02	0.02	0	0	0.07	0
ADRA1B	0.82	0.55	1.23	1.02	1.23	1.52	0.94	1.35	1.54	0.6
ADRA1D	0	0.03	0.06	0.03	0.07	0	0	0.16	0.09	0.08
ADRA2A	0.2	0.11	0.29	0.09	0.02	0.04	0.28	0.22	0.25	0.15
ADRA2B	1.06	1.16	1.06	0.78	0.63	0.98	0.96	0.96	1.16	0.57
ADRA2C	25.88	27.99	23.56	29.12	22.16	23.79	22.37	21.47	35.2	22.95
ADRB1	0.66	1.01	0.63	1.8	0.29	0.76	0.57	0.3	1.59	0.54
ADRB2	1.43	1.77	2.59	1.58	1.55	3.55	2.15	2.36	2.06	2.02
ADRB3	0.03	0.03	0.37	0.03	0	0	0.47	0	0.09	0
ADRM1	234.67	242.42	243.84	227.17	280.47	277.82	288.75	303.31	227.44	302.1
ADSL	239.03	213.39	180.61	204.53	269.96	248.18	172.22	254.56	200.65	233.89
ADSS	76.04	78.79	41.15	79.1	49.03	54.87	36.03	51.11	76.11	62.31
ADSSL1	3.89	4.66	3.68	5.43	2.76	5.65	5.33	5.31	6.83	3.78
ADTRP	0	0	0	0	0	0	0	0	0	0
AEBP1	0.89	0.97	1.67	0.89	0.56	0.7	1.83	0.74	1.07	1.03
AEBP2	24.69	26.05	20.02	28.99	35.39	35.57	21.15	31.59	26.68	42.13
AEN	237.66	264.99	284.16	287.23	1020.48	950.71	387.73	1106.03	233.05	933.5
AES	92.95	105.95	101.82	98.18	69.82	81.19	99.54	72.63	117.41	74.99
AFAP1	7.69	7.83	5.91	9.4	5.38	9.57	4.59	7.74	8.48	5.56
AFAP1L1	3.38	3.54	3.55	4.38	1.32	2.93	2.43	2.49	3.7	1.44
AFAP1L2	1.12	1.8	1.17	1.4	0.73	1.42	0.65	1.18	1.75	0.65
AFDN	43.54	42.27	24.39	46.02	40.63	42.25	21.81	33.67	42.06	42.43
AFF1	8.37	7.8	6.52	8.8	7.44	9.85	5.72	8.52	8.58	7.94
AFF2	0.52	0.42	0.28	0.51	0.19	0.27	0.26	0.22	0.53	0.19
AFF3	2.68	2.58	1.52	3.4	2.27	3.62	1.27	2.9	3.63	2.11
AFF4	28.7	31.07	28.47	39.99	41.97	45.34	27.37	46.97	31.13	43.25
AFG3L1P	31.4	33.48	31.35	36.34	35.45	35.8	33.19	29.4	35.13	41.85
AFG3L2	62.14	59.21	45.22	59.82	53.79	50.76	41.72	47.57	56.43	45.71
AFM	0	0	0.08	0.07	0	0	0.27	0.11	0.04	0.04
AFMID	54.77	50.94	47.84	50.35	30.08	28.81	47.24	23.75	53.83	31.41
AFP	0.03	0.03	0.22	0.1	0	0	0.58	0	0.24	0.11
AFTPH	27.95	32.61	19.84	35.75	37.74	36.03	18.69	29.77	31.81	57
AGA	23.84	23.08	23.05	24.05	38.94	42.06	17.36	38.94	24.68	32.79
AGAP1	9.24	9.44	5.71	10.86	7.48	10.02	5.7	8.6	10.32	6.5
AGAP11	3.28	3.05	4.11	4.26	3.71	5.64	3.9	5.25	4.44	3.68
AGAP12P	0.78	0.86	0.68	0.36	1.91	1	0.77	1.48	0.31	3.48
AGAP2	3.74	4.44	3.05	5.95	3.43	7.24	4.27	6.26	5.15	4.94
AGAP3	76.28	79.04	64.89	80.62	39.64	62.44	56.43	49.67	93.85	46.98
AGAP4	25.11	25.88	14.4	25.75	36.38	34.37	18.66	32.8	24.36	35.63
AGAP5	31.69	31.19	35.74	30.29	44.49	37.36	35.64	37.67	35.24	42.03
AGAP6	49.54	50.36	47.93	50.59	90.04	78.35	52.34	86.22	51.09	86.33
AGAP7P	6.22	8.26	7.88	8.77	11.49	10.69	5.69	10.19	7.72	11.18
AGAP9	45.62	45.57	48.94	48.43	73.85	74.41	47.05	73.33	55.65	74.04
AGBL1	0.02	0.02	0.04	0	0	0	0.04	0	0	0
AGBL2	0.27	0.34	2.32	0.29	0.13	0.15	3.33	0.06	0.18	0.1
AGBL3	7.44	8.35	22.72	9.63	15.16	14.72	21.29	15.97	8.46	13.66
AGBL4	0	0	0.03	0	0.06	0.03	0	0.07	0.03	0.03
AGBL5	71.04	67.21	97.37	74.72	81.94	100.16	106.95	89.82	68.35	74.63
AGER	10.36	11.24	20.81	12.15	6.78	5.26	19.93	5.6	15.83	7.21
AGFG1	19.88	16.74	8.36	18.16	26.34	22.89	8.02	23.86	16.54	19
AGFG2	6.43	5.23	2.04	5.23	8.02	6.15	2.31	5.38	5.34	5.28
AGGF1	21.46	21.24	22.67	22.45	21.92	24.8	19.9	19.09	20.83	22.14
AGK	60.79	51.07	31.66	53.07	47.93	43.39	25.32	43.96	52.91	41.16
AGL	20.79	19.42	23.91	22.94	26.3	23.39	22.48	23.91	16.9	27.39
AGMAT	1.89	2.23	2.27	1.89	1.69	1.85	2.48	1.09	1.92	1.9
AGMO	0	0	0.03	0	0	0	0	0	0	0.03
AGO1	15.46	13.31	10.66	14.97	12.19	14.49	10.11	14.24	12.45	11.09
AGO2	43.36	48	46.04	56.34	78.07	84.81	45.83	108.62	41.66	83.67
AGO3	20.72	21.82	24.19	22.71	46.42	42.53	28.04	44.99	16.85	42.7
AGO4	7.11	7.87	8.11	9.24	11.42	12.19	8.42	13.54	8.52	13.1
AGPAT1	138.29	130.39	139.99	139.94	139.75	144.91	127.4	126.9	138.96	134.76
AGPAT2	44.41	41.83	29.39	42.3	36.21	48.88	28.51	30.89	50.48	34.95
AGPAT3	24.54	23.27	10.24	22.47	18.07	21.21	9.39	15.84	22.55	17.26
AGPAT4	11.28	11.15	5.28	13.84	16.79	15.98	5.39	17.38	11.51	17.52
AGPAT5	20.4	19.83	9.6	20.98	19.26	19.92	8.32	13.3	21.89	18.67
AGPS	22.21	20.67	12.48	21.3	15.35	14.27	10.99	12.4	19.12	16.94
AGR2	0	0	0	0	0	0	0	0	0	0
AGR3	0	0	0	0	0	0	0	0	0	0
AGRN	24.17	25.08	25.93	26.79	14.34	23.8	26.44	15.6	31.52	14.67
AGRP	0.2	0.39	0.53	0	0	0.12	1.1	0	0.23	0.42
AGT	0.63	0.59	0.2	0.75	0.39	0.27	0.42	0.42	0.53	0.52
AGTPBP1	27.45	25.89	16.87	29.33	19.64	28.06	14.48	24.39	27	24.47
AGTR1	2.06	1.66	0.96	3.13	1.16	1.98	0.86	0.77	2.87	1.01
AGTR2	0.05	0.02	0	0.02	0	0	0.03	0	0.03	0.03
AGTRAP	84.46	76.73	69.39	76.15	63.12	70.4	73.2	68.43	79.75	58.09
AGXT	0	0	0	0	0	0	0	0	0	0
AGXT2	0	0	0	0	0	0	0	0	0	0
AHCTF1	29.7	29.05	37.8	34.28	29.74	32.03	32.78	30.04	27.95	28.66
AHCTF1P1	0.55	0.45	0.61	0.64	0.5	0.45	0.59	0.97	0.8	0.6
AHCY	235.97	218.66	260.58	230.79	205.29	235.66	242.83	216.18	236.2	178.96
AHCYL1	84.87	84.35	95.29	90.81	93.25	86.27	85.59	82.52	85.4	78.26
AHCYL2	15.69	14.59	16.28	17.41	20.35	20.9	14.42	21.53	15.15	18.12
AHDC1	7.53	8.29	6.4	10.44	10.49	14.71	6.92	13.64	7.75	13.25
AHI1	18.83	17.54	18.61	20.95	29.75	32.37	14.72	24.47	18.48	30.73
AHNAK	11.08	10.75	8.28	12.15	2.87	3.54	11.69	3.62	9.26	2.71
AHNAK2	1.69	2.41	2.68	2.92	1.58	3.73	1.91	2.41	2.61	2.09
AHR	7	7.35	9.04	8.15	7.42	9.62	9.12	8.46	7.05	6.9
AHRR	17.31	16.69	6.53	16.91	21.5	16.41	8.42	17.4	13.59	18.21
AHSA1	266.15	270.83	224.45	272.48	123.15	118.96	263.76	139.85	252.5	140.45
AHSA2	22.68	21.93	14.31	25.5	34.86	36.67	16.85	33.31	27.12	35.58
AHSG	0.14	0.27	0.39	0.27	0.06	0	0.4	0.14	0.1	0.05
AHSP	1.23	1.03	5.6	0.87	1.38	0.66	5.62	1.62	3.2	0.93
AICDA	0.08	0.05	0.03	0.07	0.07	0.06	0.08	0	0.11	0.16
AIDA	61.09	60.58	49.94	66.57	32.73	33.5	43.19	31.47	58.75	41.4
AIF1	0	0.45	2.89	0.63	0.4	0.31	2.44	0	1.05	0.16
AIF1L	16.61	14.31	13.71	15.53	8.16	11.12	11.18	9.4	15.22	7.52
AIFM1	133.19	135.91	122.89	136.8	75.95	73.89	118.05	76.31	121.1	87.9
AIFM2	6.02	5.92	3.32	6.37	6.88	6.44	4.09	8.03	5.45	7.06
AIFM3	0.49	0.66	2.18	0.75	0.78	0.53	3.16	0.81	0.38	0.74
AIG1	64.65	57.4	50.5	62.43	56.52	59.56	43.49	56.31	65.22	51.96
AIM1	0.43	0.3	0.38	0.48	0.31	0.46	0.28	0.28	0.54	0.25
AIM1L	1.06	1.12	1.15	1.49	2.55	3.77	1.68	3.79	1.35	2.45
AIM2	0	0	0	0	0	0	0	0	0	0
AIMP1	61.67	57.06	65.65	59.23	66.81	61.23	63.79	59.88	59.46	79.93
AIMP2	207.19	188.64	168.12	182.83	214.73	199.45	160.19	188.57	182.39	191.38
AIP	73.1	77.25	68.77	80.8	80.4	79.37	77.75	85.26	78.86	69.35
AIPL1	0.06	0.22	0.36	0.12	0.23	0.17	0.78	0.08	0.11	0.05
AIRE	0	0	0	0	0	0	0	0	0	0.03
AJAP1	0	0	0	0	0	0	0	0	0	0.04
AJUBA	22.81	22.66	20.56	26.93	41.11	44.51	21.6	52.99	25.73	40.19
AK1	44.83	58.09	67.13	56.93	75.95	86.4	75.54	81.15	53.09	90.32
AK2	460.15	433.15	430.65	417.33	580.82	486.18	446.72	585.48	388.21	590.57
AK3	15.5	16.93	14.53	18.13	13.36	14.2	13.1	12.81	15.9	17.02
AK4	27.08	25.8	24.36	28.49	14.01	17.41	18.6	12.9	27.75	15.63
AK5	1.18	1.32	1.7	1.93	0.47	1.21	1.16	0.84	2.32	0.91
AK6	112.86	127.22	78.06	120	169.47	132.03	77.41	139.73	102.59	198.57
AK7	3.06	3.56	4.71	4.68	3	4.6	4.05	5.42	5.45	3.23
AK8	8.14	8.54	11.77	9.02	27.38	28.93	10.4	25.53	8.49	23.03
AK9	5.25	5.54	6.33	5.16	7.12	6.27	6.61	5.67	5.92	7.89
AKAIN1	0	0	0	0.06	0	0	0	0	0	0
AKAP1	51.73	44.46	30.14	46.8	34.2	41.34	31.68	37.76	44.05	35.21
AKAP10	37.78	37.45	36	40.98	75.01	61.44	40.41	71.04	34.18	69.03
AKAP11	12.95	12.88	9.83	15.53	16.05	18.04	9.94	17.31	12.09	16.47
AKAP12	33.2	34.07	39.9	41.48	17.39	20.91	34.92	15.48	36.6	21.73
AKAP13	12.38	12.91	7.77	15.28	17.33	19.93	7.37	21.06	13.65	18.49
AKAP14	0.88	0.87	4.93	0.88	0.66	1.67	4.83	0.53	1.2	0.85
AKAP17A	42.57	46.39	44.45	46.23	58.09	47.33	56.65	59.89	42.7	56.18
AKAP2	8.59	7.94	8.74	10.5	1.87	4.21	6.55	3.37	9.71	2.88
AKAP3	3.32	3.27	2.36	4.02	7.05	8.45	2.48	7.73	3.69	5.89
AKAP4	0	0	0	0	0	0	0.03	0.08	0	0
AKAP5	2.93	2.47	5.56	3.09	1.52	1.51	6.65	1.74	2.55	1.84
AKAP6	0.78	0.82	0.68	1.03	1.07	1.43	0.57	1.04	0.84	0.83
AKAP7	5.46	6.38	3.71	6.88	4.1	5.9	3.22	2.95	7.92	5.18
AKAP8	53	50.08	48.02	50.55	56.51	50.12	53.52	55.38	49.59	53.96
AKAP8L	160.21	178.83	264.36	189.2	460.04	407.72	356.97	504.23	166.46	451.41
AKAP9	9.27	10.24	8.23	11	9.5	10.06	7.9	7.73	11.1	14.77
AKIP1	26.18	26.71	17.37	29.02	23.85	27.54	18.47	27.74	29.91	30.54
AKIRIN1	115.8	119.94	99.36	122.73	110.63	94.09	110.36	99.13	102.25	121.65
AKIRIN2	217.79	232.74	264.03	240.34	327.75	285.33	310.65	332.35	213.34	331.84
AKNA	2	2.14	2.47	2.36	1.41	3.18	3.15	2.56	3.24	2.04
AKNAD1	0.12	0.12	0.36	0.14	0	0	0.49	0.21	0.05	0.17
AKR1A1	94.65	94.59	119.27	95.87	137.49	131.72	121.45	134.26	102.95	122.98
AKR1B1	324.11	314.73	337.1	305.16	219.71	199.18	350.51	212.98	306.39	195.13
AKR1B10	0.09	0.34	0.05	0.13	0.19	0.11	0.19	0.28	0.15	0.24
AKR1B15	0.04	0.1	0	0	0.28	0.11	0.06	0	0.05	0.05
AKR1C1	0.09	0	0	0.19	0.69	0.39	0.15	0	0.18	0.28
AKR1C2	0.03	0.04	0.08	0.03	0	0.08	0.05	0.21	0.08	0
AKR1C3	0.06	0.12	0	0	0	0.08	0.07	0	0	0.13
AKR1C4	0.06	0	0	0	0	0	0	0	0	0
AKR1C6P	0	0	0.05	0	0	0	0.06	0	0	0
AKR1C8P	0	0	0	0	0	0	0	0	0	0
AKR1D1	0.05	0.16	0.09	0.03	0.04	0.13	0	0	0.18	0.09
AKR1E2	0	0	0	0	0	0	0	0	0	0
AKR7A2	31.33	30.83	30.73	30.18	28.57	28.82	30.59	26.17	37.46	23.35
AKR7A2P1	0	0	0	0	0	0	0	0	0	0
AKR7A3	4.39	3.25	4.74	4.33	7.08	6.64	3.98	7.95	4.88	4.5
AKR7L	2.21	2.98	2.31	2.14	2.7	2.33	1.82	1.92	3.66	2.39
AKT1	88.25	89.14	62.64	86.74	56.98	74.2	57.15	57.41	96.39	49.77
AKT1S1	161.95	148.31	148.44	153.36	213.07	175.12	187.15	226.21	147.74	210.53
AKT2	43.31	42.23	36.11	44.49	50.02	53.36	38.51	51.18	46.86	45.24
AKT3	19.18	18.78	13.5	23.61	17.25	19.3	12.2	13.44	19.26	15.04
AKTIP	11.82	13.19	7.69	12.82	11.99	12.01	7.44	8.84	13.2	12.07
ALAD	15.85	17.2	15.53	20.25	15.9	19.91	14.12	18.68	19.27	14.52
ALAS1	127.24	122.08	150.04	134.61	327.41	310.28	163.89	381.19	111.12	308.56
ALAS2	0	0	0	0	0	0	0	0	0	0
ALB	5.21	6.71	11.45	7.63	8.6	12.4	11.16	9.13	8.13	10.04
ALCAM	13.11	13.84	8.46	14	8.4	12.55	6.41	9.55	12.25	9.01
ALDH16A1	23.97	24.33	22.57	22.64	21.34	18.58	22.55	15.55	24.45	17.1
ALDH18A1	165.96	146.73	146.02	163.92	151.65	138.88	138.11	149.12	144.76	120.16
ALDH1A1	0.27	0.55	0.35	0.41	0.04	0.11	0.36	0.18	0.61	0.19
ALDH1A2	46.5	42.78	38.63	45.66	45.39	47.38	36.41	51.25	40.61	38.23
ALDH1A3	4.87	4.92	3.61	5.34	4.01	5.94	3.36	4.38	5.74	4.14
ALDH1B1	48.09	42.67	43.17	48.58	31.01	35.83	38.16	33.47	42.79	29.37
ALDH1L1	0.56	0.67	1.78	1.32	2.3	2.79	3.17	2.98	1.27	2.39
ALDH1L2	15.01	14.36	13.63	15.82	19.83	22.4	9.77	16.78	17.52	15.96
ALDH2	48.41	51.33	50.94	50.61	23.33	32.73	50.19	28.22	54.37	25.52
ALDH3A1	3.65	4.1	4.27	2.38	5.83	4.38	4.14	6.16	5.01	6.26
ALDH3A2	40.16	35.6	23.07	37.86	20.53	25.07	20.08	19.19	37.9	20.97
ALDH3B1	0.7	0.84	1.01	1.08	0.61	0.8	0.54	0.72	0.97	0.46
ALDH3B2	0.03	0	0.06	0.06	0.03	0	0.03	0	0.03	0.03
ALDH4A1	11.98	9.85	7.93	11.58	12.08	11.61	9.03	11	9.99	9.29
ALDH5A1	10.79	10.42	8.01	10.04	2.53	3.38	6.26	1.62	11.67	2.83
ALDH6A1	11.96	10.9	12.87	13.77	18.5	17.37	12.97	21.23	11.68	17.4
ALDH7A1	32.79	33.54	36.8	32.65	18.54	20.9	32.91	18.37	34.48	20.33
ALDH8A1	7.84	12.94	11.42	15.36	22.97	22.87	12.59	26.33	12.13	39.82
ALDH9A1	106.75	96.9	76.98	105.94	73.94	67.99	69.6	70.08	97.38	58.06
ALDOA	1404.34	1336.75	1434.75	1344.04	1185.94	1155.66	1391.18	1155.35	1266.57	1105.87
ALDOB	0.26	0.51	2.04	0.46	0.15	0.4	1.54	0.54	0.26	0.37
ALDOC	11.68	12.2	20.85	13.47	5.97	4.21	26.48	5.08	14.22	6.37
ALG1	23.35	18.79	14.67	18.56	25.16	19.15	14.18	17.76	17.77	19.62
ALG10	12.07	9.98	6.6	9.7	10.87	10.98	7.6	7.69	9.45	9.44
ALG10B	5.06	4.78	3.6	5.13	3.55	4.04	3.21	2.86	5.81	3.08
ALG11	12.94	11.25	12.38	15.46	9.49	10.2	12.6	8.48	12.86	9.87
ALG12	37.94	36.97	31.24	42.06	65.54	72.65	38.23	83.68	36.98	55.43
ALG13	53.14	51.06	66.19	49.32	67.68	50.56	71.64	55.83	47.85	67.8
ALG14	37.47	30.12	25.47	29.62	29.54	22.63	22.87	17.79	30.16	24.94
ALG1L	15.76	17.55	13.61	18.13	23.09	25.18	16.84	20.19	17.21	21.95
ALG1L2	0.08	0.08	0	0.15	0	0.1	0.08	0	0.18	0.08
ALG1L9P	1.37	1.6	1.27	2.13	1.76	1.73	0.91	2.94	2.83	1.93
ALG2	46.59	44.67	32.95	45.9	58.92	54.7	36.13	58.86	43.52	59.33
ALG3	105.89	96.65	112.59	92.76	119.65	110	114.4	121.36	99.36	117.41
ALG5	79.43	79.86	80.62	70.32	76.89	66.23	75.93	60.81	74.51	76.95
ALG6	31.15	30.4	19.68	28.55	16.58	18.01	17.45	12.27	27.2	17.98
ALG8	160.88	136.3	173.22	142.94	136.97	107.27	178.43	110.55	122.14	143.54
ALG9	13.43	12.4	10.95	12.58	18.02	18.71	10.72	20.47	12.44	16.09
ALK	0.02	0	0	0.03	0	0.01	0.01	0	0	0.01
ALKBH1	49.93	44.02	71.33	49.4	73.9	68.64	84.08	80.2	38.97	73.54
ALKBH2	82.33	90.38	83.33	75.55	117.85	111.59	82.17	97.2	87.98	107.67
ALKBH3	44.21	40.28	42.39	41.85	86.26	74.61	42.49	79.2	40.83	76.57
ALKBH4	25.73	24.84	16.28	27.13	39.26	41.08	16.75	43.43	25.9	41.93
ALKBH5	174.69	164.94	191.86	180.33	124.85	123.33	194.68	136.36	181.2	133.51
ALKBH6	27.93	29.23	13.23	29.63	28.69	25.85	17	25.09	29.76	23.66
ALKBH7	35.64	40.46	42.55	36.27	24.74	31.12	42.6	25.81	45.34	24.68
ALKBH8	19.38	20.85	19.22	21.6	13.87	16.17	16.06	11.66	17.99	18.56
ALLC	6.34	4.97	7.06	5.72	2.68	2.05	10.19	2.46	5.79	2.37
ALMS1	8.64	7.49	7.69	10.28	9.59	10.72	7.69	9.03	8.37	7.75
ALMS1P1	0.28	0.67	0.72	0.68	0.18	0.82	0.8	0.87	0.52	0.58
ALOX12	0.03	0.03	0.03	0.03	0.04	0.04	0.07	0	0.03	0.03
ALOX12B	0.39	0.39	0.9	0.5	1.11	0.81	1.03	0.52	0.42	0.68
ALOX12P2	0.1	0	0	0	0.08	0	0	0	0	0.03
ALOX15	1.09	1.22	3.57	1.18	1.62	1.52	5.65	2.82	0.8	2.15
ALOX15B	0.28	0.55	1.54	0.34	0.21	0.2	2.04	0.52	0.35	0.3
ALOX15P1	1.08	2.03	2.93	1.42	0.55	0.9	3.23	0.35	1.6	0.78
ALOX5	1.25	0.97	1.97	2.33	2.53	3.07	2.24	2.68	1.91	1.72
ALOX5AP	0	0	0.17	0.08	0.22	0	0.64	0	0.19	0.17
ALOXE3	1.61	2.12	2.65	2.96	3.32	4.42	2.65	3.27	2.43	2.86
ALPI	0.04	0	0	0.02	0.03	0	0	0.26	0	0.02
ALPK1	3.07	3.73	1.96	4.16	3.26	4.22	2.05	3.8	3.78	3.6
ALPK2	0.13	0.24	0.33	0.26	0.15	0.42	0.25	0.5	0.25	0.25
ALPK3	0.54	0.58	2.6	0.76	0.9	0.93	2.38	0.49	0.79	0.77
ALPL	4.68	5.62	5.24	5.08	3.03	4.32	4.3	2.95	5.75	2.71
ALPP	0.04	0.03	0.18	0.08	0.07	0.04	0.35	0	0.1	0.04
ALPPL2	0.12	0.21	0.41	0.21	0.17	0.3	0.17	0.09	0.24	0.16
ALS2	15.43	16.85	13.4	17.38	24.7	22.63	12.29	24.24	14.63	28.48
ALS2CL	1.68	1.76	1.16	2.23	0.95	1.7	1.1	0.85	2.75	0.91
ALS2CR11	0.18	0.31	0.43	0.32	0.15	0.17	0.63	0.16	0.18	0.38
ALS2CR12	2.15	2.78	3.4	2.67	3.68	3.88	3.43	2.96	3.05	3.82
ALX1	18.86	15.07	12.23	16.58	13.52	11.6	9.1	7.77	16.02	12.39
ALX3	0	0	0	0	0	0	0	0	0	0
ALX4	7.36	6.69	5.88	7.01	3.19	7.44	4.42	4.1	8.01	2.49
ALYREF	440.58	459.27	442.09	419.23	503.68	445.46	559.33	565.24	401.04	502.87
AMACR	8.71	7.73	4.33	7.49	6	6.69	4.16	4.54	7.65	5.84
AMBN	0.64	0.42	0.53	0.53	0.37	0.31	0.86	0.22	0.36	0.04
AMBP	0.05	0.1	0.32	0.1	0.13	0.13	0.22	0	0.23	0.11
AMBRA1	55.23	54.53	79.85	63.73	125.11	130.35	93.23	148.2	55.84	111.01
AMD1	151.59	153.14	114.24	159.35	136.6	123.48	103.59	115.99	144.16	146.02
AMDHD1	2.66	2.75	4.41	3.28	5.26	4.05	3.26	4.29	3.59	3.82
AMDHD2	7.49	5.71	4.56	5.18	3.42	2.8	5.3	1.88	6.98	3.2
AMELX	0	0.1	0.11	0.49	0.13	0	0.34	0	0	0.22
AMELY	0	0	0	0	0	0	0	0	0	0
AMER1	9.84	7.87	7.32	9.32	5.58	7.51	6.33	7.02	8.54	5.39
AMER2	0.31	0.41	0.38	0.55	0.55	1.21	0.32	1.56	0.66	0.76
AMER3	0.15	0.02	0.12	0.12	0.56	0.92	0.16	0.9	0.1	0.55
AMFR	83.85	82.37	85.02	87.89	94.63	91.23	82.23	88.94	82.78	84.27
AMH	239.94	237.93	218.14	247.52	416	399.4	270.16	425.63	277.17	475.3
AMHR2	1.82	2.08	7.15	2.76	1.26	1.42	6.91	1.4	2.5	1.33
AMIGO1	6.57	6.24	8.07	7.79	5.94	9.63	6.87	9.14	7.44	5.13
AMIGO2	3.73	4.4	3.17	4.47	2.89	4.7	3.35	4.31	4.63	3.25
AMIGO3	18.67	16.39	11.9	16.24	26.68	25.14	13.97	30.53	16.12	27.79
AMMECR1	15.66	15.12	11.78	15.96	11.84	14.06	9.11	9.05	17.1	16.11
AMMECR1L	36.01	37.33	23.47	40.34	37.09	30.62	20.81	30.3	34.62	40.02
AMN	0	0.05	0	0.09	0	0	0.05	0	0	0
AMN1	8.17	9.83	9.03	9.43	8.54	9.19	8.48	6.71	9.16	11.02
AMOT	133.37	118.5	129.72	150.85	23.84	35.8	106.47	26.38	132.66	24.74
AMOTL1	20.42	20.3	14.8	23.05	20.88	26.63	13.13	24.25	19.52	20.62
AMOTL2	25.87	25.5	24.04	27.07	58.12	50.43	29.56	54.63	24.03	47.79
AMPD1	2.42	3.02	20.62	4.87	2.05	1.95	25.87	3.18	3.29	3.15
AMPD2	63.11	59.69	56.47	64.77	89.18	99.17	57.41	97.32	64.02	81.94
AMPD3	0.66	0.6	0.45	0.71	0.38	0.57	0.51	0.45	0.66	0.41
AMPH	5.52	5.47	4.83	6.35	3.03	4.36	3.42	2.39	6.7	3.09
AMT	4.42	4.27	4.1	5.58	2.93	4.32	2.98	3.12	6.45	2.42
AMTN	0	0	0	0	0	0	0	0	0	0
AMY1A	0	0	0	0	0	0	0	0	0	0
AMY1B	0	0	0.12	0	0	0	0	0	0	0
AMY1C	0	0	0	0	0	0	0	0	0	0
AMY2A	0.11	0.18	0.7	0.13	0.17	0.09	0.23	0.2	0.21	0.34
AMY2B	7.51	6.74	8.7	8.79	8.35	7.64	8.94	6.07	8.15	7.23
AMZ1	0.4	0.28	1.35	0.57	0.34	0.29	1.79	0.48	0.29	0.39
AMZ2	196.84	180.01	267.54	188.56	249.58	308	267.94	265.66	197.94	225.33
AMZ2P1	11.47	12.74	22.84	14.65	28.06	37.33	25.78	31.41	14.71	27.16
ANAPC1	52.92	45	43.44	49.28	48.32	43.71	37.24	41.3	44	40.24
ANAPC10	31.96	32.67	23.24	29.62	45.88	44.08	20.3	36.36	31.07	44.33
ANAPC11	207.34	228.45	221.19	207.12	186.53	231.3	198.57	173.44	249.56	181.62
ANAPC13	95.6	96.51	76.14	93.84	128.21	100.46	79.79	101.28	92.22	159.15
ANAPC15	51.85	50.01	49.78	49.56	23.73	22.75	48.05	19.76	51.34	23.18
ANAPC16	26.66	27.06	23.57	25.73	19.26	19.59	24.58	15.22	28.35	21.81
ANAPC1P1	0.09	0.13	0.2	0.18	0.18	0.06	0.31	0.28	0.1	0.1
ANAPC2	39.77	38.7	34.32	39.1	53.53	53.27	37.81	49.74	40.94	47.63
ANAPC4	19.24	16.61	10.33	17.59	17.28	16.07	8.95	15.08	16.06	15.19
ANAPC5	177.42	164.99	176.54	169.33	102.97	104.6	157.96	98.87	163.43	80.02
ANAPC7	110.81	104.63	98.19	103.22	165.48	139.55	113.13	154.87	93.84	159.76
ANG	4.77	4.6	5.48	3.97	1.27	3.45	3.47	2.84	6.71	1.08
ANGEL1	40.69	32.84	26.25	38.8	49.27	48.11	25.06	52.6	34.92	38.84
ANGEL2	17.72	16.03	11.1	16.31	15.71	13.39	10.61	10.99	17.07	14.08
ANGPT1	0.06	0.12	0.03	0.14	0.04	0.08	0.05	0	0.09	0.08
ANGPT2	0.04	0.04	0.1	0.09	0.05	0.03	0.1	0	0.03	0.07
ANGPT4	0.06	0.01	0.15	0.03	0.24	0.19	0.29	0.14	0.09	0.14
ANGPTL1	0.04	0.08	0.1	0.12	0.1	0.1	0.15	0.06	0.04	0.17
ANGPTL2	0.39	0.32	0.33	0.46	0.33	0.44	0.41	0.42	0.22	0.27
ANGPTL3	0	0	0.08	0	0.03	0	0.05	0	0.03	0
ANGPTL4	4.32	4.97	5.91	4.83	1.15	1.4	7.8	1.6	5.06	1.34
ANGPTL5	0	0	0	0	0	0	0	0	0	0
ANGPTL6	0.16	0.3	0.26	0.2	0.16	0.05	0.31	0.49	0.46	0.38
ANGPTL7	0.03	0.12	0	0	0	0	0.07	0	0	0.03
ANGPTL8	0	0.42	0.46	0.17	0.11	0	0.57	0.53	0.1	0
ANHX	0	0	0	0	0	0	0	0	0	0
ANK1	7.07	7.5	8.24	10.19	13.44	17.86	10.84	19.63	8.08	15.56
ANK2	5.63	5.52	2.84	6.46	6.9	10.98	2.21	8.21	6.65	7.11
ANK3	6.33	6.4	4.45	6.98	4.71	6.42	3.47	4.65	6.54	4.39
ANKAR	3.55	3.89	6.8	4.05	5.08	4.63	6.57	3.06	3.05	6.84
ANKDD1A	0.79	1.28	0.98	1.49	0.71	0.87	0.87	1.04	1.56	0.83
ANKDD1B	0.33	0.57	0.5	0.63	0.33	0.34	0.43	0.43	0.82	0.47
ANKEF1	4.01	3.91	6.98	4.4	3.26	3.35	7.81	3.21	3.96	2.65
ANKFN1	0	0.03	0	0.06	0.15	0.07	0.06	0.27	0.03	0.18
ANKFY1	36.5	32.23	16.94	36.89	49.82	46.28	16.54	46.51	30.74	43.3
ANKH	10.13	11	6.69	11.34	7.14	7.79	6.09	7.07	10.73	7.32
ANKHD1	54.46	53.36	51.18	65.37	95.09	90.62	62.54	112.56	50.31	91.7
ANKHD1-EIF4EBP3	15.22	12.91	43.37	16.41	25.8	25.97	43.56	21.82	12.37	26.1
ANKIB1	14.66	14.88	10.74	16.43	15.33	15.95	10.57	14.27	15.53	14.29
ANKK1	1.64	2.35	2.21	2.52	2.61	2.48	2.32	1.62	2.68	3.84
ANKLE1	6.36	7.6	12	8	3.85	3.17	11.09	2.89	9.2	4.1
ANKLE2	71.69	69.94	60.81	71.92	117.17	110.55	66.2	118.37	63.05	109.11
ANKMY1	5.56	5.32	2.45	6.77	8.49	10.21	2.61	5.15	6	5.72
ANKMY2	20.01	18.91	18.18	20.39	17.01	19.2	16.5	16.56	18.89	17.69
ANKRA2	30.27	34.29	28.84	35.86	67.2	60.41	33.31	59.61	30.31	60.12
ANKRD1	7.21	4.82	1.38	4.98	3.35	2.42	3.06	3.77	3.15	2.09
ANKRD10	37.93	37.33	28.37	44.06	36.13	38.23	28.07	36.83	43.71	41.11
ANKRD11	78.97	80.42	64.78	84.38	75.96	73.24	66.91	63.26	87.79	78.32
ANKRD12	5.63	6.65	4.92	6.49	5.59	5.99	4.79	4.18	7.32	9.35
ANKRD13A	32.84	32.96	34.87	35.97	38.7	37.42	36.04	42.83	32.24	37.49
ANKRD13B	27.44	31.26	22.37	32.6	26.4	34.64	19.83	29.16	35.92	31.47
ANKRD13C	35.81	37.39	28.43	39.51	43.95	40.96	30.4	34.8	32.47	46
ANKRD13D	20.56	21.1	16	21.29	16.28	22.36	15.89	14.65	24.25	16.91
ANKRD16	12.38	12.45	9.49	10.13	14.68	17.38	9.09	14.35	15.52	14.32
ANKRD17	64.86	58.03	59.26	73.17	103.98	102.68	55.58	117.76	59.34	100.57
ANKRD18A	8.7	9.34	12.88	9.23	14.62	16.94	13.48	11.97	11.81	17.63
ANKRD18B	11.85	12.81	18.84	12.85	13	13.72	15.32	9.79	17.79	22.66
ANKRD18CP	1.59	1.59	1.84	1.74	1.62	1.87	1.53	1.58	2.05	1.76
ANKRD18DP	0.75	1.11	0.8	0.81	1.75	1.75	1.07	1.19	1.24	1.36
ANKRD19P	29.56	27.32	24.01	29.35	37.68	46.42	20.26	39.06	34.44	41.15
ANKRD2	0.15	0.25	0.38	0.25	0.25	0.06	0.68	0.32	0.16	0.11
ANKRD20A1	1.66	0.78	1.8	0.61	0	3.3	1.03	2.99	1.02	2.47
ANKRD20A11P	0.13	0	0	0.13	0	0	0	0.21	0	0
ANKRD20A12P	9.14	9.35	11.13	11.66	31.17	24.13	19.13	24.95	7.61	26.62
ANKRD20A19P	0.01	0	0.01	0.01	0.04	0.12	0.02	0.08	0.08	0.04
ANKRD20A2	0	0.32	0.67	0.63	1.1	0.43	0.28	0	1.21	0.97
ANKRD20A3	0.37	0.14	0	0.37	0.18	0.23	0	0	0	0.22
ANKRD20A4	1.92	2.88	2.12	3.18	4.23	3.65	1.64	2.96	3.42	4.35
ANKRD20A5P	0.27	0.3	0.24	0.55	0.42	0.42	0.19	0.39	0.64	0.45
ANKRD20A8P	1.73	2	2.24	2.12	3.88	4.47	2.04	3.64	2.86	4.81
ANKRD20A9P	0.07	0	0	0.02	0.14	0.09	0.03	0.15	0.14	0.23
ANKRD22	0	0	0.09	0	0	0	0	0	0	0
ANKRD23	4.37	4.72	3.07	5.18	4.68	5.2	2.86	3.86	4.53	3.06
ANKRD24	3.55	5.83	8.47	5.37	7.32	8.47	8.6	7.14	6.64	9.26
ANKRD26	8.26	7.69	8.44	8.85	8.75	9.12	8.84	6.6	9.62	13.52
ANKRD26P1	1.87	2.49	9.43	2.93	1.11	1.06	11.1	1.43	2.2	1.51
ANKRD26P3	0.04	0.02	0	0.02	0	0	0	0	0	0.02
ANKRD27	28.72	32.35	25.66	35.98	20.46	21.79	24.05	18.9	32.14	22.17
ANKRD28	19.26	20.4	15.11	22.52	24.87	28.56	12.16	26.15	20.58	25.12
ANKRD29	3.27	3.13	4.25	3.67	2.46	3.22	3.28	2.58	4.42	3.15
ANKRD30A	0	0	0	0	0	0	0	0	0	0
ANKRD30B	0	0	0	0	0.02	0	0	0	0	0
ANKRD30BL	0	0	0.01	0	0	0	0	0	0	0
ANKRD30BP2	0.02	0	0.04	0	0.03	0.03	0	0	0.07	0
ANKRD30BP3	0	0	0.18	0	0	0.07	0	0	0	0
ANKRD31	1.99	1.82	3.04	2.2	3.25	3.62	2.08	2.65	1.91	3.72
ANKRD33	0	0.14	0.04	0.04	0	0	0.05	0	0.1	0.05
ANKRD33B	2.45	2.43	2.17	3.39	0.91	2.57	1.64	1.32	3.03	1.1
ANKRD34A	4.64	4.91	6.29	5.24	3.14	6.31	7.58	5.83	5.3	3.78
ANKRD34B	2.32	2.02	1.7	2.26	0.86	1.21	1.43	0.76	2.48	0.77
ANKRD34C	0.04	0.02	0.04	0.04	0.02	0.03	0.03	0	0.07	0
ANKRD35	0.66	0.94	4.36	0.97	0.27	0.25	4.53	0.45	0.85	0.53
ANKRD36	8.46	6.88	5.89	8.52	7.48	9.55	4.17	6.82	10.92	7.36
ANKRD36B	6.68	7.03	4.73	7.03	6.82	8.87	4.12	7.06	8.95	7.2
ANKRD36BP1	0	0	0.04	0.04	0	0	0	0	0	0
ANKRD36BP2	0.04	0.08	0.04	0.12	0.16	0	0.09	0	0	0
ANKRD36C	4.69	4.5	3.77	5.51	4.75	6.1	3.5	5.46	6.55	4.81
ANKRD37	3.07	3.15	1	2.8	2.37	3.33	3.56	1.46	2.24	2.5
ANKRD39	34.42	31.4	25.55	31.7	21.49	30.65	22.77	32.66	34.51	25.48
ANKRD40	74.79	75.5	85.26	78.64	52.57	51.34	82.03	45.01	74.18	65.5
ANKRD42	12.06	11.21	11.94	12.2	17.62	16.26	11.61	17.08	11.18	20.56
ANKRD44	2.89	3.72	2.18	3.49	3.92	5.81	2.3	5.38	2.95	4.39
ANKRD45	1	0.69	2.27	1.56	0.52	0.56	2.59	0.16	1.26	0.56
ANKRD46	28.01	28.48	27.09	29.27	15.34	19.65	24.59	14.52	26.37	18.85
ANKRD49	25.77	24.02	16.65	28.48	26.48	28.67	15.43	27.15	26.02	30.8
ANKRD50	6.85	7.65	4.88	9.01	6.08	9.04	3.83	6.43	8.26	6.77
ANKRD52	41.42	33.97	19.19	39.88	24.21	32.51	19.8	27.95	36.86	21.34
ANKRD53	0.43	0.42	0.19	0.63	0.7	0.37	0.43	0.33	0.37	0.83
ANKRD54	63.02	66.47	58.66	61.24	70.43	80.17	57.81	68.08	71.43	63.74
ANKRD55	0	0	0.03	0	0	0.07	0	0.09	0.06	0.06
ANKRD6	6.54	7.11	4.84	7.34	6.82	9.66	3.28	7.15	6.75	7.79
ANKRD60	0.04	0	0.02	0	0.03	0	0.07	0	0.02	0.02
ANKRD61	2.49	2.18	4.75	2.66	3.12	2.59	6.27	2.5	2.19	3.48
ANKRD62	0.03	0.06	0.05	0.04	0.04	0.04	0.08	0.09	0.07	0.03
ANKRD62P1-PARP4P3	0	0	0	0	0	0	0	0	0.05	0
ANKRD63	1.8	1.1	0.46	1.78	0.82	0.97	0.49	0.71	1.73	0.58
ANKRD65	0.31	0.48	0.09	0.69	0.4	0.77	1.16	0.69	1.26	0.69
ANKRD66	0	0	0.37	0.14	0.09	0.09	0.38	0	0.08	0
ANKRD7	1.97	1.46	1.13	1.16	1.19	1.26	0.59	0.66	1.33	1.18
ANKRD9	26.21	25.66	16.78	32.21	21.02	33.99	18.83	27.97	37.52	28.33
ANKS1A	27.68	27.16	19.2	31.39	30.26	30.79	18.72	32.89	27.64	30.04
ANKS1B	0.61	0.89	0.8	1	1.46	1.47	0.91	1.15	0.78	1.5
ANKS3	34.75	39.06	34.42	38.1	69.89	63.87	37.89	64.45	38.3	71.73
ANKS4B	0.07	0.12	0.44	0.41	0	0.12	0.37	0.15	0.05	0.05
ANKS6	19.41	19.43	17.87	20.29	14.38	20.05	15.61	15.72	21.04	13.71
ANKUB1	0	0	0.15	0.13	0.05	0	0.12	0	0	0.04
ANKZF1	30.42	32.01	30.68	34.87	29.83	36.01	28.14	27.64	38.65	25.24
ANLN	65.84	63.06	58.28	72.02	56.2	60.1	54.97	61.05	56.09	52.58
ANO1	0.29	0.13	0.31	0.2	0.12	0.23	0.18	0.36	0.35	0.08
ANO10	24	23.07	16.17	26.05	22.74	28.7	14.34	28.19	23.4	22.99
ANO2	0	0	0	0	0	0	0	0	0	0
ANO3	0.01	0.01	0.01	0	0.02	0.02	0	0	0	0
ANO4	1.82	1.57	0.97	2.03	1.24	2.17	0.97	1.31	2.05	1.12
ANO5	3.13	2.86	2.34	3.95	1.48	1.6	1.82	1.18	3.39	1.53
ANO6	15.84	15.35	13.34	19.43	13.47	18.57	11.42	15.5	16.37	13.29
ANO7	1.3	0.84	0.59	1.23	0.69	0.61	0.56	0.68	0.67	0.52
ANO8	8.26	9.58	7.35	10.61	6.48	9.76	8.35	8.06	11.11	7.14
ANO9	0.2	0.02	0	0.02	0.06	0.06	0.08	0.08	0.03	0.13
ANOS1	0	0.01	0	0	0	0	0.02	0	0	0.01
ANP32A	234.8	236.71	161.24	228.87	98.13	99.69	161.62	101.49	210.44	125.39
ANP32AP1	0.58	0	0.12	0.46	0.15	0	0.26	0.36	0.53	0
ANP32B	314.69	299.63	226.05	284.52	149.43	126.57	229.36	126.17	294.8	182.3
ANP32C	0.22	0	0	0	0	0	0	0	0	0
ANP32D	0	0	0	0	0	0	0	0	0	0
ANP32E	100.69	100.22	93.44	103.96	46.99	46.84	92.57	42.6	97.06	63.39
ANPEP	4.75	6.04	27.6	7.91	2.68	4.62	24.58	3.53	8.14	4.33
ANTXR1	20.57	17.98	15.25	20.36	14.67	15.79	12.98	15.73	18.14	12.36
ANTXR2	5.64	7.15	6	7.86	3.37	5.05	4.44	3.57	5.03	3.79
ANTXRL	0	0	0.16	0	0	0	0.07	0	0	0
ANTXRLP1	0	0	0.07	0	0	0	0	0.19	0	0
ANXA1	8.67	9.65	6.18	11.25	2.33	3.97	5.79	5.34	8.95	4.26
ANXA10	0	0	0	0	0	0	0	0	0	0
ANXA11	84.09	81.34	60.94	84.63	62.24	75.87	52.64	66.66	85.95	57
ANXA13	0.1	0	0.05	0.09	0	0	0.11	0	0.28	0
ANXA2	138.95	137.19	108.09	139.67	48.46	54.84	104.16	56.51	127	51.71
ANXA2P1	0.44	0.75	0.41	0.72	0.43	0.34	0.54	0.33	0.43	1.55
ANXA2P2	0	0	0	0	0	0	0	0	0	0
ANXA2P3	0	0	0	0	0	0	0	0	0	0
ANXA2R	3.1	2.92	3.72	4.2	4.44	4.72	3.42	4.77	6.07	4.49
ANXA3	2.66	2.86	2.36	3.02	2.96	3.97	1.81	6	3.03	3.93
ANXA4	17.99	17.8	19.93	20.44	18.27	22.38	20.44	19.17	18.85	17.92
ANXA5	325.55	319.08	337.93	351.04	277.94	273.63	347.06	343.05	294.51	298.3
ANXA6	68.92	67.64	74.94	73.45	45.33	62.77	65.08	48.58	69.81	39.77
ANXA7	86.28	74.2	60.94	76.63	63.15	63.35	57.14	59.96	73.57	53.88
ANXA8	0.56	0.69	1.08	0.87	0.55	0.57	0.76	0.35	1.13	0.28
ANXA8L1	0	0	0.21	0	0	0	0	0	0.12	0
ANXA9	0.23	0.27	1.04	0.27	0.1	0.1	1.42	0.24	0.18	0.04
AOAH	0.27	0.21	0.19	0.21	0.11	0.23	0.2	0.09	0.21	0.1
AOC1	0	0	0	0	0	0	0.03	0	0	0
AOC2	15.92	17.66	24.78	22.18	43.49	34.03	28.54	41.73	17.86	46.04
AOC3	12.87	16.01	28.19	17.25	14.63	10.7	34.81	12.27	13.84	17.74
AOC4P	0.99	1.78	5.93	1.69	0.75	0.79	9.18	0.8	1.87	1.13
AOX1	0.15	0.25	1.26	0.28	0.26	0.35	1.2	0.17	0.19	0.34
AOX3P-AOX2P	0.03	0.09	0.08	0.11	0	0	0.1	0.05	0.03	0.03
AP1AR	14.46	13.87	9.41	13.76	9.53	10.05	7.06	8.4	13.16	10.98
AP1B1	130.09	125.07	121.75	134.61	229.77	223.2	124.86	239.34	128.53	199.49
AP1B1P1	0	0	0	0	0	0	0	0.28	0.1	0
AP1G1	54.85	49.85	45.61	59.55	77.71	68.9	50.55	80.04	46.73	75.54
AP1G2	54.84	50.79	38.1	59.78	48.92	62.41	33.72	54.07	58.11	45.01
AP1M1	100.18	97.46	96.71	111.33	157.99	142.61	107.92	156.82	102.86	139.98
AP1M2	1.43	1.55	1.08	1.05	0.96	0.66	1.84	0.63	1.02	0.91
AP1S1	68.32	73.67	55.63	75.23	43.31	52.68	59.1	53.07	74.61	52.92
AP1S2	31.37	31.25	24.98	29.1	11.75	13.03	20.06	12.73	26.66	15.77
AP1S3	5.72	5.87	3.23	6.87	4.9	6.33	3.21	4.25	6.59	6.99
AP2A1	62.85	60.03	49.25	68.72	57.89	74.54	47.06	62.71	69.68	48.94
AP2A2	65.94	63.86	54.31	68.76	107.51	114.86	61.73	112.66	62.58	95.97
AP2B1	123.52	104.37	100.21	128.21	144.39	158.28	93.33	178	112.15	123.35
AP2M1	277.25	270.46	275.67	271.85	271.29	269.26	287.89	269.6	251.58	244.41
AP2S1	363.22	347.87	336.69	358.27	473.56	473.07	331.12	481.3	376.33	472.43
AP3B1	36.76	33.06	24.61	35.49	47.62	57.05	20.06	50.95	33.39	38.33
AP3B2	7.33	7.01	12.11	8.19	22.27	22.43	16.56	25.43	6.74	18.92
AP3D1	167.74	169.06	143.34	181.2	255.75	258.43	149.26	268.92	170.84	248.41
AP3M1	48.02	40.87	33.82	45.26	55.63	45.53	36.81	48.73	34.85	53.75
AP3M2	27.37	22.22	16.34	23.07	17.98	19.39	13.51	16.5	23.21	15.91
AP3S1	50.17	48.8	31.07	47.98	22.47	25.08	26.37	20.51	51.32	28.44
AP3S2	20.03	15.47	13.76	17.53	29.81	28.23	14.61	34.14	18.4	28.59
AP4B1	27.29	26.98	25.85	28.5	53.78	49.45	28	54.58	28.45	46.82
AP4E1	7.45	7.79	12.78	8.58	9.75	9.2	12.63	10.96	7.18	12.12
AP4M1	11.45	8.72	5.35	9.88	16.18	16.67	6.27	15.27	11.54	12.49
AP4S1	5.92	5.62	4.75	4.92	6.02	3.96	4.3	3.7	4.75	6.07
AP5B1	18.32	16.71	10.71	19.06	14.34	13.98	13.4	13.53	16.33	12.07
AP5M1	32.66	34.58	29.36	39.7	41.4	35.89	29.31	33.16	31.2	43.12
AP5S1	15.92	13.09	10.15	12.71	27.62	26.36	9.07	24.79	13.99	22.56
AP5Z1	13.05	12.76	8.9	12.99	25.95	17.1	13.94	25.26	9.76	25.73
APAF1	10.9	14.22	21.13	14.78	17.66	20.94	21.86	22.19	13.02	19.6
APBA1	1.91	2.12	1.74	2.16	1.25	2.03	1.82	1.39	1.77	1.23
APBA2	12.83	13.71	6.86	14.3	7.16	9.99	7.4	7.4	15.79	6.92
APBA3	16.79	18.31	10.86	17.92	26.18	31.4	10.51	25.47	19.31	21.68
APBB1	102.91	105.45	133.84	115.87	161.33	174.37	144.75	193.85	103.61	159.39
APBB1IP	0.03	0.18	0.17	0.18	0.1	0.13	0.12	0.08	0.12	0
APBB2	4.12	4.13	2.49	4.7	3.96	6.15	2.19	4.46	4.37	3.56
APBB3	15.85	15.45	13.39	15.65	36.44	32.34	13.75	31.6	17.66	30.5
APC	12.19	12.31	20.05	16.16	14.59	15.52	19.09	12.86	12.35	16.52
APC2	16.2	14.59	9.49	14.86	5.4	2.55	18.24	4.2	10.77	4.84
APCDD1	3.08	3.2	3.74	3.51	1.22	3.66	1.97	2.79	5.41	2.03
APCDD1L	0	0	0	0	0	0	0	0	0	0
APCS	0	0	0	0	0	0	0	0	0	0
APEH	55.29	53.75	52.66	56.9	45.2	55.84	42.9	42.3	63.92	36.5
APELA	0	0.05	0.03	0.08	0.04	0	0	0	0.12	0
APEX1	315.82	299.15	240.72	283.39	308.32	224.54	266.44	277.94	253.1	271.93
APEX2	67.28	61.64	67.62	69.95	133.33	131.48	71.24	143.61	69.38	128.38
APH1A	204.67	184.21	158.52	180.51	216.75	183.91	163.06	195.77	184.19	182.35
APH1B	4.44	3.84	3.17	4.79	2.23	2.07	2.89	1.86	4.07	1.98
API5	92.25	89.98	83.45	98.8	45.64	42.66	73.51	38.05	85.25	51.58
APIP	55.41	55.96	39.4	52.54	25.38	23.29	39.21	19.25	48.63	24.51
APITD1-CORT	5.98	3.86	5.14	4.03	6.14	5.28	6.47	5.45	4.07	4.66
APLF	2	2.44	2.16	2.36	4.01	5.01	2.34	2.9	2.12	4.63
APLN	1.39	1.19	0.62	1.16	0.23	0.43	0.58	0.2	1.46	0.32
APLNR	0.31	0.42	0.11	0.38	0.05	0.05	0.26	0.22	0.54	0.12
APLP1	15.31	17.53	17.2	21.7	20.92	31.16	20.43	32.96	18.88	21.83
APLP2	202.54	188.17	130.74	189.86	82.78	76.62	116.64	86.75	178.83	81.45
APMAP	93.26	87.4	58.11	94.48	80.67	68.34	57.33	75.26	80.49	80.18
APOA1	4.5	5.7	23.62	4.58	5.82	5.56	31.1	8.84	6.47	8.51
APOA2	0.34	1.34	2.92	1.7	0.45	1.07	4.17	1.06	0.98	1.27
APOA4	0.25	0.39	0.21	0.29	0	0.12	0.54	0	0.28	0.05
APOA5	0	0.11	0	0.07	0.1	0	0	0	0	0
APOB	0	0	0	0	0	0	0.01	0	0	0
APOBEC1	0	0.17	0	0	0	0	0	0	0	0
APOBEC2	0	0	0	0	0	0.22	0	0	0	0
APOBEC3A	0	0	0.07	0	0	0	0.07	0	0.26	0
APOBEC3B	11.03	12.45	7.54	13.86	6.15	6.38	8.53	9.14	12.18	5.65
APOBEC3C	55.55	48.93	44.7	57.1	84.94	129.03	38.35	100.64	64.28	86.51
APOBEC3D	2.67	3.25	9.27	3.89	4.62	5.55	13.48	4.9	4.03	4.35
APOBEC3F	5.82	6.74	16.02	7.15	6.84	11.04	21.54	9.31	8.37	7.09
APOBEC3G	0.43	0.58	4.55	0.59	0.06	0.27	7.54	0.79	0.56	0.27
APOBEC3H	1.13	1.37	2.12	2.64	2.85	4.4	1.63	4.12	1.28	2.31
APOBEC4	0	0	0	0	0	0	0	0	0	0
APOBR	0.11	0.25	0.51	0.36	0.29	0.48	0.39	0.23	0.27	0.29
APOC1	23.59	26.95	28.08	21.26	10.16	9.87	20	10.2	32.5	10.17
APOC1P1	1.88	1.29	2.95	0.9	0.34	1.8	3.27	1.51	0.85	0.96
APOC2	0.42	0.41	1.89	0.31	0.27	0.26	1.85	0	0.48	0.55
APOC3	0.15	0	0.16	0	0	0	0	0	0	0
APOC4	0.13	0.12	2.02	0.38	0.33	0.47	2.24	0	0.72	0.27
APOD	0.19	0.57	0.34	0.83	0	0.48	0.64	0.2	0.81	0.27
APOE	39.93	60.3	112.62	54.5	43.49	32.27	162.61	48.55	49.78	67
APOF	0.55	0.74	0.32	0.38	0.17	0.05	0.42	0	1.16	0.13
APOH	0.18	0	0.19	0	0	0.15	0.07	0	0	0
APOL1	0.05	0	0	0.02	0	0	0	0	0	0
APOL2	11.56	11.19	7.51	11.25	7.98	8.79	8.08	7.59	10.9	7.84
APOL3	0.13	0.19	0.47	0.38	0.04	0.04	0.96	0.1	0.23	0.11
APOL4	0.39	0.38	1.34	0.67	0.14	0.15	1.85	0.2	0.52	0.41
APOL5	0	0	0	0	0	0	0	0	0	0
APOL6	0.01	0.03	0.01	0.05	0.01	0.02	0.03	0.02	0.01	0.03
APOLD1	3.01	3.65	2.99	3.87	2.73	3.8	2.51	3.89	3.79	3.69
APOM	4.66	3.94	5.86	4.5	3.33	2.63	3.37	2.3	4.46	3.47
APOO	43.69	42.74	43.25	42.5	25.85	33.31	44.12	23.79	42.81	29.8
APOOL	14.28	11.97	8.31	13.04	11.43	11.31	7.36	8.93	13.14	10.82
APOOP5	0	0	0	0.07	0	0	0.08	0	0	0
APOPT1	51.6	54.13	58.38	50.92	63.09	61.15	72.16	73.35	49.05	66.97
APP	199.25	183.22	115.75	200.68	96.94	111.66	94.48	93.65	188.21	81.69
APPBP2	29.51	33.39	38.01	35.88	43.25	42.32	43.73	45.86	29.1	50.4
APPL1	19.67	19.92	17.48	22.05	13.71	13.94	16.96	12.67	18.28	15.21
APPL2	15.3	14.78	10.01	16.52	10.06	12.87	8.54	9	15.34	10.32
APRT	393.04	376.38	395.45	329.08	231.74	231.52	348.94	176.77	422.97	212.85
APTX	57.41	65.34	45.26	65.51	93.86	91.49	42	94.3	65.8	98.32
AQP1	2.13	2.41	1.55	2.74	4.68	5.21	1.24	3.95	3.15	3.97
AQP10	0.32	0.39	1.74	0.43	0.16	0.25	2.24	0.12	0.23	0.25
AQP11	1.19	0.74	0.28	0.75	0.47	1.02	0.51	0.51	0.71	0.35
AQP12A	0	0	0	0	0	0	0	0	0	0
AQP12B	0	0	0	0	0	0	0	0	0	0
AQP2	0	0	0	0	0	0	0.02	0	0	0.02
AQP3	8.88	8.44	9.64	10.05	4.39	6.26	11.46	6.77	10.27	4.13
AQP4	0.19	0.24	0.24	0.27	0.07	0.25	0.14	0.24	0.07	0.07
AQP5	0	0	0	0	0	0	0	0	0	0
AQP6	0.11	0.16	0.14	0.21	0.31	0.17	0.26	0.16	0.27	0.17
AQP7	0	0.06	0.12	0.09	0.09	0	0.16	0.14	0.11	0
AQP7P1	0.09	0.04	0.05	0.09	0.06	0.08	0	0	0.33	0.07
AQP7P3	0.6	0.88	0.16	1.19	0.39	1.12	0.66	0.92	1.54	1.27
AQP8	1.39	1.35	3.42	1.1	1.23	1.04	4.96	2.39	0.76	2.29
AQP9	0	0	0.03	0.05	0	0	0	0	0.03	0.03
AQR	29.75	28.16	37.95	29.84	38.96	31.6	33.82	35.72	22.82	32.46
AR	0.15	0.12	0.15	0.09	0.14	0.23	0.09	0.08	0.18	0.11
ARAF	83.84	77.23	88.81	90.83	118.7	124.19	90.16	116.53	86.17	102.02
ARAP1	23.92	24.66	14.15	28.08	24.75	30.32	13.78	30.85	26.77	23.28
ARAP2	2.34	2.34	1.55	2.37	2.32	2.98	1.23	2.31	2.09	2.16
ARAP3	4.16	4.55	3.41	5.77	4.49	6.62	3.38	5.64	5.6	4.29
ARC	13.44	16.18	13.44	17.79	26.78	30.59	24.28	40.09	10.7	29.51
ARCN1	186.88	174.76	238.13	194.59	163.33	141.21	249.74	159.61	167.18	175.52
AREG	1.65	1.83	1.45	1.52	2.54	2.27	1.7	2.63	1.75	2.65
AREL1	25.43	20.71	19.89	25.53	39.28	37.8	21.79	38.59	19.75	33.93
ARF1	1140.48	1117.25	983.87	1184.14	813.47	798.99	987.75	848.06	1142.12	786.94
ARF3	86.43	77.76	54.99	78.88	65.74	66.69	56.1	69.71	77.16	60
ARF4	199.29	181.83	182.58	188.47	159.75	117.99	209.47	138.6	175.28	175.43
ARF5	246.24	244.94	256.19	241.89	184.78	178.21	264.38	192.59	265.52	193.12
ARF6	59.29	60.82	52.57	59	73.85	71.09	61.54	78.97	58.32	78.04
ARFGAP1	71.36	72.87	33.86	75.62	122.28	108.67	39.95	121.32	74.29	131.17
ARFGAP2	73.51	63.9	33.47	59.8	121.63	102.86	33.24	97.89	63.46	96.32
ARFGAP3	25.29	23.35	16.76	25.1	23.41	25.23	15.1	23.12	25.05	23.23
ARFGEF1	13.2	13.21	10.29	14.91	15.36	13.71	10.4	13.05	11.63	14.1
ARFGEF2	19.14	17.48	15.47	20.83	28.56	27.33	15.87	31.7	16.04	25.42
ARFGEF3	3.17	3.02	2.23	3.53	2.86	3.83	1.57	3.74	3.03	2.48
ARFIP1	28.68	27.56	15.78	30.38	26.01	25.32	11.5	22.37	26.85	33.79
ARFIP2	46.64	40.57	26.82	43.16	59.19	63.84	29.44	62.19	39.8	48.27
ARFRP1	14.81	12.72	6.09	12.26	12.39	13.24	5.77	9.35	13.78	9.39
ARG1	0.05	0	0	0	0	0	0	0	0	0
ARG2	32.25	35.43	33.15	35.97	42.62	41.64	33.86	45.18	31.72	42.12
ARGFX	0	0	0	0	0	0	0	0	0	0.01
ARGFXP2	0	0	0.06	0	0	0	0.07	0	0.07	0
ARGLU1	102.38	105.72	117.09	112.17	134.44	125.65	130.51	146.99	103.05	125.21
ARHGAP1	40.82	36.5	29.71	42.28	38.47	43.81	27.61	43.29	46.1	38.1
ARHGAP10	13.36	13.24	7.39	14.02	19.92	19.14	6	18.15	14.36	17.55
ARHGAP11A	29.16	28.05	27.98	36.16	30.03	29.96	27.51	27.78	26.87	28.94
ARHGAP11B	18.08	18.53	18.66	23.94	35.75	39.7	18.41	39.39	20.73	30.56
ARHGAP12	7	7.17	3.62	7.82	4.19	5.49	2.94	3.39	6.48	5.32
ARHGAP15	0	0	0	0	0.05	0	0	0.13	0.14	0
ARHGAP17	61.67	56.91	45.43	65.28	45.11	44.69	44.4	44.54	58.42	46.77
ARHGAP18	4.74	3.9	3.14	4.62	2.54	3.46	2.89	1.97	4.18	2.22
ARHGAP19	25.53	25.73	23.85	31.21	14.22	16.85	21.5	13.44	25.83	14.03
ARHGAP20	3.87	3.64	3	4.38	3.72	4.79	2.37	2.97	4.05	2.57
ARHGAP21	25.14	24.12	23.08	27.92	20.98	28.82	20.17	22.51	27.2	20.61
ARHGAP22	15.22	16.2	13.79	15.45	18.5	28.63	11.55	19.78	21.19	18.43
ARHGAP23	1.53	1.68	2.05	2.11	1.24	1.99	1.9	1.66	2.67	1.71
ARHGAP24	1.18	1.1	0.48	1.02	2.08	2.93	0.5	2.64	1.37	2.11
ARHGAP25	0.24	0.29	0.34	0.46	0.28	0.39	0.21	0.08	0.33	0.2
ARHGAP26	3.5	3.61	2.21	4.07	3.82	5.52	1.73	4.89	4.41	3.84
ARHGAP27	16.86	17.53	30.96	20.97	20.92	22.28	30.79	19.9	19.91	18.4
ARHGAP27P1	4.21	5.06	5.3	5.77	8.35	7.29	6.27	8.16	5.67	8.98
ARHGAP27P1-BPTFP1-KPNA2P3	10.34	11.33	13.23	11.85	11.17	10.86	15.59	9.51	11.9	9.51
ARHGAP28	1.28	0.92	0.61	1.03	0.48	0.73	0.59	0.5	1.25	0.5
ARHGAP29	4.71	4.88	3.56	5.44	4.08	5.48	2.57	4.16	5.32	4.54
ARHGAP30	2.42	3.3	11.69	4.56	5.98	4.59	19.87	5.52	3.25	6.95
ARHGAP31	2.2	2.38	2.11	2.78	2.52	3.65	1.67	3.32	2.9	2.01
ARHGAP32	6.54	6.28	4.64	7.2	11.43	17.19	3.69	13.41	7.49	10.54
ARHGAP33	18.94	18.49	25.46	19.93	28.3	41.53	34.13	35.85	21.31	32.93
ARHGAP35	24.57	25.38	26.67	31.2	31.43	34.69	25.99	34.89	23.59	31.36
ARHGAP36	0.21	0.19	0.27	0.34	0.06	0.06	0.39	0.08	0.67	0.15
ARHGAP39	24.88	25.32	15.85	28.18	31.99	39.06	16.5	41.59	27.13	31.22
ARHGAP4	4.98	5.57	4.83	5.69	10.29	10.19	6.37	11.47	5.64	12.1
ARHGAP40	0.32	0.53	0.5	0.81	0.49	0.77	0.41	0.46	0.42	0.37
ARHGAP42	3.1	3.36	1.32	3.7	5.8	6.56	1.16	5.72	3.09	5.32
ARHGAP44	9.23	9.12	6.05	10.17	6.18	8.95	4.62	6.81	9.75	4.55
ARHGAP45	1.44	1.8	2.05	2.4	1.44	3.01	2.33	2.68	2.47	2.46
ARHGAP5	19.96	19.39	15.34	23.37	17.05	19.93	13	17.09	18.91	20.5
ARHGAP6	0.06	0	0	0.04	0.02	0	0	0	0.03	0
ARHGAP8	21.93	26.57	18.36	25.52	14.2	22.26	14.63	14.4	32.59	15.13
ARHGAP9	0.43	0.53	0.91	0.68	0.53	0.35	1.25	0.67	0.43	0.54
ARHGDIA	611.96	564.61	444.62	603.17	421.91	400	480.06	441.38	597.27	432.49
ARHGDIB	0.08	0.08	0.17	0.16	0	0	0.09	0	0	0
ARHGDIG	22.81	28.03	21.3	25.41	26.64	39.87	20.54	31.08	30.41	31.58
ARHGEF1	33.13	31.42	19.13	33.48	28.14	34.61	17.13	30.58	32.58	26.45
ARHGEF10	8.76	8.94	4.71	9.9	5.51	6.26	3.53	5.3	9.59	5.13
ARHGEF10L	7.19	7.24	6.4	7.99	6.11	10.59	5.34	7.71	9.93	7.3
ARHGEF11	15.41	14.29	7.74	15.87	16.14	21.66	6.39	18.48	17.59	16.06
ARHGEF12	22.85	21.43	16.45	25.43	28.52	28.36	14.67	28.36	21.24	26.4
ARHGEF15	0.1	0.2	3.49	0.28	0.13	0.02	5.69	0.15	0.06	0.14
ARHGEF16	3.77	4.46	2.7	4.56	4.56	6.89	2.43	5.81	4.76	4.5
ARHGEF17	3.69	4.14	3.79	4.92	1.81	3.19	3.42	2.15	5.2	2.03
ARHGEF18	28.75	27.74	25.62	34.21	53.22	57.5	31.11	63.85	27.24	51.31
ARHGEF19	1.3	1.8	3.23	1.9	0.74	1.75	2.45	0.84	2.45	1.13
ARHGEF2	38.53	41.06	45.87	46.73	64.06	73.99	57.74	84.4	37.96	62.55
ARHGEF25	27.26	28.37	24.36	30.5	31.11	36.57	22.42	32.99	30.27	27.27
ARHGEF26	11.41	11.35	7.42	11.34	12.75	13.18	6.86	14.59	11.55	13.29
ARHGEF28	2.3	2.07	1.11	2.01	1.84	1.83	0.92	0.99	2.67	1.51
ARHGEF3	11.64	12.02	14.36	14.83	13.74	18.15	13.03	14.01	10.39	14.22
ARHGEF33	1.18	1.75	2.15	1.63	2.8	2.32	2.66	3.09	1.32	3.55
ARHGEF34P	0	0	0	0	0	0	0	0	0	0
ARHGEF35	0	0	0	0	0	0	0	0	0	0
ARHGEF37	2.83	2.45	4.25	3.26	4.86	4.2	4.32	4.09	2.83	4.1
ARHGEF38	0	0	0	0.01	0	0.06	0.01	0	0.01	0
ARHGEF39	16.85	14.45	13.13	16.65	15.37	15.33	11.36	16.56	16.52	12.95
ARHGEF4	7.3	6.6	4.06	7.86	5.7	8.78	3.7	5.91	9.45	5.32
ARHGEF40	6.14	6.22	3.94	7.16	5.7	9.51	3.46	7.7	7.78	6.32
ARHGEF5	0.03	0	0	0	0	0	0	0	0	0
ARHGEF6	12.97	12.56	11.43	15.79	7.85	12.71	10.22	11.79	13.9	8.18
ARHGEF7	23.7	21.28	9.59	23.19	23.46	22.42	9.25	22.27	22.13	20.34
ARHGEF9	8.74	8.02	8.91	9.38	10.37	13.2	6.78	11.77	10.53	9.19
ARID1A	57.71	59.44	85.45	69.93	85.87	86.15	101.1	81.91	54.89	100.8
ARID1B	20.53	18.49	10.73	19.92	22.89	23.95	11.15	19.71	19.15	22.03
ARID2	13.67	14.1	11.08	14.83	17.41	17.85	10.24	14.79	12.96	15.83
ARID3A	16.99	21.07	21.96	25.24	23.17	28.17	25.6	35.63	17.24	27.04
ARID3B	56.86	59.9	63.25	70.83	118.98	153.89	70.62	160.44	62.35	121.61
ARID3C	2.82	5.22	30.54	5.69	4.92	7.32	30.47	7.96	3.88	6.15
ARID4A	15.29	16.97	12.37	17.41	23.29	23.92	12.38	19.48	17.35	36.59
ARID4B	69.86	74.17	55.83	74.52	97.67	88.64	58.27	83.05	73.65	144.2
ARID5A	18.88	19.69	14.76	23.83	35.08	42.02	18.26	40.8	20.97	36.39
ARID5B	12.08	12.25	8.53	13.79	9.17	11.92	7.97	10.14	12.65	11.81
ARIH1	59.77	60.93	51.28	66.29	76.64	68.93	49.14	70.8	56.9	78.65
ARIH2	112.01	112.78	90.68	120.99	182.87	175.92	94.03	176.05	110.93	168.11
ARIH2OS	10.01	10.65	9.26	10.91	22.22	22.7	11.54	22.67	12.51	20.16
ARL1	29.83	28.59	16.74	25.88	20.28	18.08	16.17	17.29	25.31	23.28
ARL10	9.07	9.97	6.88	11.74	4.65	6.96	7.02	5.26	8.89	3.53
ARL11	0	0	0.02	0.13	0.07	0.07	0.04	0.06	0.08	0.04
ARL13A	0	0.05	0	0	0	0	0.07	0	0	0
ARL13B	24.66	27.74	23	28.22	28.91	27.79	21.28	22.95	24.68	40.56
ARL14	0.9	0.99	0.42	0.67	0.59	0.49	0.75	1.04	0.06	0.6
ARL14EP	27.46	31.32	22.95	31.56	42	41.64	19.93	28.34	28.51	44.28
ARL14EPL	0	0.24	0.26	0.36	0.16	0.6	0.4	1.48	0	0.13
ARL15	10.87	8.53	4.98	8.5	5.98	8.58	3.22	5.15	8.52	5.46
ARL16	103.06	103.25	62.05	89.71	110.37	108.29	64.32	105.38	104.91	92.72
ARL17A	62.16	56.03	55.85	64.73	78.92	75.26	53.36	81.04	66.7	84.89
ARL17B	68.85	84.19	88.52	79.77	123.42	115.32	110.94	126.05	69.38	130.45
ARL2	170.14	174.11	132.59	164.68	109.75	158.57	102.91	112.39	209.01	116.09
ARL2BP	83.83	74.02	81.94	79.82	50.02	51.73	76.04	47.73	74.58	53.32
ARL3	19.75	20.71	20.71	20.04	16.46	17.94	20.27	17.9	21.38	18.85
ARL4A	8.41	8.49	4.51	9.22	9.15	8.99	3.43	8.69	9.72	10
ARL4C	20.47	21.74	11.19	24.38	14.23	17.61	11.17	16.59	25.27	14.7
ARL4D	33	37.37	28.12	37.56	60.43	58.14	29.69	70.42	36.74	57.14
ARL5A	25.92	24.89	15.12	24.96	28.5	24.38	14.61	20.31	21.23	31.82
ARL5B	24.88	24.77	21.81	29.67	22.38	25.13	18.97	21.87	21.19	25.03
ARL5C	0.32	0.54	0.59	0.55	0	0.1	0.26	0.49	0.18	0.25
ARL6	11.89	11.08	10.36	11.55	12.14	13.05	8.5	13.5	11.73	11.37
ARL6IP1	185.98	176.04	163.78	187.77	112.17	101.58	152.48	94.66	167.86	109.81
ARL6IP4	108.2	118.43	143.58	113.85	99.9	105.77	145.32	88	127.5	101.02
ARL6IP5	79.52	76.75	75.34	83.54	47.11	52.89	66.1	45.13	66.13	49.42
ARL6IP6	52.05	52.79	42.77	53.18	47.62	47.41	35.63	40.04	51.95	40.78
ARL8A	43.39	42.43	53.2	45.54	62.55	60.8	63.68	54.27	45.11	65.05
ARL8B	62.31	61.38	73.74	65.57	62.48	51.22	75.64	49.28	55.16	68.18
ARL9	5.48	6.93	15.19	7.64	6.35	5.26	14.97	6.92	6.03	12.06
ARMC1	42.5	40.07	24.34	42.06	36.95	36.84	23.41	33.4	36.46	43.6
ARMC10	24.53	23.82	21.03	22.54	16.68	17.17	19.31	17.92	22.19	18.26
ARMC12	2.06	2.52	6.34	2.35	2.96	2.88	4.89	2.69	2.62	4.26
ARMC2	1.89	2.07	2.76	2.33	2.96	3.17	2.34	2.72	2.15	2.47
ARMC3	0.4	0.34	0.61	0.36	0.28	0.71	0.34	0.86	0.28	0.39
ARMC4	3.31	3.29	2.42	3.79	1.64	2.96	1.83	1.45	3.58	1.86
ARMC4P1	0.22	0.11	0.12	0.11	0.37	0.39	0.04	0.3	0.13	0.37
ARMC5	13.27	11.78	9.02	12.18	19.55	11.16	12.05	13.57	10.96	13.78
ARMC6	53.86	47.26	40.04	46.35	70.88	71.28	41.98	60.67	48.22	55.28
ARMC7	32.78	33.1	25.3	30.69	63.13	54.27	27.56	59.42	28.71	57.78
ARMC8	28.31	26.51	18.34	27.69	40.76	35.96	15.64	33.59	26.8	39.62
ARMC9	21.51	20.91	18.87	21.55	36.29	40.86	19.68	35.99	21.67	29.99
ARMCX1	0.8	1.07	1.27	0.98	0.82	0.49	1.79	0.2	0.9	0.7
ARMCX2	1.02	0.98	0.61	0.88	0.49	0.5	0.36	0.31	0.7	0.34
ARMCX3	32.8	32.64	14.75	35.63	47.9	33.88	17.79	39.38	28.39	49.76
ARMCX4	1.86	1.97	1.65	2.47	1.06	1.17	1.7	1.1	1.73	1.17
ARMCX5	26.57	23.71	19.42	27.66	25.48	24.66	18.2	23.3	25.53	22.88
ARMCX5-GPRASP2	14.78	12.74	12.59	15.98	16.18	14.24	12.56	12.66	16.43	13.51
ARMCX6	86.68	70	52.76	72.01	118.02	97.69	55.04	101.64	66.99	91.46
ARMS2	0.47	0.27	4.76	0.28	0.98	0.35	4.43	0	0.74	0.59
ARMT1	53.84	54.65	35.56	55.12	53.86	48.64	34.05	47.72	45.18	61.41
ARNT	28.89	27.72	29.43	33.89	31.87	48.88	29.24	39.04	28.95	31.23
ARNT2	14.98	14.33	8.02	19.09	22.02	22.82	8.8	24.07	16.31	16.5
ARNTL	14.99	15.17	12.83	17.76	37.03	32	14.03	38.89	14.68	33.57
ARNTL2	7.98	7.62	5.42	8.81	6.8	8.48	5.24	6.87	7.91	7.24
ARPC1A	158.55	165.05	153.44	166.09	128.66	128.68	143.21	132.76	158.44	135.33
ARPC1B	32.78	35.34	25.22	34.76	7.34	11.65	23.73	10.27	36.11	7.1
ARPC2	219.01	223.19	283.34	225.52	225.44	192.71	300.57	229.61	209.2	270.05
ARPC3	270.37	287.19	313.72	279.21	190.8	179.99	326.42	192.06	257.36	228.27
ARPC4	86.13	67.9	60.88	65.15	84.07	55.55	68.49	69.88	58.99	65.16
ARPC4-TTLL3	16.14	16.84	14.41	16.02	30.77	34.26	15.33	31.78	15.41	36.16
ARPC5	77.71	83.27	47.69	86.28	49.61	51.56	43.66	49.96	82.2	62.67
ARPC5L	55.43	65.59	48.41	64.92	67.32	58.05	61.43	73.32	62.75	79.04
ARPIN	17.75	15.63	9.48	15.74	13.17	15.91	9.62	10.97	17.99	12.59
ARPP19	49.2	46.32	41.67	49.09	36.04	35.92	37.19	30.69	47.1	44.09
ARPP21	0	0	0	0	0	0	0	0	0	0
ARR3	0	0	0	0	0	0	0	0	0	0
ARRB1	6.29	6.89	6.05	8.14	4.51	8.7	4.92	6.18	7.72	4.54
ARRB2	84.58	83.57	111.55	82.48	70.19	86.99	101.1	62.24	92.28	62.42
ARRDC1	11.19	11.91	6.85	9.97	3.17	6.22	5.17	3.69	12.98	3.72
ARRDC2	12.42	15.12	20.4	14.49	7.05	11.88	25.63	10.63	16.18	8.47
ARRDC3	32.74	32.63	31.97	37.28	43.02	49.19	31.2	38.26	32.81	43.28
ARRDC4	26.12	30.86	25.78	30.99	13.26	18.73	16.87	12.29	36.16	16.86
ARRDC5	0	0	0.05	0.04	0	0.05	0.05	0.13	0	0
ARSA	6.79	7.15	4.95	7.55	7.13	8.7	5.27	8.88	7.96	6.87
ARSB	5.58	4.29	3.76	5.35	2.43	2.69	3.8	2.59	4.64	2.29
ARSD	0	0	0	0	0	0	0	0	0	0
ARSE	0.03	0	0.04	0.11	0	0.04	0.08	0.11	0.12	0.12
ARSF	0	0	0	0	0	0	0.04	0	0	0
ARSG	3.62	3.12	4.63	3.66	2.43	5	2.95	1.76	4.01	2.18
ARSH	0	0	0.09	0	0	0	0	0	0	0
ARSI	0.04	0.11	0.05	0.11	0.06	0.05	0.05	0.07	0.08	0.05
ARSJ	1.68	1.94	1.11	2.57	1.15	1.98	0.92	1.74	1.66	1.52
ARSK	10.53	9.95	12.45	10.46	9.97	10.68	12.65	10.24	9.73	11.76
ART1	0.11	0.16	0.41	0.33	0	0.28	0.31	0.17	0.25	0.06
ART3	0.05	0.23	0	0	0.06	0.06	0	0.29	0	0.05
ART4	0	0	0	0	0	0	0	0	0	0
ART5	4.03	5.27	2.69	3.96	2.2	2.44	2.5	1.65	5.59	1.6
ARTN	3.28	4.94	9.88	5.39	3.26	3.16	11.41	2.54	6.01	4.38
ARV1	77.47	81.49	74.2	80.54	52.53	54.64	63.67	46.99	73.46	59.09
ARVCF	14.79	18.08	7.53	20.38	37.15	48.34	8.23	46.63	21.31	38.61
ARX	0.1	0.21	0.34	0.27	0.19	0.15	0.4	0.3	0.19	0.08
AS3MT	13.51	13.93	12.71	13.57	12.28	13.71	13.35	14.09	16.04	13.32
ASAH1	19.6	19.25	14.61	19.1	6.34	8.49	13.11	5.63	17.79	7.09
ASAH2	0.37	0.5	0.67	0.36	0.39	0.49	0.29	0.84	0.46	0.58
ASAH2B	11.65	9.41	6.04	9.41	9.38	8.3	4.24	6.53	8.93	7.91
ASAP1	24.62	23.64	16.94	26.68	22.84	28.69	13.76	27.37	25.21	22.44
ASAP2	11.15	10.64	7.18	12.02	6.27	8.02	5.35	5.62	11.46	6.31
ASAP3	9.88	10.23	10.57	10.71	15.73	19.22	9.96	15.01	11.61	13.87
ASB1	15.68	16.32	17.01	17.77	23.18	21.54	19.48	22.53	15.74	23.09
ASB10	0.33	0.88	2.2	0.57	0.27	0.18	2.41	0.38	0.9	0.31
ASB11	0.23	0.3	3.21	0.47	0.27	0.35	3.5	0.24	0.37	0.16
ASB12	1.46	1.21	2.09	2.22	5	6.57	2.29	5.01	2.36	6.53
ASB13	31.15	31.43	17.48	30.55	12.83	20.28	15.4	11.67	32.24	11.47
ASB14	0.1	0.1	0.37	0.12	0.13	0.04	0.47	0.1	0.05	0.1
ASB15	0	0.02	0	0	0	0	0.03	0	0	0
ASB16	1.09	1.16	4.19	1.74	0.95	1.03	4.61	1.33	1.39	1.4
ASB17	0	0	0	0	0	0	0	0	0	0
ASB18	0.05	0.05	0	0	0.07	0.26	0.06	0	0	0.22
ASB2	0.53	0.91	5.91	1.27	0.46	0.47	7.31	1.02	0.86	0.99
ASB3	29.12	25.92	25.62	29.96	59.05	57.82	20.3	65.97	27.26	60.54
ASB4	0.09	0	0.15	0	0	0	0.1	0	0.16	0
ASB5	0.42	0.45	0.37	0.46	0.33	0.29	0.2	0.36	0.55	0.22
ASB6	48	45.16	37.14	50.47	61.68	65.54	42.03	72.55	43.82	62.11
ASB7	28.36	28.84	34.53	29.25	40.47	33.61	39.36	41.02	25.99	41.66
ASB8	25.75	23.02	18.47	26.02	47.79	43.56	21.63	44.8	23.01	38.51
ASB9	0.08	0.08	0.54	0.2	0	0	0.77	0	0	0
ASB9P1	0	0	0	0	0	0	0	0	0.05	0
ASCC1	28.97	26.55	24.08	29.63	35.12	32.3	24.48	39.58	26.52	29.43
ASCC2	90.67	87.18	103.05	84.48	190.35	181.36	119.67	196.03	86.15	162.93
ASCC3	26.41	24.38	19.61	27.59	39.6	43.16	18.42	34.02	22.89	37.78
ASCL1	0.03	0.03	0	0.14	0.07	0.04	0	0	0.03	0.09
ASCL2	0.15	0.41	0.12	0.11	0.1	0.19	0.21	0.24	0.22	0.16
ASCL3	0	0	0	0	0.16	0	0.13	0	0	0
ASCL4	0.34	0.83	0.73	0.53	0.2	0.04	0.69	0	0.57	0.23
ASCL5	0.71	1.94	3.89	0.9	1	1.2	5.22	1.41	1.04	2.04
ASF1A	44.88	43.03	34.95	41.36	58.73	51.33	34.58	46.11	37.47	58.79
ASF1B	164.87	159.55	119.3	162.51	228.21	195.67	124.43	216.79	165.33	218.98
ASGR1	7.76	9.26	12.55	8.49	6.42	5.33	16.5	5.26	10.38	7.85
ASGR2	0.18	0	3.03	0.1	0.16	0.2	3.14	0	0	0.34
ASH1L	24.57	27.61	34.17	35.49	48.93	53.22	36.36	52.44	26.71	50.26
ASH2L	46.35	46.93	41.19	46.32	45.07	37.35	36.14	34.74	44.43	39.45
ASIC1	16.8	15.99	16.34	18.51	3.53	6.77	12.86	4.33	23.57	4.9
ASIC2	0	0	0	0	0	0	0	0	0	0.02
ASIC3	9.36	11.59	15.5	13.24	9.75	13.25	16.25	11.95	14.75	11.42
ASIC4	1.87	3.08	7.34	3.28	1.84	1.48	6.23	0.99	4.13	1.67
ASIC5	0	0	0	0	0	0	0	0	0	0
ASIP	0.27	0.13	0.29	0.13	0.53	0.5	0.89	0.83	0.76	1.28
ASL	11.76	11.84	9.43	12.31	8.84	10.21	7.85	9.12	11.52	6.72
ASMT	0.05	0.14	0.82	0	0.05	0	1.38	0	0.08	0.09
ASMTL	8.88	10.11	11.53	12.17	11.58	14.02	9.76	12.53	11.1	12.73
ASNA1	126.76	115.78	71.3	108.13	165	145.7	83.57	161.77	112.26	152.56
ASNS	207.16	254.95	340.16	243.69	520.63	555.55	291.57	463.87	304.31	554.73
ASNSD1	74.33	75.88	58	78.25	118.31	101.69	55.45	88.15	67.29	128.31
ASPA	0	0	0.06	0	0.07	0	0.12	0	0	0
ASPDH	0	0	0.23	0.09	0	0	0.41	0	0.3	0
ASPG	0.04	0.14	0.15	0.11	0	0.04	0.08	0.11	0.04	0
ASPH	27.87	26.54	16.05	26.67	9.64	11.81	12.52	8.29	27.6	9.21
ASPHD1	4	5.9	6.74	5.49	12.25	13.29	9.52	18.16	5.38	14.88
ASPHD2	12.85	12.58	11.7	15.2	12.31	14.57	10.84	15.74	13.58	13.55
ASPM	36.97	33.58	24.09	42.22	57.01	51.24	25.97	52.27	30.98	50.01
ASPN	0.56	0.42	0.24	0.34	0.18	0.12	0.31	0.09	0.35	0.1
ASPRV1	3.29	3.94	2.21	3.41	3.28	2.92	1.94	3.11	3.55	4.3
ASPSCR1	44.41	49.43	40.29	44.47	58.79	56.75	46.2	47.87	50.32	49.82
ASRGL1	27.6	27.4	30.42	29.95	38.18	38.33	34.53	40.34	27.23	38.64
ASS1	41.24	51.19	52.58	45.51	27.9	51.31	44.45	32.37	62.82	33.07
ASTE1	15.01	13.27	10.51	14	29.94	19.56	10.84	22.31	12.92	19.63
ASTL	0.28	0.33	1.61	0.66	0.22	0.07	3.4	0.17	0.25	0.06
ASTN1	0.02	0.02	0.03	0.02	0	0.02	0	0.06	0.02	0.07
ASTN2	4.96	6.82	12.89	6.57	21.66	29.69	14.68	31.16	7.25	18.19
ASXL1	69.2	69.59	81.45	79.74	101.78	102.41	92.26	112.55	68.27	99.75
ASXL2	16.04	14.88	21.23	18.96	17.78	16.47	20.82	15.49	12.32	13.37
ASXL3	2	2.01	1.68	2.26	3.14	5.22	1.29	4.39	2.34	3.45
ASZ1	0.04	0	0	0	0.11	0.05	0	0	0	0.13
ATAD1	43.51	47.65	38.19	48.33	47.14	48.98	32.08	39.35	41.01	54.05
ATAD2	51.97	54.46	62.94	58.83	77.53	67.56	56.71	57.92	44.48	77.68
ATAD2B	9.32	8.29	7.65	9.72	10.98	11.39	6.21	9.46	8.12	11.1
ATAD3A	108.15	110.03	84.43	105.72	148.03	147.35	93.12	148.89	114.75	138.24
ATAD3B	131.3	125.22	108.78	124.72	219.09	194.26	132.92	214.74	118.44	191.27
ATAD3C	1.16	1.33	2.01	1.4	0.56	0.93	3.4	0.84	1.5	1.47
ATAD5	20.66	21.08	34.91	26.36	34.69	37.82	41.26	33.66	23.47	39.87
ATAT1	31.44	27.42	52.98	30.84	19.13	20.3	64.46	18.63	29.93	20.59
ATCAY	0.04	0.01	0.03	0.08	0	0	0.03	0	0.03	0.03
ATE1	24.73	23.7	18.5	27.24	19.11	19.71	15.62	17.65	24.84	19.77
ATF1	28.9	30.02	33.76	29.16	34.42	30.49	37.21	26.26	27.67	39.17
ATF2	34.69	33.12	34.4	39.01	48.51	46.05	37.62	43.43	31.57	46.43
ATF3	450.19	473.96	370.1	491.84	539.99	442.38	502.65	510.85	427.78	532.31
ATF4	1660.68	1678.19	1394.08	1621.17	1929.84	1484.38	1583.35	1690.25	1672.9	1757.16
ATF5	23.73	20.5	15.02	21.19	16.09	9.23	19.7	16.74	20.87	14.58
ATF6	22.65	20.74	21.47	22.26	31.64	31.67	19.75	33.04	19.91	28.4
ATF6B	43.17	40.08	38.49	44.22	24.92	27.7	40.85	22.29	42.54	22.48
ATF7	32.67	31.8	42.03	36.09	47.87	58.64	40.32	55.55	30.57	46.36
ATF7IP	22.02	21.56	18.87	25.12	40.57	42.54	16.82	44.26	20.28	32.49
ATF7IP2	6.23	7	8.35	8.37	8.94	10.56	7.07	9.53	8.6	11.43
ATG10	4.74	4.48	2.91	5.24	5.13	7.92	1.69	3.62	6.65	5.68
ATG101	82.85	84.55	75.86	88.41	152.06	135.17	106.9	179.63	84.09	173.16
ATG12	21.54	21.65	17.97	21.69	20.94	17.59	15.46	16.11	19.3	23.75
ATG13	42.43	43.95	46.93	46.35	61.23	54.68	52.57	62.43	42.04	54.46
ATG14	11.75	10.4	7.1	11.83	10.3	7.13	7.68	9.7	11.22	10.45
ATG16L1	37.24	37.91	29.58	40.2	40.5	32.41	30.61	34.69	35.56	37.58
ATG16L2	3.74	3.66	3.46	5.58	1.95	4.03	2.22	1.83	6.19	1.85
ATG2A	20.78	20.09	12.22	23.2	39.72	39.03	14.66	49.36	19.35	39.36
ATG2B	8.4	9	6.54	10.6	13.48	13.94	5.81	13.05	8.71	13.08
ATG3	110.69	122.67	129.47	116.07	102.63	89.82	142.35	102.9	108.36	119.92
ATG4A	23.12	24.73	22.78	28.66	42.86	39.7	26.03	46.64	22.91	48.06
ATG4B	53.34	50.36	30.05	54.68	57.37	43.23	32.04	45.1	49.05	51.01
ATG4C	40.42	46.24	37.34	48.65	42.86	44.91	30.27	37.29	43.19	49.54
ATG4D	55.91	56	50.87	57.72	105.91	111.22	49.93	107.3	60.41	104.77
ATG5	28.98	28.03	15.15	29.08	39.75	34.74	12.94	30.23	27.78	37.98
ATG7	15.6	14.76	8.98	15.66	41.16	33.3	9.03	38.07	13.72	33.28
ATG9A	61.97	53.63	35.55	57.42	57.49	67.39	31.81	54.72	54.68	48.77
ATG9B	1.07	1.05	1.92	1	1.04	1.4	2.1	1.33	1.02	1.12
ATIC	249.43	228.34	260.42	226.64	223.25	208.43	246.39	199.35	211.34	206.19
ATL1	5.76	5.71	3.87	6.16	6.31	5.08	3.66	5.86	5.49	5.14
ATL2	37.96	38.59	29.29	38.63	28.24	28.28	25.74	23.14	34.85	31.98
ATL3	10.78	10.56	16.69	12.16	13.97	17.02	16.2	18.35	11.86	17.42
ATM	7.69	8.1	8.38	9.4	10.3	8.78	8.55	9.7	7.73	10.39
ATMIN	31.14	28.23	28.68	30.82	30.37	28.84	30.37	26.87	27.48	25.84
ATN1	159.17	147.01	159.41	169.31	228.91	261.04	182.35	283.26	153.73	252.14
ATOH1	1.38	1.62	2.64	1.71	0.54	1.81	1.45	1.28	1.81	0.88
ATOH7	0.71	1.48	0.86	1.08	0.87	0.83	0.63	0.73	1.62	1.1
ATOH8	0.59	0.58	0.31	0.97	0.37	0.6	0.46	0.4	0.74	0.36
ATOX1	114.14	111.87	101.61	114.54	61.82	78.1	103.65	56.41	118.86	68.54
ATP10A	0	0	0	0	0	0	0	0	0	0
ATP10B	0	0	0	0	0.01	0	0	0	0	0
ATP10D	3.83	3.3	3.01	4.87	3.31	3.47	2.7	3.81	3.71	3.13
ATP11A	8.53	7.98	3.54	8.63	6.88	7.7	3.26	5.69	8.3	5.55
ATP11AUN	0.03	0	0	0	0	0	0	0	0	0
ATP11B	10.41	9.9	10.06	12.73	9.15	10.92	9.98	10.43	10.62	10.11
ATP11C	19.81	17.82	14.76	21.88	10.69	16.38	10.65	13.51	19.33	12.05
ATP12A	0.58	0.55	0.76	0.67	0.3	0.7	0.5	0.29	0.77	0.2
ATP13A1	114.58	107.3	142.64	115.74	227.28	228.6	153.54	225.14	110.09	214.56
ATP13A2	45.85	46.4	43.21	50.54	42.56	51.39	42.2	43.81	50.68	40.45
ATP13A3	20.05	18.32	15.45	22.01	19.75	18.07	14.2	19.22	17.64	19.57
ATP13A4	0.07	0.01	0.02	0.07	0.12	0.11	0.04	0.06	0.06	0.06
ATP13A5	0	0.02	0	0.02	0.08	0	0	0	0	0
ATP1A1	442.56	414.9	391.11	464.62	326.97	362.95	373.29	370.71	393.87	288.26
ATP1A2	0.01	0.01	0.15	0.03	0.02	0	0.1	0	0.01	0
ATP1A3	17.74	16.73	18.58	17.43	11.51	16.49	16.42	9.44	19.43	7.62
ATP1A4	0	0	0.09	0	0	0	0	0	0.19	0.02
ATP1B1	23.55	25.4	16.66	27.9	8.34	10.1	15.52	9.22	23.32	10.92
ATP1B2	6.49	7.15	5.64	7.39	1.4	4.05	4.65	3.21	8.94	2.43
ATP1B3	160.18	157.96	103	166.19	80.22	78.57	95.49	77.89	154.62	102.41
ATP1B4	0.09	0.14	0.09	0.12	0.02	0.04	0.13	0	0.1	0
ATP23	16.98	15.35	20.68	18.23	21.13	25.93	18.64	21.13	20.94	20.28
ATP2A1	15.12	17.97	32.6	20.89	12.22	13.11	35.45	13.08	20.99	13.74
ATP2A2	109.17	105.17	98.22	117.46	91.33	82.88	105.21	81.48	88.49	79.41
ATP2A3	3.49	3.82	3.78	4.14	1.5	3.61	4.09	1.72	4.63	1.77
ATP2B1	18.1	17.03	9.25	17.61	9.87	12.02	7.93	9.27	17.01	12.39
ATP2B2	0.13	0.14	0.15	0.22	0.27	0.27	0.3	0.25	0.19	0.27
ATP2B3	0.12	0.21	0.32	0.33	0.33	0.5	0.32	0.23	0.29	0.13
ATP2B4	18.1	17.06	22.06	20.51	21.48	19.64	22.48	20.23	16.1	19.25
ATP2C1	32.32	31.03	24.89	35.68	24.22	27.78	20.73	23.2	30.64	23.19
ATP2C2	0.02	0.07	0.05	0.12	0	0.06	0	0	0.05	0
ATP4A	0.2	0.36	0.25	0.25	0.15	0.24	0.52	0.12	0.36	0.33
ATP4B	0	0	0	0.09	0	0	0	0	0.11	0.05
ATP5A1	529.36	530.11	562.35	553.58	303.15	275.18	540.85	270.94	490.47	324.6
ATP5B	1283.87	1252.27	1468.92	1271.07	770.55	695.82	1408.92	734.23	1145.88	698.42
ATP5C1	341.07	309.11	283.78	302.19	222.74	233.5	245.08	232.81	309.26	201.38
ATP5D	159.18	165.32	163.09	160.76	119.64	133.68	159.12	100.65	180.25	120.47
ATP5E	489.89	518.02	639.99	487.02	474.37	411.36	574.01	406.85	500.08	516.45
ATP5EP2	0.47	0.92	0.75	1.64	1.53	0.59	0.79	1.45	0.27	1
ATP5F1	343.14	335.27	358.01	324.28	307.86	237.88	383.31	264.73	281.3	337.51
ATP5G1	279.94	260.16	244.36	215.86	101.89	88	206.32	75.13	241.87	85.8
ATP5G2	613.49	589.13	664.45	568.47	369.22	394.36	609.11	291.39	658.17	383.89
ATP5G3	200.81	189.59	161.78	180.64	118.9	110.65	151.87	101.89	183.9	117.35
ATP5H	409.98	427.42	425.92	395.02	372.69	387.67	402.81	387.93	410.19	380.02
ATP5I	357.39	371.82	381.38	294.71	227.65	241.06	305.96	199.69	341.03	261
ATP5J	325.93	319.57	376.73	297.28	305.57	276.97	374.17	284.94	315.68	306.73
ATP5J2	637.03	643.6	628.91	517.64	336.07	310.34	535.7	238.97	599.7	333.1
ATP5J2-PTCD1	3.94	5.72	6.08	6.15	3.87	7.27	3.75	0	5.54	3.97
ATP5L	257.66	262.43	254.29	237.5	162.82	142.86	224.18	142.83	241.38	204.29
ATP5L2	0.19	0.09	0	0.09	0	0	0.31	0	0.32	0
ATP5O	718.16	696.24	791.99	622.35	463.05	427.39	693.6	386.71	648.26	511.51
ATP5S	8.69	7.97	5.87	6.75	5.63	3.69	4.81	4.37	10.85	4.49
ATP5SL	90.23	81.38	63.36	89.6	92.72	92.35	66.72	95.16	84.26	76.29
ATP6AP1	252.53	239.36	278.9	253.36	285.44	271	293.08	291.26	226.58	255.1
ATP6AP1L	3.83	4.21	4.87	4.73	3.19	4.73	4.25	2.97	5.62	3.91
ATP6AP2	72.21	77.24	78.57	82.59	42.04	46.66	71.48	42.61	68.33	53.23
ATP6V0A1	84.65	76.69	73.92	81.95	109.27	100.73	81.12	99.94	74.18	93.65
ATP6V0A2	17.49	15.75	9.94	16.56	17.83	12.96	10.41	15.31	14.17	16.07
ATP6V0A4	0.02	0.02	0.05	0	0.03	0	0.15	0	0.08	0
ATP6V0B	246.2	230.46	240.71	207.6	266.45	204.7	298.66	229.52	201.54	241.22
ATP6V0C	472.51	468.43	477.89	492.16	405.23	344.94	548.26	409.35	444.95	472.83
ATP6V0CP3	0	0	0	0	0	0.16	0.14	0	0	0
ATP6V0D1	133.24	124.57	100.2	128.84	212.29	164.97	118.73	211.22	108.87	184.22
ATP6V0D2	0.33	0.35	0.16	0.38	0	0.07	0.23	0.09	0.37	0
ATP6V0E1	196.96	183.76	125.83	184.16	181.83	162.04	140.25	194.07	177.92	204.29
ATP6V0E2	34.35	32.51	24.92	30.17	17.46	23.85	23.2	15.75	33.24	15.61
ATP6V1A	49.77	52.27	50.43	59.67	45.99	42.51	48.6	41.39	49.71	57.14
ATP6V1B1	11.2	10.46	14.78	12.51	20.13	26.91	12.31	22.48	15.19	20.9
ATP6V1B2	70.34	68.08	59.49	75.1	88.18	69.3	60.59	81.35	60.93	98.78
ATP6V1C1	21.22	19.97	16.61	23.06	14.81	11.36	16.9	13.73	17.7	19.25
ATP6V1C2	0.63	0.93	3.13	1.12	0.44	0.93	3.52	0.56	1.26	0.8
ATP6V1D	46.74	49.31	39.53	50.85	84.18	67.4	53.85	80.53	38.56	109.8
ATP6V1E1	182.23	176.99	156.26	188.91	290.31	228.23	186.94	323.38	158.61	314.8
ATP6V1E2	6.46	6.65	9.64	8.07	8.62	10.56	12.05	9.31	6.06	10.73
ATP6V1F	438.89	444.25	442.35	396.05	374.78	401.86	435.24	366.57	459.16	382.8
ATP6V1G1	111.17	108.14	96.24	99.82	98.07	80.11	109.08	97.87	94.77	107.64
ATP6V1G2	3.01	3.42	2.38	3.01	2.06	1.48	2.96	4.82	2.57	2.1
ATP6V1G3	0	0	0	0	0	0	0	0	0	0
ATP6V1H	50.42	49.63	31.81	56.02	56.09	39.76	31.17	46.86	44.11	51.49
ATP7A	5.51	5.26	5.88	6.32	6.34	5.66	5.4	6.1	4.38	8.07
ATP7B	12.39	11.43	9.47	13.73	10.93	12.87	7.85	12.37	12.18	9.83
ATP8A1	3.46	4.35	2.99	5.17	2.97	5.06	2.53	3.54	4.85	3.27
ATP8A2	0.32	0.43	0.21	0.36	0.4	0.62	0.15	0.42	0.4	0.35
ATP8B1	0.23	0.15	0.12	0.27	0.03	0.15	0.17	0.11	0.23	0.01
ATP8B2	64.66	59.25	56.43	70.59	78.33	78.22	61.27	89.91	58.44	66.87
ATP8B3	1.92	2.34	3.79	2.34	1.12	1.07	4.27	1.01	2.24	1.44
ATP8B4	0.05	0.06	0.04	0.04	0	0.05	0	0.08	0.11	0.03
ATP8B5P	0.41	0.86	2.3	0.87	0.69	0.16	1.88	0.83	0.96	0.85
ATP9A	10.33	9.53	7.72	10.51	9.39	12.64	6.8	11.94	10.69	9.86
ATP9B	9.39	8.17	4.55	8.09	17.61	17.58	4.26	16.61	7.86	14.22
ATPAF1	101.15	97.72	101.17	98.34	79.96	60.85	111.16	61.85	82.59	81.42
ATPAF2	34.66	37.21	33.92	37.76	59.54	58.17	31.78	50.75	42.61	51.71
ATPIF1	513.87	556.99	587.07	513.74	420.23	454.61	617.04	468.42	529.9	423.18
ATR	13.02	12.26	11.06	13.32	14.59	13.53	10.12	11.44	11.14	14.15
ATRAID	170.32	152.11	136.61	143.77	153.55	171.11	123.36	139.27	166.99	119.71
ATRIP	47.13	45.83	55.71	45.77	102.56	88.16	64.49	95.47	42.7	95.4
ATRN	13.61	12.01	10.73	14.66	9.65	11.23	9.64	11.4	12.96	9.88
ATRNL1	4.37	3.09	2.91	4.13	2.36	3.09	2.5	3.47	4.6	2.6
ATRX	17.49	18.44	19.14	21.5	20.43	22.82	15.97	16.66	22.96	30.44
ATXN1	4.44	5.18	2.84	6.39	5.9	8.4	2.62	7.43	5.8	6.33
ATXN10	99.18	93.65	72.3	101.39	73.19	73.83	60.57	66.96	93.69	73
ATXN1L	23.19	21.41	16.47	24.77	26.44	23.22	18.66	27.26	19.98	21.14
ATXN2	53.59	50.68	49.02	57.59	79.37	89.52	45.72	82.43	51.54	80.77
ATXN2L	253.87	252.46	352.33	286.15	413.78	450.24	415.63	458.68	283.51	413.24
ATXN3	5.78	5.84	6.17	7.12	5.31	6.55	6.18	7.07	6.7	6.99
ATXN3L	0	0	0.04	0	0	0	0.09	0	0	0
ATXN7	18.43	18.7	12.6	22.2	22.97	22.79	10.29	20.76	18.62	21.84
ATXN7L1	8.4	6.91	7.25	9.1	12.78	14.94	7.74	13.36	7.86	13.15
ATXN7L2	23.56	24.55	21.85	23.97	37.6	30.16	25.94	33.41	23.65	32.15
ATXN7L3	60.57	61.63	42.18	66.72	70.9	74.71	39.87	80.24	59.09	69.27
ATXN7L3B	65.19	62.54	47.84	69.49	45.62	54.26	46	51.84	60.81	46.01
AUH	14.74	16.09	10.26	17.51	17.45	21.56	10.96	19.72	14.95	18.07
AUNIP	40.47	35.06	41.78	38.47	64.18	73.72	37.82	69.82	37.28	60.89
AUP1	259.84	256.68	309.13	247.89	381.54	367.13	339.42	391.48	248.35	370.24
AURKA	142.91	144.98	137.96	154	131.76	96.93	147.7	123.68	137.45	115.78
AURKAIP1	218.75	230.51	221.76	212.17	222.2	210.14	243.64	205.53	246.85	235.56
AURKAPS1	4.62	4.72	9.39	4.77	7.93	3.52	14.86	5.34	2.31	7.99
AURKB	231.61	235.25	172.11	228.19	275.52	270	164.14	280.96	239.42	256.68
AURKC	1.46	2.32	8.37	2.29	3.55	2.96	10.86	3.66	2.04	5.04
AUTS2	18.09	19.18	15.19	19.02	9.61	13.01	12.53	9.56	22.13	10.86
AVEN	17.91	16.51	12.43	14.95	16.61	15.26	14.88	16.49	15.87	15.34
AVIL	2.37	4.03	12.93	3.94	1.6	1.58	12.51	1.95	3.01	1.91
AVL9	13.98	15.64	14.84	18.37	22.75	23.09	13.44	25.73	16.43	23.98
AVP	0.13	0	2.56	0	0.49	0.31	1.54	0.39	0.14	0
AVPI1	16.68	16.18	13.41	21.51	20.87	32.07	12.95	29.9	21.03	22.77
AVPR1A	0.93	1.45	0.47	1.84	4.38	4.35	0.54	6.71	1.45	4.27
AVPR1B	0	0	0.13	0.08	0.32	0.2	0.09	0.25	0.18	0.09
AVPR2	0	0.04	0.04	0	0	0.05	0	0	0	0
AWAT1	0.1	0	0.22	0.15	0	0.06	0	0	0.18	0.05
AWAT2	0.1	0.03	0.14	0.13	0.39	0.17	0.26	0.41	0.08	0.53
AXDND1	0.63	0.49	1.38	0.54	0.58	1	1.12	1.02	0.66	0.89
AXIN1	38.38	43.74	26.63	42.22	26.86	31.63	27.48	29.99	42.62	28.79
AXIN2	21.91	21.72	20.21	24.47	13.59	15.07	18.35	16.71	23.14	15.38
AXL	0.48	0.54	0.81	0.78	1.59	1.81	0.9	2.08	1.05	1.51
AZGP1	0.46	0.39	0.31	0.23	0.08	0.07	0.25	0.18	0.26	0.06
AZGP1P1	0.06	0.12	0.07	0.12	0	0	0.2	0	0.07	0
AZI2	51.64	50.87	51.63	56.59	52.48	48.54	53.63	48.42	50.44	56.68
AZIN1	107.26	99.23	87.25	104.34	87.98	74.91	77.36	79.36	92.15	75.92
AZIN2	6.42	7.56	5.57	8.13	2.11	4.28	4.13	2.26	8.1	2.31
AZU1	1.95	1.9	12.42	1.84	1.7	1.21	14.59	3	2.58	2.23
B2M	269.66	273.32	298.83	251.15	196.15	180.73	266.92	200.82	255.87	210.01
B3GALNT1	0.04	0.06	0.05	0.02	0	0.05	0	0	0.07	0.02
B3GALNT2	35.78	38.16	27.18	43.59	46.72	46.81	27.68	47.8	36.54	51.7
B3GALT1	1.34	0.77	0.63	1.32	0.51	0.69	0.47	0.4	1.3	0.38
B3GALT2	0.06	0.06	0.08	0.08	0.08	0.07	0.07	0.06	0.07	0.1
B3GALT4	0.25	0.41	0.05	0.34	0.06	0.11	0.52	0.26	0.53	0.09
B3GALT5	0	0.11	0.06	0	0	0.1	0.03	0	0.12	0.03
B3GALT6	26.95	24.08	11.72	25.75	26.33	27.64	12.8	23.79	24.42	27.65
B3GAT1	0.24	0.14	0.19	0.31	0.23	0.35	0.37	0.61	0.43	0.5
B3GAT2	0.81	0.83	0.55	0.84	0.29	0.37	0.45	0.11	0.88	0.59
B3GAT3	65.38	72.71	73.52	68.86	47.53	58.34	90.02	50.04	79.05	53.55
B3GLCT	9.11	8.73	5.09	9.86	4.46	5.12	4.49	4.99	8.74	5.05
B3GNT2	15.86	17.77	9.12	18.99	19.26	17.96	8.41	15.46	16.18	19.92
B3GNT3	0.88	0.86	1.1	0.92	0.61	1.45	0.97	1.83	1.26	0.87
B3GNT4	1.07	0.82	0.66	0.75	0.2	0.71	0.47	0.08	1.4	0.35
B3GNT5	11.92	12.84	9.67	14.31	6.59	8.79	7.2	7.44	13.19	7.8
B3GNT6	0.28	0.38	0.44	0.68	0.32	0.17	0.64	0.34	0.5	0.29
B3GNT7	2.43	2.94	4.98	3.35	1.72	2.11	5	1.72	3.07	1.89
B3GNT8	0.68	0.41	0.77	0.71	1.19	1.75	0.71	1.64	0.52	1.49
B3GNT9	1.48	1.85	0.97	1.39	1.16	1.42	1.15	1.12	1.89	0.93
B3GNTL1	2.66	2.56	2.03	2.91	1.53	2.17	2	1.61	4.06	1.19
B4GALNT1	10.18	11.48	7.1	13.04	6.74	10.36	6.72	8.7	9.78	5.93
B4GALNT2	0.2	0.39	1.09	0.63	0.26	0.34	1.3	0.24	0.4	0.25
B4GALNT3	23.18	21.21	19.94	23.82	25.51	29.35	17.13	26.3	22.79	21.62
B4GALNT4	22.16	25.64	15.11	28.81	8.83	14.52	13.52	8.23	31.64	9.86
B4GALT1	25	25.58	19.66	28.18	21.22	22.41	17.83	19.76	27.74	20.26
B4GALT2	96.19	92.73	92.12	99.9	138.26	151.56	83.67	139.73	112.97	132.05
B4GALT3	88.45	80.04	71.48	91.52	103.3	107.75	66.69	102.01	86.46	86.92
B4GALT4	17.55	18.91	13.61	21.47	17.86	18.94	13.62	15.99	20.4	18.73
B4GALT5	27.39	25.41	22.85	29.03	21.52	22.99	21.14	22.95	26.04	22.9
B4GALT6	7.71	8.03	3.99	7.26	3.86	4.58	3.28	3.68	7.22	4.27
B4GALT7	30.91	28.87	27.34	29.43	30.81	35.16	34.36	34.75	27.8	26.65
B4GAT1	58.08	60.16	41.33	59.17	22.45	31.03	37.87	26.7	57.68	23.73
B9D1	55.97	55.41	52.23	52.93	28.38	36.48	42.41	25.69	65.94	27.61
B9D2	4.94	4.4	2.51	4.6	7.4	6.32	2.92	4.62	5.45	4.46
BAALC	0.37	0.46	0.24	0.73	0.16	0.34	0.6	0.3	0.59	0.14
BAAT	0.86	1.08	2.46	1.05	1.28	0.97	3.22	0.38	1.21	1.01
BABAM1	108.13	103.66	80.35	102.58	74.38	83.06	83.88	61.11	109.09	63.51
BACE1	19.61	21.13	32.71	23.29	41.34	38.17	36.85	42.87	19.41	39.6
BACE2	3.41	3.12	2.23	3.11	1.64	2.68	1.85	1.4	3.85	1.73
BACH1	17.33	17.16	16.82	19.91	15.18	16.64	13.62	15.36	17.54	16.87
BACH2	4.24	4.79	2.43	5.12	4.81	5.82	1.87	5.6	5.27	5.05
BAD	72.23	79.78	74.54	78.88	107.13	116.46	71.48	103.38	83.23	109.39
BAG1	28.03	29.21	36.51	26.93	60.61	47.94	45.08	59	25.34	65.6
BAG2	22.39	24.82	20.11	24.51	30.47	29.23	21.25	28.32	21.28	38.58
BAG3	103.66	109.24	134.39	123.73	122.83	130.34	152.57	145.28	111.79	128.85
BAG4	31.4	30.14	37.18	33.61	25.08	25.88	33.98	21.1	29.6	31.85
BAG5	38.44	40.29	42.78	44.91	29.27	26.78	43.93	28.75	39.65	37.06
BAG6	207.64	203.97	262.82	231.11	263.33	300.15	286.03	322	201.8	246.16
BAGE2	0	0	0	0	0	0.06	0.07	0.14	0.05	0
BAHCC1	20.98	19.81	10.52	20.97	8.19	11.83	12.05	7.94	21.28	7.44
BAHD1	31.26	33.71	26.2	36.63	53.75	59	32.06	62.95	31.22	50.76
BAIAP2	18.49	21.2	10.65	18.8	26.28	29.65	11.57	24.25	22.22	24.2
BAIAP2L1	32.52	34.45	29.25	38.1	47.01	47.45	31.01	50.44	35.91	45.96
BAIAP2L2	10.45	12.87	15.07	12.8	5.28	6.38	17.54	7.63	13.53	7.12
BAIAP3	2.12	2.46	3.96	2.75	1.49	2.53	4.26	1.59	3.54	1.65
BAK1	62.92	56.73	46.9	59.53	87.49	88.74	51.96	79.54	57.27	66.09
BAMBI	26.65	26.61	20.24	27.84	18.68	24.79	17.35	21.83	30.71	18.76
BANF1	360.82	361.88	342.12	325.98	253.18	237.79	360.79	236.09	362.39	266.7
BANF2	0	0	0	0	0	0	0	0	0	0
BANK1	0	0	0	0	0	0	0	0	0	0.02
BANP	33.3	37.33	16.15	35.91	81.52	84.19	18.71	90.54	34.26	72.27
BAP1	96.22	89	74.97	95.17	102.96	95.34	75.47	98.15	88.2	93.88
BARD1	13	12.11	7.82	13.1	13.31	14.2	6.89	9.93	13.17	14.41
BARHL1	0.04	0.15	0.08	0	0.1	0.09	0	0	0	0.04
BARHL2	9.78	9.21	12.18	10.18	15.82	25.53	9.83	22.37	12.37	14.7
BARX1	7.88	9.11	8.47	8.55	4.14	7.08	8.53	5.39	11.56	4.31
BARX2	5.18	4.86	2.92	5.39	1.38	1.51	3.43	1.87	3.91	0.9
BASP1	13.9	15.97	14.07	17.62	10.16	15.21	14.23	16	20.2	14.82
BASP1P1	0	0	0	0	0	0	0	0	0.07	0
BATF	0	0	0	0.23	0.1	0	0.09	0	0.09	0.17
BATF2	2.91	3.82	7.32	4.25	1.3	2.69	5.59	3.13	3.37	1.79
BATF3	20.54	25.13	32.58	19.02	17.59	17.57	30.98	13.94	23.61	16.91
BAX	394.9	415.58	458.54	459.78	1047.06	908.65	707.43	1126.2	372.92	1145.63
BAZ1A	66.3	61.89	73.01	64.61	53.35	46.29	71.01	43.65	63.29	69.01
BAZ1B	112.61	111.33	176.17	120.24	144.65	133.85	183.26	143.55	115.81	146.47
BAZ2A	60.28	58.32	65.07	71.44	93.37	99.29	76.88	127.53	54.22	92.42
BAZ2B	7.78	7.69	7.14	10.09	11.49	11.54	6.59	11.32	9.01	13.5
BBC3	43.19	54.66	47.64	53.16	62.18	65	69.86	73.45	56	79.86
BBIP1	13.93	14.78	11.81	15.42	16.27	14.51	9.91	12.85	16.24	18.23
BBOF1	8.06	7.63	9.74	6.94	13.77	12.34	8.67	12.71	6.8	13.52
BBOX1	0	0	0.12	0	0	0	0	0	0.09	0
BBS1	18.2	18.57	18.38	19.08	18.92	20.16	15.9	15.47	18.75	15.99
BBS10	15.61	15.35	6.97	15.32	12.74	17.24	6.84	14.11	14.66	14.69
BBS12	7.18	7.04	5.8	7.6	10.1	12.86	4.86	11.58	7.29	9.67
BBS2	26.37	26.19	17.66	27.52	19.55	27.11	18.16	20.14	27.36	17.81
BBS4	44.48	41.67	45.51	45.01	57.97	64.32	36.17	55.43	48.08	42.84
BBS5	7.4	6.62	6	7.51	4.42	6.26	5.51	4.17	9.03	5.04
BBS7	38.98	38.5	49.88	46.25	49.41	50.52	49.03	49.54	35.33	43.7
BBS9	8.39	7.37	5.68	9.72	8.33	8.32	4.73	8.31	8.08	7.73
BBX	26.08	25.25	15.08	29.66	25.99	32.61	13.24	26.33	28.65	30.75
BCAM	16.34	16.24	18.5	16.32	10.47	19.59	14.85	16.04	19.31	16
BCAN	1.13	1.37	2.49	1.38	1.14	1.47	2.93	0.85	2.72	0.81
BCAP29	10.68	9.04	7.02	9.51	5.66	5.62	5.57	4.48	9.48	5.29
BCAP31	448.99	417.71	402.63	400.41	245.26	252.8	396.72	239.88	400.73	246.2
BCAR1	54.87	60.02	46.59	66.46	91.65	95.55	58.22	101.24	57.25	88.33
BCAR3	6.8	6.83	6.13	8.79	4.73	9.35	6.1	8.47	8.15	5.9
BCAS1	0.18	0.28	0.2	0.16	0.34	0.27	0.07	0.36	0.22	0.15
BCAS2	145.34	149.59	120.09	148.56	187.25	166.42	126.74	178.16	137.93	247.52
BCAS3	40.87	37.8	28.73	47.14	106.82	130.76	23.59	127.55	46.08	90.01
BCAS4	13.15	15.5	12.47	14.71	8.24	11.23	12.29	8.56	18	8.66
BCAT1	14.07	13.85	11.35	13.22	10.02	10.94	8.01	7.76	12.69	10.23
BCAT2	114.65	116.84	99.84	117.38	143.69	151.71	98.72	131.51	129.72	148.91
BCCIP	222.92	231.82	153.66	218.31	179.25	168.4	149.77	162.01	195.44	215.22
BCDIN3D	22.08	20.9	23.25	21.94	36.8	34.16	25.73	34.9	20.86	30.7
BCHE	7.58	6.1	7.26	8.42	8.72	10.77	5.6	13.05	8.39	8.52
BCKDHA	44.4	44.7	43.01	44.72	66.74	67.17	41.23	87.26	46.44	62.32
BCKDHB	13.82	11.89	8.34	11.76	6.63	6.19	6.39	5.35	11.6	5.78
BCKDK	63.28	59.65	46.45	64.57	45.22	53.85	43.3	59.1	67.74	43.04
BCL10	23.76	22.29	25.46	24.73	19.18	19.53	26.27	20.71	21.27	20.23
BCL11A	15.4	16.44	14.2	17.94	8.09	9.13	13.91	9.84	16.07	8.05
BCL11B	0.89	1.26	0.96	1.23	0.79	0.97	0.93	0.65	1.31	0.91
BCL2	5.3	5.56	7.01	7.47	6.14	5.64	7.86	5.06	7.9	6.14
BCL2A1	0.84	0.58	2.24	1.17	0.66	0.52	1.91	1.04	0.67	1.87
BCL2L1	33.53	33.3	34.55	35.62	43.2	39.9	38.73	38.25	36.98	38.6
BCL2L10	0.06	0.34	0.31	0.52	0	0.15	0.51	0	0	0.12
BCL2L11	19.65	19.42	20.48	21.43	6.94	8.71	18.93	9.31	21.72	7.35
BCL2L12	97.04	102.73	105.51	104.59	92.91	92.65	115.55	90.69	111.39	98.95
BCL2L13	58.76	56.76	68.55	63.77	76.13	73.57	63.47	66.24	58.4	65.09
BCL2L14	0.04	0.04	0.08	0.04	0	0.09	0.04	0	0.04	0.04
BCL2L15	1.02	0.59	0.59	0.72	0.35	0.33	0.48	0.3	1.06	0.31
BCL2L2	14.17	14.12	10.83	15.1	8.67	8.5	9.15	6.96	16.28	7.86
BCL2L2-PABPN1	212.51	203.47	237.03	195.61	172.9	134.9	259.05	141.04	214.89	186.39
BCL3	7.15	9.26	9.63	10.62	6.46	14.61	10.42	13.06	13.48	11.19
BCL6	9.97	12.65	12.88	13.86	8.93	10.71	14.1	12.23	11.89	11
BCL6B	15.97	15.37	11.4	13.82	18.54	17.35	10.9	11.54	12.52	14.94
BCL7A	42.62	45.25	39.77	47.83	35.33	45.73	34.17	40.19	48.98	38.25
BCL7B	89.46	82.47	79.73	80.11	151.65	107.38	94.99	128.33	77.57	125.11
BCL7C	48.24	52.58	40.32	40.98	21.06	23.83	42.77	21.32	58.32	22.56
BCL9	26.77	24.99	26.45	30.86	31.09	36.62	24.81	41.56	26.33	31.71
BCL9L	12.27	13.47	14.24	14.41	12.4	16.78	15.99	16.07	11.07	13.79
BCLAF1	135.7	125.29	130.76	135.15	126.52	122.25	117.55	105.21	114.51	146.54
BCO1	0.06	0.06	0.19	0.17	0.11	0.4	0.26	0.09	0.13	0.09
BCO2	1.81	2	5.48	2.16	3.66	2.55	5.74	3.13	1.52	3.84
BCOR	98.86	93.4	77.7	103.8	50.81	61.75	70.88	48.62	86.52	43.36
BCORL1	34.25	33.88	38.22	39.71	42.76	50.37	47.21	61.41	32.24	46.77
BCORP1	0	0	0	0	0	0	0	0	0	0
BCR	41.19	40.5	34.68	44.27	41.08	57.88	33.86	52.85	43.79	42.07
BCRP2	5.72	7.17	5.35	6.98	6.26	8.99	5.54	6.16	10.3	6.15
BCRP3	22.26	27.71	67.51	28.63	21.85	19.3	85.22	20.37	30.08	28.66
BCS1L	128.55	124.96	117.97	122.61	201.01	174.77	121.24	177.83	115.63	193.97
BDH1	2.8	2.37	2.45	2.46	1.86	2.3	2.72	2.86	2.43	2
BDH2	14.15	14.89	10.76	13.95	10.17	10.57	8.65	9.4	15.64	11.41
BDKRB1	0.45	0.22	0.06	0.72	0.22	1.6	0.43	1.37	0.57	0.88
BDKRB2	1.41	1.72	1.08	1.9	4.56	4.77	1.03	6.39	1.81	4.37
BDNF	0.14	0.05	0.08	0.25	0.07	0.18	0.16	0.27	0.12	0.1
BDP1	14.76	15.12	20.63	18.56	19.4	21.16	23.28	18.48	16.39	21.49
BEAN1	0.4	0.68	0.4	0.77	0.3	0.45	0.35	0.45	1.32	0.38
BECN1	68.8	70.97	70.43	74.02	86.6	71.17	73.35	72.76	65.74	91.34
BECN2	0.67	1.2	1.61	1.22	0.22	0.07	1.67	0.17	1.4	0.36
BEGAIN	2.14	2.41	1.85	2.92	2	4.01	2	2.83	3.23	2.22
BEND2	0.22	0.16	2	0.1	0.04	0.13	2.34	0.1	0.07	0.08
BEND3	11.62	10.05	7.73	10.49	6.23	5.7	6.67	6.33	10.34	5.2
BEND3P3	0.01	0.01	0.01	0.02	0	0.03	0.03	0.04	0.03	0.01
BEND4	6.11	5.5	4.16	8.23	2.99	4.52	3.59	4.11	6.85	3.15
BEND5	0.69	0.43	0.49	0.48	0.45	0.75	0.44	0.75	0.83	0.21
BEND6	1.99	2.16	1.91	1.75	1.39	1.2	1.36	0.58	1.88	0.82
BEND7	14.32	16.26	15.88	16.72	17.87	21.86	13.02	21.95	15.55	21.14
BEST1	9.42	9.84	7.35	11.11	52.38	42.22	11.68	50.18	8.03	43.15
BEST2	4.66	5.68	19.64	5.08	6.93	4.41	27.79	4.82	5.76	6.57
BEST3	0.34	0.31	0.24	0.39	0.17	0.49	0.19	0.4	0.3	0.15
BEST4	0.34	0.13	0.11	0.6	0.58	0.63	0.41	1.15	0.35	1.86
BET1	45.02	41.47	28.38	39.08	34.72	26.12	23.59	27.11	37.66	34.79
BET1L	31.25	26.32	13.04	30.23	15.43	14.54	13.06	9.23	29.38	11.36
BEX1	63.04	55.3	32.11	49.99	54.63	31.74	40.28	34.61	44.31	47.21
BEX2	81.08	89.9	65.97	86.71	74.59	55.9	81.43	73.76	73.69	75
BEX3	623.73	609.84	582.81	596.29	440.21	420.74	613.78	437.44	624.23	408.06
BEX4	95.57	100.67	64.78	100.38	63.01	59.38	77.02	62.55	99.63	91.11
BEX5	3.03	3.14	2.74	4.43	2.77	2.81	2.54	2.26	3.24	2.69
BFAR	51.71	50.34	60.48	58.25	60.46	47.5	66.7	64.06	45.17	57.95
BFSP1	7.68	7.18	5.41	6.18	5.14	5.99	6.04	4.25	7.08	6.24
BFSP2	0	0	0.15	0	0	0	0.05	0	0	0.05
BGLAP	0.83	1.43	1.96	0.21	0.86	0.49	2.1	0	2.16	2.44
BGN	0.03	0	0.06	0.03	0	0.07	0.03	0	0.03	0.06
BHLHA15	0.33	0.32	0.35	0.54	0.14	0	0.12	0	0	0.23
BHLHA9	0	0	0	0	0	0	0	0	0	0.11
BHLHB9	8.72	9.93	9.21	10.48	5.84	4.63	8.7	5.55	8.48	5.86
BHLHE22	0.16	0.04	0.04	0.14	0.03	0	0.09	0	0.12	0.04
BHLHE23	0.42	0.48	0.07	0.55	0.36	0.35	0.46	1.29	0.55	0.37
BHLHE40	29.39	28.14	20.32	31.18	7.41	9.84	18.21	9.46	31.12	7.96
BHLHE41	9.37	9.48	8.68	10.62	6.79	9.24	8.82	7.73	9.35	8.29
BHMG1	0.84	0.95	0.81	0.61	0.27	0.86	0.37	0.39	0.9	0.3
BHMT	0	0	0	0	0	0	0	0	0	0
BHMT2	0	0.03	0.03	0	0	0	0	0	0.03	0
BICC1	6.08	6.45	3.87	7.78	4.98	6.95	2.91	5.42	6.71	4.94
BICD1	7.16	8.59	7.29	8.81	10.59	13.69	8.18	12.67	7.57	10.94
BICD2	35.68	35.04	20.35	40.4	25.23	27.96	19.73	24.9	34.47	27.08
BICDL1	4.05	4.31	4.67	4.93	9.5	13.32	4.14	11.42	5.33	10.84
BICDL2	2.29	2.04	4.86	2.49	2.27	3.04	6.09	2.79	2.64	1.62
BID	20.75	20.28	11.63	20.13	10.02	10.47	11.31	8.83	18.62	8.99
BIK	1.25	1.37	0.66	1.77	2.55	3.3	1.12	3.36	1.59	3.13
BIN1	25.26	28.44	23.64	25.51	12.42	21.49	19.97	14.03	29.11	12.63
BIN2	0.43	0.16	0.7	0.32	0.17	0.2	0.4	0.2	0.25	0.17
BIN3	16.8	18.3	13.18	16.33	26.45	24.67	12.58	27.79	17.36	22.96
BIRC2	28.97	30.6	19.53	29.88	18.33	23.67	15.86	14.72	31.19	21.25
BIRC3	0.61	0.62	0.53	0.39	0.68	0.91	0.63	1.31	0.48	1.01
BIRC5	312.23	306.06	412.79	327.73	508.15	428.78	466.91	548	305.08	471.45
BIRC6	10.54	9.9	7.6	12.99	16.4	15.37	7.47	13.83	9.89	14.33
BIRC7	0	0	0	0	0	0	0	0	0	0
BIRC8	0.04	0	0.07	0	0.05	0.04	0	0.11	0	0.19
BIVM	11.76	12.25	7.46	12.51	6.33	6.47	5.9	5.67	13.13	7.5
BIVM-ERCC5	6.03	5.13	6.9	3.89	6.69	4.41	5.29	3.97	5.59	5.82
BLCAP	61.46	56.85	28.38	63.02	55.76	59.36	28.6	56.93	58.82	61.17
BLID	0	0	0	0	0	0	0	0	0	0
BLK	0.06	0.06	0	0	0.04	0	0	0	0	0.06
BLM	51.19	51.27	91.08	55.32	72.67	71.05	87.33	64.92	48.91	77.8
BLMH	64.75	65.17	51.1	64.07	49.07	45.52	50.65	43.79	53.06	52.28
BLNK	0.4	0.67	0.48	0.68	0.97	2.28	0.27	2.22	0.7	1.12
BLOC1S1	67.02	63.95	59.46	56.18	26.99	30.67	49.36	19.57	77.65	24.54
BLOC1S2	51.92	61.3	64.59	62.94	94.58	87.65	80.22	88.45	51.46	120.84
BLOC1S3	17.67	16.9	9.1	18.33	36.56	38.06	11.95	37.35	19.65	43
BLOC1S4	59.69	61.2	50.17	65.85	59.66	63.27	57.67	64.12	68.01	70.89
BLOC1S5	16.46	17.74	15.36	19.87	12.56	16.06	12.63	11.33	21.44	15.61
BLOC1S6	16.55	18.43	11.74	19.1	13.92	13	10.07	11.8	17.29	17.31
BLVRA	52.55	59.29	66.98	64.25	54.07	74.17	61.33	73.6	59.64	58.47
BLVRB	55.98	63.52	68.5	65.76	70.84	99.08	67.72	95.14	73.99	80.84
BLZF1	25.29	28.37	28.68	29.07	40.78	34.59	33.87	34.16	19.78	47.67
BMF	3.62	3.99	2.89	4.49	3.51	5.86	2.58	7.04	3.97	4.69
BMI1	66.96	59.54	47.27	65.82	51.63	45.67	48.38	47.11	52.78	54.07
BMP1	13.59	14.43	19.15	15.29	21.64	31.24	19.99	27.76	16.6	21.61
BMP10	0.01	0.03	0	0.03	0	0	0.02	0	0.04	0.01
BMP15	0	0	0	0	0	0	0	0	0	0.06
BMP2	2.77	2.77	0.87	2.23	0.46	0.47	0.78	0.27	2.16	0.44
BMP2K	9.63	8.23	8.97	11.6	11.35	13.66	8.12	13.43	9.47	10.09
BMP3	0.21	0.27	0.15	0.14	0.3	0.38	0	0.33	0.2	0.39
BMP4	18.6	18.81	15.54	23.93	20.38	26.75	17.92	30.26	20.79	21.45
BMP5	0.18	0.26	0.16	0.2	0.22	0.27	0.23	0.62	0.16	0.18
BMP6	6.09	7.28	4.2	6.96	1.35	3.03	3.4	2.56	8.31	2.18
BMP7	23	23.18	19.56	24.58	13.25	20.3	18.45	13.36	25.92	15.47
BMP8A	0.31	0.23	0.18	0.35	0.21	0.59	0.24	0.27	0.56	0.25
BMP8B	4.15	4.63	3.74	5.26	3.85	6.71	3.3	5.05	5.77	4.13
BMPER	0.81	0.86	0.32	0.71	0.33	0.45	0.2	0.21	0.57	0.45
BMPR1A	25.83	25.71	24.03	28.07	24.26	28.81	21.79	20.58	25.29	25.92
BMPR1B	2.27	2.39	1.05	2.11	2.71	3.46	0.67	3.2	2.89	2.65
BMPR2	9.29	9.7	12.33	12.07	13.74	16.21	12.55	16.45	9.66	14.8
BMS1	60.33	56.88	65.35	62.31	50.8	45.25	66.56	50.1	54.65	56.23
BMS1P17	0	0	0	0	0	0	0	0	0	0.33
BMS1P18	0	0	0	0	0	0	0	0	0	0.33
BMS1P20	0	0	0	0	0	0	0	0	0	0
BMS1P21	1.93	0.94	0.77	1.04	2.05	1.57	1.12	1.27	1.14	0.89
BMS1P22	1.16	0.56	0.61	0.91	1.51	0.58	0.77	0	0.79	0
BMS1P4	17.54	13.21	13.45	16.57	31.51	27.45	13.82	30.63	13.58	20.85
BMS1P5	10.89	9.75	5.13	10.81	19.47	17.86	4.99	15.6	9.16	14.27
BMS1P6	8.66	7.31	6.29	8.18	16.8	14.83	6.29	15.75	7.94	10.25
BMT2	14.57	17.21	8.65	18.34	16.75	17.58	7.89	14.1	15.53	21.83
BMX	0	0	0	0.03	0	0	0	0	0	0
BNC1	4.22	4.61	5.94	5.2	5.18	6.02	6.7	5.23	4.34	4.19
BNC2	0.78	0.84	0.29	0.88	0.68	1.15	0.26	0.84	0.96	0.71
BNIP1	71.38	69.47	75.09	62.85	104.04	107.59	72.44	96.36	68.34	93.11
BNIP2	14.43	16.64	14.44	17.26	14.8	14.33	15.28	12.8	14.08	18.14
BNIP3	56.01	62.16	40.46	59.92	43.11	45.42	38.75	43.25	60.02	46.29
BNIP3L	15.09	14.04	13.48	16.84	11.34	11.12	12.57	12.36	13.88	12.53
BNIPL	2.43	3.77	11.42	5.26	0.88	0.87	11.25	1.56	3.55	1.35
BOC	10.8	8.51	6.42	10.65	9.42	8.78	5.68	8.76	10.72	7.24
BOD1	122.25	128.25	127.62	122.61	136.28	118.65	145.59	121.96	113.38	143.93
BOD1L1	14.24	15.19	17.2	16.62	13.35	15.21	14.62	11.09	19.07	21.81
BOD1L2	0.02	0.02	0.02	0	0	0	0	0	0	0.02
BOK	1.65	1.74	0.99	1.5	1.29	1.29	0.53	0.74	1.6	0.73
BOLA1	39.52	48.38	33.13	49.54	64.45	98.31	29.62	82.99	63.89	64.11
BOLA2	260.3	276.46	236.1	234.66	196.8	199.24	218.11	192.95	272.39	207.89
BOLA2B	0	0.8	0	0.47	6.98	5.94	2.01	7.02	0.08	20.36
BOLA2-SMG1P6	55.86	47.9	44.94	52.24	99.38	86.28	42.91	110.88	52.63	87.11
BOLA3	199.67	186.33	177.03	164.87	153.23	143.43	160.33	149.16	207.4	169.65
BOLL	0.03	0	0	0	0	0	0	0	0	0
BOP1	129.08	133.45	108.08	119.98	148.72	156.6	105.75	136.12	126.96	138.51
BORA	28.03	28.24	31.58	28.02	28.95	31.86	25.21	27.03	26.34	38.64
BORCS5	2.61	2.58	2.5	2.82	3.52	4.28	1.95	3.83	2.93	3.34
BORCS6	13.21	14.6	12.81	16.1	26.54	27.88	16.79	29.08	14	28.06
BORCS7	11.39	9.93	6.28	9.15	8.06	5.05	6.61	5.41	9.13	8.79
BORCS8	20.31	18.37	10.56	16.92	23.45	21.26	13.6	26.73	17.67	22.25
BORCS8-MEF2B	11.71	15.04	26.79	15.32	24.76	23.8	27.87	17.09	18.6	20.08
BPGM	54.64	55.76	53.49	57.85	35.88	35.29	48.98	35.92	52.51	44.78
BPHL	25.6	23.04	25.23	24.27	24.46	30.02	19.1	26.47	27.9	24.42
BPI	0	0	0	0	0	0	0	0	0	0
BPIFA1	0	0	0	0	0	0	0	0	0	0
BPIFA2	0	0.07	0.07	0	0	0	0.08	0	0	0
BPIFA3	0	0	0	0	0	0	0	0	0	0
BPIFA4P	0	0	0.06	0	0	0.08	0	0	0	0
BPIFB1	0.04	0.04	0.04	0	0.05	0	0	0	0.05	0
BPIFB2	0.04	0	0	0	0	0	0	0	0	0
BPIFB3	0	0.09	0	0	0	0	0	0	0	0
BPIFB4	0	0	0.03	0.03	0.04	0	0	0	0	0
BPIFB6	0	0	0	0	0	0	0	0	0	0
BPIFC	0.25	0.35	0.42	0.28	0.14	0.18	0.48	0.22	0.69	0.11
BPNT1	56.21	53.97	46.46	56.61	67.51	60.37	53.18	64.83	50.85	60.64
BPTF	29.29	30.69	36.17	33.71	26.86	29.32	34.76	20.16	33.47	36.02
BPY2	0	0	0	0	0	0	0	0	0	0
BPY2B	0	0	0	0	0	0	0	0	0	0
BPY2C	0	0	0	0	0	0	0	0	0	0
BRAF	23.24	24.44	23.07	26.7	66.39	67.7	22.92	91.07	20.64	59.16
BRAP	23.49	25.57	36.55	27.24	34.89	32.02	40.97	38.33	20.76	38.28
BRAT1	55.94	56.75	49.53	58.13	68.53	69.48	50	60.28	61.79	55.55
BRCA1	38.67	41.98	52.25	45.52	38.41	33.58	54.81	27.49	42.47	46.98
BRCA2	7.21	6.68	9.25	8.35	10.01	10.02	7.82	8.58	7.38	7.88
BRCC3	35.25	33.76	28.89	36.68	22.47	21.61	29.14	19.4	28.55	23.95
BRD1	38.3	43.59	25.73	44.2	54.17	44.39	32.98	45.86	37.8	49.85
BRD2	540.6	499.07	587.53	529.45	756.87	670.64	712.79	790.01	472.43	647.86
BRD3	31.55	35.15	21.94	39.75	13.82	20.69	20.12	15.44	39.49	19.83
BRD4	150.21	136.39	166.96	164.73	172.12	216.2	175.71	216.9	169.82	188.32
BRD7	101.83	99.6	83.58	99.67	86.75	77.81	78.08	74.25	96.5	85.69
BRD7P3	0	0	0	0	0	0	0	0	0	0
BRD8	93.97	96.35	77.78	104.06	118.63	118.99	89.93	143.8	91.83	121.61
BRD9	37.14	33.95	15.81	33.75	66.78	53.38	16.75	55.77	32.7	55.86
BRDT	0	0.09	0.1	0.07	0.06	0.03	0.17	0	0.03	0.05
BRDTP1	0	0	0	0	0	0	0	0	0	0
BRE	89.99	76.33	74.34	77.58	107.5	134.63	57.49	111.2	82.3	97.61
BRF1	27.86	29.82	16.39	27.97	43.02	42	19.45	37.25	31.17	40.35
BRF2	43.52	37.51	29.69	36.31	115.84	102.55	34.5	113.43	34.72	95.58
BRI3	106.03	110.74	83.16	110.59	98.16	89.99	92.27	94.43	111.42	111.19
BRI3BP	35.1	32.92	42.82	34.95	18.93	27.03	35.24	21.46	35.74	21.67
BRICD5	1.86	2.17	0.99	2.55	0.66	0.53	1.42	0.88	2.77	0.53
BRINP1	0.04	0	0	0.02	0	0	0	0	0	0.05
BRINP2	0.1	0.09	0.04	0.15	0.05	0.02	0.11	0.06	0.09	0.1
BRINP3	4.89	4.98	2.92	5.57	7.14	9.94	2.41	8.61	5.91	7
BRIP1	16.03	15.57	15.45	18.23	23.46	20.58	13.12	19.26	16.2	25.73
BRIX1	228.16	240.15	232.01	228.29	261.54	224.53	244.42	215.46	205.65	306.34
BRK1	177.52	176.5	186.67	169.2	126.38	106.41	194.04	109.38	175.86	130.79
BRMS1	62.87	59.76	52.08	53.11	91.19	77.71	59.61	85.04	53.41	89.71
BRMS1L	31.51	31.44	18.35	35.06	41.52	41.14	21.39	37.77	27.35	46.43
BROX	39.97	40.6	49.47	42.85	43.4	38.59	54.7	42.7	38.44	53.48
BRPF1	48.78	47.71	48.93	48.99	107.47	90.62	63.46	105.75	44.71	87.71
BRPF3	29.88	26.79	23.01	29.73	37.59	29.57	25.24	33.74	23.71	26.05
BRS3	0.05	0.05	0.11	0.2	0.07	0	0.11	0.16	0.06	0.11
BRSK1	20.63	21.52	15.61	23.63	41.79	41.25	17.99	52.21	24.14	41.03
BRSK2	19.16	22.21	20.2	24.5	26.12	35.69	20.34	26.58	24.15	27.17
BRWD1	24.18	26.76	18.25	29.24	24.67	23.25	17.26	22.21	27.06	28.99
BRWD3	6.74	6.87	5.61	9.17	9.56	10.7	5.27	12.49	6.76	9.5
BSCL2	121.86	126.6	166.09	129.3	216.02	189.44	177.91	201.47	133.08	233.34
BSDC1	81.02	75.9	61.64	88.86	71.91	67.7	75.2	67.49	78.61	59.38
BSG	762.25	783.65	723.89	769.35	491.55	512.91	775.84	507	762.76	489.31
BSN	3.95	3.44	4.35	4.22	7.51	10.81	4.19	8.47	3.51	5.67
BSND	0.11	0.26	0.06	0.16	0.07	0.13	0.17	0.33	0.12	0.06
BSPH1	0	0	0	0	0	0	0	0	0	0
BSPRY	0.94	1.38	1.25	1.25	1.34	2.48	0.86	1.57	1.75	1.11
BST1	3.02	4.66	7.45	4.14	5.04	5.03	6.34	2.85	4.76	4.78
BST2	2.03	2.41	1.31	1.79	0.47	0.81	1.6	0.22	2.64	0.69
BSX	0	0	0.12	0	0	0	0	0	0	0
BTAF1	37.62	36.77	27.59	42.01	57.04	58.27	24.83	52.61	38.94	47.89
BTBD1	85.24	86.4	103.55	91.36	83.45	80.12	105.14	70.81	75.85	90.18
BTBD10	19.58	21.51	11.86	22.89	20.77	20.94	13.28	19.11	19.43	26.06
BTBD11	2.78	3.27	2.79	4.56	0.81	2.07	2.41	1.07	4.16	1.25
BTBD16	0.08	0.07	0.16	0	0.3	0.33	0.25	0.23	0.09	0.12
BTBD17	0.04	0.25	0.09	0.25	0	0	0.09	0.13	0.05	0.05
BTBD18	0	0.02	0	0	0	0.03	0	0	0.03	0
BTBD19	1.23	2.72	2.38	2.71	4.67	6.31	2.52	8.02	2.08	5.02
BTBD2	84.98	99.37	98.94	109.99	93.16	140.93	89.14	120.57	129.76	111.01
BTBD3	21.65	21.25	10.67	26.41	9.02	10.57	9.57	8.77	23.87	9.57
BTBD6	51.91	49.74	41.26	46	48.29	48.55	38.69	37.55	48.95	37.27
BTBD7	15.24	15.89	16.49	19.33	16.3	16.3	16.49	13.28	14.77	19.02
BTBD8	1.55	1.27	2.13	1.93	1.18	2.12	2.32	1.85	1.59	0.79
BTBD9	3.23	2.81	1.72	3.34	2.88	3.89	1.78	3.3	2.41	2.88
BTC	0.81	1.49	0.45	1.34	2.47	2.29	0.28	2.37	1.07	2.27
BTD	18.07	18.05	18.26	17.94	23.98	23.18	20.8	24.21	17.38	24.12
BTF3	1342.12	1328.87	1688.99	1273.69	1358.58	1239.08	1744.02	1355.13	1253.12	1261.53
BTF3L4	32.02	32.8	25.25	29.59	40.5	32.65	24.51	31.68	30.8	46.81
BTF3P11	0	0	0	0	0	0	0	0	0	0
BTG1	27.46	29.43	21.04	30.03	24.96	22.66	22.85	23.55	27.07	27.7
BTG2	144.32	166.17	115.1	182.73	515.68	563.41	126.29	553.16	160.19	478.5
BTG3	157.75	190.17	133.93	203.7	297.17	283.06	154.54	280.59	180.43	376.98
BTG4	0.15	0.21	0.23	0.22	0	0.09	0.08	0	0.08	0.08
BTK	4.27	4.29	11.21	5.07	3.83	3.35	13.63	6.17	3.82	4.23
BTLA	0.3	0.36	0.45	0.48	0.18	0.22	0.86	0	0.5	0.24
BTN1A1	1.63	1.47	4.79	2.14	0.71	0.8	6.31	0.68	1.63	0.94
BTN2A1	54.7	53.85	47.84	59.44	95.15	84.6	62.37	98.12	50.96	81.95
BTN2A2	25.26	24.69	16.9	30.06	51.36	72.53	20.03	73.63	28.46	51.33
BTN2A3P	7.28	7.02	7.19	8.48	16.55	18.5	8.71	20.64	6.53	14.17
BTN3A1	10.39	11.39	9.84	14.16	11.5	14.8	12.3	16.64	14.31	15.74
BTN3A2	11.5	10.67	5.51	12.77	2.92	4.69	4.47	3.73	14.47	2.96
BTN3A3	2.12	3.6	3.56	4.66	2.44	3.52	3.22	2.22	3.97	2.45
BTNL10	0	0	0	0	0	0	0	0	0	0
BTNL2	0	0	0	0	0	0	0	0	0	0
BTNL3	0.03	0.03	0.03	0.03	0.04	0.11	0	0	0	0
BTNL8	0.03	0.03	0.11	0.06	0	0.12	0.11	0	0.11	0.09
BTNL9	9.12	9.28	4.36	9.96	4.69	6.56	4.16	5.22	10.97	4.75
BTRC	18.23	16.8	9.62	20.14	23.83	21.96	8.7	22.77	17.54	23.41
BUB1	96.31	93.15	98.76	108.95	86.05	78.5	89.41	86.04	84.35	85.02
BUB1B	51.66	50.62	48.91	57.06	32.18	37.56	44.14	33.51	49.3	29.26
BUB1B-PAK6	1.45	0.08	2.89	1.57	0.4	2.1	4.08	2.56	2.37	1.44
BUB3	236.46	216.31	168.88	221.73	261.81	233.04	162.78	247.99	207.98	239.81
BUD13	38.5	39.15	47.6	39.24	70.61	59.35	49.11	68.01	37.89	65.83
BUD31	203.59	239.58	298.45	229.09	596.33	472.32	394.77	644.61	191.65	606.89
BVES	9.84	10.18	6.47	11.43	8.83	11.79	5.86	8.87	11.08	9.85
BYSL	122.02	115.79	130.43	120.63	311.23	252.72	147.13	294.02	108.52	281.6
BZW1	197.87	181.27	171.75	196.91	152.51	134.29	175.02	135.46	160.38	179.65
BZW2	93.03	83.56	80.76	91.94	54.43	59.26	70.06	55.68	85.51	62.85
C10orf10	2.62	3.6	1.98	4.46	1.17	1.67	2.81	2.55	3.65	1.2
C10orf105	0.01	0.03	0.06	0.09	0.08	0.09	0.11	0	0.07	0
C10orf107	1.1	1.87	1.48	1.72	1.22	2.03	1.6	0.36	2.31	1.53
C10orf11	0.89	1.38	0.66	2.38	1.74	0.9	0.49	0.82	1.41	1.04
C10orf111	4.51	4.16	5.37	5.77	3.28	3.43	5.94	3.73	5.65	4.32
C10orf113	0	0	0	0	0	0	0	0	0.15	0
C10orf120	0	0	0	0	0	0	0	0	0	0
C10orf126	0	0	0.04	0.03	0	0	0.07	0	0	0
C10orf128	0	0.09	0	0	0	0	0.16	0	0	0
C10orf131	0.37	0.06	0.13	0.37	0.41	0.08	0.55	0	0.28	0.46
C10orf142	0	0	0	0	0	0	0	0	0	0
C10orf25	1.36	1.26	0.87	1.03	1.66	1.41	1.13	1.39	0.98	1.12
C10orf35	27.34	21.88	16.63	22.96	27.55	36.06	15.83	30.71	27.43	29.02
C10orf53	0	0	0	0	0	0	0	0	0	0
C10orf55	0.08	0.14	0.15	0.06	0	0.1	0.12	0.26	0.13	0
C10orf62	0.23	0.17	0.25	0.17	0.15	0.44	0.26	0.18	0.33	0.31
C10orf67	0.26	0.37	0.43	0.33	0.25	0.39	0.37	0.59	0.38	0.33
C10orf71	0.04	0.05	0.04	0.08	0.05	0.26	0.03	0.12	0.03	0.01
C10orf76	26	22.93	20.36	27	30.86	33.53	20.16	33.32	24.88	31.15
C10orf82	3.35	3.14	6.87	4.84	7.29	8.93	4.84	8.8	3.45	6.09
C10orf88	22.45	24.11	24.48	25.16	37.88	32.77	21.43	27.41	21.83	38.92
C10orf90	0	0.04	0	0.07	0.09	0.03	0	0	0.05	0
C10orf91	1.65	2.42	2.41	2.75	2.3	3.34	1.48	3.49	2.93	1.2
C10orf95	1.42	2.3	7.25	2.62	1.54	1.53	9.04	1.81	2.46	2.38
C10orf99	1.18	1.06	10.23	0.54	0.59	0.45	14.63	0.28	0.93	0.67
C11orf1	34.89	30.84	45.53	30.49	42.92	39.93	52.52	41.16	33.86	39.89
C11orf16	0	0	0	0	0	0	0	0	0	0
C11orf21	0.03	0	0	0.03	0	0	0.03	0	0	0
C11orf24	73.11	73.17	69.9	68.65	119.94	128.52	67.4	126.29	76.26	114.62
C11orf40	0	0	0	0	0	0	0	0	0	0
C11orf42	0	0	0	0	0	0	0	0	0	0
C11orf44	0	0	0	0	0	0	0	0	0	0
C11orf45	1.5	1.31	0.72	1.27	0.96	1.22	1.02	0.97	1.68	0.55
C11orf49	32.24	32.23	23.08	33.3	30.3	37.49	18.41	31.71	37.51	30.26
C11orf52	1.61	2.19	1.77	2.41	3.36	3.52	1.91	2.57	2.34	3.73
C11orf53	0	0	0	0	0	0	0	0	0	0
C11orf54	14.94	17.94	21.16	15.77	17.82	16.06	20.36	16.37	16.42	23.18
C11orf57	39.2	39.28	39.35	39.23	57.08	41.3	39.89	45.09	35.43	60.84
C11orf58	108.61	108.25	95.13	103.07	109.2	95.57	100.87	95.78	94.85	114.18
C11orf63	7.89	8.32	13.78	9.39	12.16	18.35	11.84	14.75	9.15	11.72
C11orf65	0.99	1.53	3.49	1.38	1.43	1.33	2.48	0	1.42	2.03
C11orf68	24.88	28.42	27.95	32.48	21.15	45.32	27.07	31.4	36.15	25.06
C11orf70	2.81	4.84	8.54	5.2	7.09	3.3	6.94	4.63	5.73	5.52
C11orf71	11.14	10.1	20.01	15.56	15.52	19.67	22.18	17.55	14.14	13.99
C11orf74	54.58	52.88	37.34	50.93	48.92	50.11	31.26	46.53	51.38	52.59
C11orf80	11.2	11.33	12.73	11.51	16.46	19.81	13.08	17.84	12.54	17.31
C11orf84	68.45	72.2	63.64	70.33	61.18	65.73	69.75	63.07	69.09	65.09
C11orf86	0.49	0.06	0.13	0.12	0.08	0	0.27	0	0.14	0
C11orf87	0	0	0	0.03	0	0.04	0	0	0.01	0.06
C11orf88	0.11	0.21	0.66	0.42	0.28	0.27	0.94	0	0	0.34
C11orf91	0.25	0.89	1.23	0.82	0.87	0.51	1.28	0.25	0.56	1.4
C11orf94	0.93	2.27	0.25	2.07	2.74	1.16	1.54	0.72	1.32	2.21
C11orf95	18.51	18.21	9.27	18.79	15.61	12.39	11.79	12.31	16.41	16.24
C11orf96	13.71	17.16	10.85	17.32	5.07	7.14	10.42	6.05	23.16	5.77
C11orf97	0.39	1.26	3.57	1.28	0.34	0.64	3.85	0.4	1.76	2.73
C11orf98	133.29	137.67	106.22	131.1	106.11	103.92	117.85	115.29	135.4	117.07
C12orf10	104.09	101.99	129.52	94.27	168.72	172.16	143.59	177.11	103.59	161.56
C12orf29	31.94	32.05	30.53	29.64	40.86	35.78	30.42	37.77	29.55	43.95
C12orf4	31.86	28.22	29.5	31.45	66.83	53.3	33.39	60.52	26.81	65.19
C12orf40	0	0.08	0.05	0.02	0	0	0.05	0.13	0	0
C12orf42	0.26	0.26	0.11	0.1	0.48	0.85	0.12	0.64	0.06	0.22
C12orf43	29.82	26.82	20.46	28.18	38.29	35.54	21.77	42.27	27.26	38.88
C12orf45	42.77	42.96	70.28	39.4	58.09	67.68	63.44	52.32	44.07	67.07
C12orf49	19.38	18.49	14.41	20.32	15.98	15.42	14.36	16.88	16.8	15.64
C12orf50	0.38	0.61	0.94	0.5	0.88	0.37	1.34	0.26	0.48	1.02
C12orf54	0.25	0	0.09	0.08	0.33	0.31	0.09	0	0.19	0.09
C12orf56	0.24	0.26	0.51	0.27	0.18	0.09	0.61	0.14	0.48	0.22
C12orf57	131.94	149.47	164.43	150.65	107.15	110.69	176.43	101.97	157.06	109.92
C12orf60	6.77	7.05	4.35	5.53	8.26	5.34	3.08	8.2	6.14	7.97
C12orf65	39.2	42.71	34.86	44.4	39.38	32.43	41.17	44.03	41.6	54.16
C12orf66	16.89	17.59	17.88	19.44	27.45	27.88	16.82	22.3	18.52	27.36
C12orf71	0	0	0	0	0	0	0	0	0	0
C12orf73	22.28	21.86	18.91	21.04	28.93	23.93	19.58	25.1	20.52	25.22
C12orf74	0	0	0	0	0	0	0	0	0.04	0
C12orf75	52.75	57.58	52.71	54.82	19.98	19.92	45.95	24.14	54.05	24.01
C12orf76	6.07	6.28	2.14	6.57	3.25	4.64	1.94	4.61	6.65	3.82
C12orf77	0	0.05	0.2	0.09	0	0	0.37	0	0	0
C12orf80	0	0	0.12	0.06	0	0.21	0	0	0	0
C14orf1	71.29	57.4	46.11	60.26	53.85	53.13	41.52	51.31	58.79	48.54
C14orf105	0.02	0	0	0.07	0	0	0	0	0	0
C14orf119	60.94	59.81	71.48	64.03	108.41	109.44	78.25	124.73	63.06	105.21
C14orf132	7.11	7.31	4.76	9.31	5.22	7.47	4.57	9.13	7.56	6.45
C14orf159	11.4	9.04	8.53	10.24	11.43	10.89	9.54	10.18	8.23	8.28
C14orf166	273.65	276.89	214.07	273.47	171.74	164	195.07	148.83	264.28	210.09
C14orf177	0	0	0	0	0	0	0	0	0	0
C14orf178	0.98	1.56	3.39	2.18	2.09	1.22	5.96	1.51	2.51	1.56
C14orf180	0	0.04	0	0.04	0	0.05	0	0	0	0
C14orf2	281.83	263.69	208.23	231.69	145.02	134.9	173.73	123.64	261.43	139.23
C14orf28	5.01	5.85	5.11	5.23	6.3	7.91	4.37	6.25	6.76	6.87
C14orf37	3.26	3.64	1.98	4.17	1.39	2.37	2.32	2	3.98	1.59
C14orf39	0.08	0.2	0.14	0.3	0.07	0.06	0.03	0.08	0.23	0.05
C14orf79	17.5	15.57	21.59	16.95	42.29	46.03	23.37	45.13	19.12	40.13
C14orf80	28.57	26.7	13.22	25.33	27.56	31.16	14.28	24.9	28.44	24.3
C14orf93	10.91	10.82	14.52	12.09	14.71	15.06	16.04	16.21	10.79	13.65
C15orf32	0	0	0	0	0	0	0	0	0	0
C15orf38-AP3S2	18.61	20.39	31	23.14	39.35	48.74	30.85	39.41	21.6	35.46
C15orf39	47.46	36.76	36.75	42.27	49.44	60.86	33.3	57.92	41.86	43.35
C15orf40	31.04	31.51	33.46	29.88	32.73	27.23	25.47	28.87	37.04	34.69
C15orf41	9.19	7.38	5.82	8.27	4.82	6.12	4.35	4.72	9.21	5.52
C15orf48	1.34	2.8	0.86	1.42	1.99	2.67	0.49	1.67	2.44	1.72
C15orf52	1.37	1.23	0.75	1.13	0.63	1.09	0.78	0.84	1.36	0.83
C15orf53	0	0	0	0	0	0	0	0	0	0
C15orf56	0.03	0.23	0.18	0.1	0.04	0.12	0.11	0.1	0.3	0.21
C15orf57	15.19	14.41	12.17	14.48	24.16	21.85	13.44	24.98	14.22	23.49
C15orf59	6.96	7.76	6.91	8.04	9.12	10.32	6.66	11.21	7.81	10.21
C15orf61	28.34	26.94	25.46	27.99	25.72	34.56	25.07	22.4	38.01	25.72
C15orf62	1.53	2.32	7.32	2.58	0.56	0.74	9.66	0.7	1.58	1.86
C15orf65	6.06	7.69	6.23	4.99	7.27	8.42	4.46	9.02	5.74	7.15
C16orf45	1.53	1.27	0.81	2.16	0.54	1.43	1.31	1.07	1.46	1.29
C16orf46	6.39	7.73	9.45	9.85	5.98	8.55	9.31	10.17	7.56	7.97
C16orf47	0.06	0	0.06	0.05	0.15	0.14	0	0	0	0.06
C16orf52	7.99	7.7	3.38	7.75	8.44	7.91	2.47	5.49	8.3	9.2
C16orf54	0.03	0	0.23	0.03	0.07	0.03	0.18	0.08	0.03	0
C16orf58	54.73	54.57	51.71	52.03	74.42	81.34	47.28	67.99	63.63	61.56
C16orf59	33.32	30.53	16.95	31.51	33.04	40.85	16.48	27.12	36.47	24.57
C16orf62	27.53	26.39	32.04	26.92	33.35	37.74	30.5	28.58	27.95	27.79
C16orf70	28.13	27.89	21.24	27.54	42.14	34.94	23.51	37.94	24.6	38.52
C16orf71	1.4	1.4	1.19	1.49	2.62	2.82	1.66	3.44	1.09	2.69
C16orf72	50.97	56.26	46.79	56.16	60.82	54.82	49.94	49.2	50.35	68.43
C16orf74	8.4	8.6	7.24	6.98	4.03	5.17	5.96	2.81	10.58	3.25
C16orf78	0	0	0	0	0	0	0	0	0	0
C16orf82	0	0	0	0	0	0	0	0	0	0
C16orf86	1.15	0.84	0.67	1.08	0.9	1.71	0.82	1.23	1.76	1.51
C16orf87	45.89	53.51	30.63	52.2	61	62.82	31.62	46.36	48.41	68.34
C16orf89	0.19	0.23	0.25	0.14	0.06	0.23	0.2	0.14	0.11	0.05
C16orf90	0	0	0	0	0	0	0.09	0	0	0
C16orf91	78.05	80.45	68.03	76.49	119.38	96.08	70.86	109.8	76.49	115.93
C16orf92	0.09	0.09	0.2	0.08	0	0	0.1	0	0.09	0
C16orf95	17.51	18.82	22.84	17	23.29	26.05	21.81	21.69	21.3	19.96
C16orf96	0.49	0.7	0.82	0.34	0.48	0.71	0.92	0.13	0.91	0.22
C16orf97	0	0	0	0	0	0	0	0	0	0
C17orf100	7.07	6.71	6.77	8.94	17.04	17.12	8.2	20.32	7.3	18.58
C17orf102	0.09	0.09	0.09	0.16	0.07	0.09	0.04	0.11	0.16	0.02
C17orf105	0.09	0.18	0.19	0	0	0	0.5	0	0.31	0
C17orf107	1.57	1.69	3.85	2.9	3.01	4.33	3.72	3.22	2.9	3.08
C17orf112	0	0	0	0	0	0	0	0	0	0
C17orf47	0.03	0	0.04	0	0	0	0.04	0	0.04	0
C17orf49	110.67	113.9	147.09	117.2	81.38	91.69	147.53	65.64	137.89	87.18
C17orf50	1.15	1.4	4.71	1.98	0.37	0.36	6.16	1.32	0.9	0.98
C17orf51	31.38	28.99	16.25	33.16	38.61	39.02	16.83	44.02	27.67	33.42
C17orf53	51.51	48.33	46.45	57.73	174.44	192.88	49.77	213.93	56.4	156.52
C17orf58	32.24	33.86	24.23	34.96	14.79	24.99	17.98	17.7	39.18	20.09
C17orf62	30.53	28.92	14.97	33.38	26.16	36.23	14.96	26.29	32.38	25.97
C17orf64	1.01	1.51	6	1.45	2.43	0.96	4.86	1.19	1.93	1.39
C17orf67	3.67	4.31	5.71	4.57	1.57	3.08	5.34	2.5	4.9	2.87
C17orf74	1.56	1.91	2.49	2.62	0.4	0.81	2.97	0.67	2.32	1.42
C17orf75	19	20.26	18.91	19.59	15.9	15.1	19.89	15.18	19.18	17.78
C17orf77	0.03	0	0	0.06	0.04	0	0	0	0	0.03
C17orf78	0.13	0.08	0.28	0.17	0	0.05	0.28	0	0.1	0.05
C17orf80	59.51	59.26	74.02	60.84	51.5	41.99	76.57	41.37	55.75	53.1
C17orf82	1.18	1.24	1.05	1.25	2.22	1.46	1.56	1.59	1.71	1.94
C17orf97	14.9	16.89	32.48	15.14	42.34	38.43	30.08	34.26	17.64	39.21
C17orf98	1.81	1.22	1.04	1.1	0.73	0.17	1.84	0.43	0.79	1.18
C17orf99	0	0	0.14	0.07	0	0	0.07	0	0	0
C18orf21	73.91	71.49	90.43	75.38	151.79	120.49	109.12	125.4	64.96	147.38
C18orf25	22.56	22.02	22.21	26.99	35.59	37.2	24.95	45.52	23.21	36.51
C18orf32	4.48	6.22	5.19	7.41	2.67	6.57	4.57	5.64	7.14	9.59
C18orf54	5.81	5.66	3.94	6.52	5.86	4.77	3.41	4.43	5.82	6.21
C18orf63	0.03	0.01	0	0	0	0	0.02	0	0	0
C18orf65	4.28	3.94	2.62	4.32	4.3	5.28	2.41	5.16	4.08	6.72
C18orf8	38.19	36.39	33.19	40.83	51.12	43.2	42.62	62.91	37.42	47.59
C19orf12	12	12.17	5.04	12.63	10.74	10.51	5.7	11.13	12.13	12.3
C19orf18	1.14	2.31	8.13	1.77	3.73	1.62	6.38	1.5	1.85	3.27
C19orf24	126	130.61	155.31	121.81	190.09	146.18	159.84	148.64	136.97	193.47
C19orf25	25.75	25.77	12.86	24.01	29.1	27.83	13.8	26.15	24.5	24.21
C19orf33	0	0.17	0.19	0	0	0.22	0.19	0	0	0
C19orf35	0	0	0	0	0.04	0	0	0	0	0
C19orf38	11.2	13.63	29.75	13.2	28.61	28.55	40.04	28.44	12.12	34.06
C19orf43	264.68	264.85	202.21	256.53	311.22	289.89	265.66	333.71	261.07	360.49
C19orf44	25.54	23.04	27.94	26.48	37.45	43.29	37.57	47.22	23.64	40.11
C19orf45	1.45	1.83	2.77	1.64	1.12	1.27	2.82	1.31	1.89	1.35
C19orf47	40.82	34.53	29.21	40.26	113.56	105.89	38.5	137.76	32.02	121.33
C19orf48	401.79	373.99	228.49	388.16	899.05	925.76	235.68	979.96	422.72	819.72
C19orf53	209.37	204.71	206.93	203.32	180.56	181.59	214.62	181.26	214.9	181.69
C19orf54	66.81	64.53	96.07	73.89	131.74	131.79	116.97	144.61	72.32	131.48
C19orf57	7.38	6.18	8.85	7.06	7.55	7.71	7.04	5.78	6.56	6.09
C19orf60	31	29.74	26.48	31.91	16.07	19.2	21.66	11.77	37.41	13.14
C19orf66	0.66	1.03	0.22	0.98	0.26	0.41	1.01	0.61	1.51	0.73
C19orf67	0.1	0.1	0.42	0.15	0.2	0	0.33	0	0	0.05
C19orf68	15.08	20.48	35.5	25.42	22.74	21.75	46.63	27.57	21.53	32.18
C19orf70	54.55	58.16	37.81	51.17	23.05	32.63	32.72	26.01	62.2	20.77
C19orf71	0.8	1.57	1.71	1.59	0.3	0.71	1.52	1.06	1.96	0.48
C19orf73	9.72	10.68	10.65	12.12	16.32	28.88	9.92	22.34	17.79	25.16
C19orf81	10.31	12.87	7.37	12.05	10.38	13.32	7.98	11.59	11.83	12.35
[truncated: 21,573 more rows]

## Sheet: A.FUS DESeq2 results
gene	mutFUS_AGG-_/_FUS-WT:log2FoldChange	mutFUS_AGG-_/_FUS-WT:pvalue	mutFUS_AGG-_/_FUS-WT:padj	mutFUS_AGG+_/_mutFUS_AGG-:log2FoldChange	mutFUS_AGG+_/_mutFUS_AGG-:pvalue	mutFUS_AGG+_/_mutFUS_AGG-:padj	mutFUS_AGG+_/_FUS-WT:log2FoldChange	mutFUS_AGG+_/_FUS-WT:pvalue	mutFUS_AGG+_/_FUS-WT:padj
A1BG	-0.329395	0.0392483	0.0866806	0.301262	0.0255315	0.048045	-0.0281324	0.809687	0.863881
A1CF	0.354499	0.438225	0.57853	-0.803453	0.0338693	0.0618049	-0.448954	0.337908	0.446286
A2M	0.45278	0.137454	NaN	-0.391771	0.413507	NaN	0.0610092	0.420596	0.528427
A2ML1	-0.297363	0.34475	0.486803	0.0553658	0.782118	0.845009	-0.241997	0.49192	0.596103
A2MP1	-0.0275301	0.724286	NaN	-0.168888	0.653964	0.741823	-0.196418	0.483752	0.588884
A3GALT2	-1.73157	9.78618e-06	6.75109e-05	-0.502015	0.155484	0.233186	-2.23358	1.207e-07	6.12296e-07
A4GALT	0.226571	0.399687	0.542234	0.131132	0.607399	0.702508	0.357703	0.216726	0.312514
A4GNT	-0.442632	0.266593	0.400747	-0.282284	0.442152	0.551402	-0.724915	0.0980185	0.160332
AA06	NaN	NaN	NaN	NaN	NaN	NaN	NaN	NaN	NaN
AAAS	-0.112548	0.264313	0.398183	-0.425591	1.4514e-06	5.33175e-06	-0.538139	7.35942e-07	3.3472e-06
AACS	0.53375	2.10702e-06	1.74803e-05	0.522701	5.68657e-09	2.73039e-08	1.05645	1.87667e-20	4.18776e-19
AACSP1	-0.0676885	0.884322	NaN	-0.00330058	0.941193	0.959176	-0.0709891	0.839955	0.886469
AADAC	NaN	NaN	NaN	NaN	NaN	NaN	NaN	NaN	NaN
AADACL2	NaN	NaN	NaN	NaN	NaN	NaN	NaN	NaN	NaN
AADACL3	-0.0411236	0.855911	NaN	0.0332257	0.871895	NaN	-0.00789786	0.958266	NaN
AADACL4	-0.370087	0.312359	NaN	-0.089227	0.706396	NaN	-0.459314	0.189587	0.279779
AADACP1	NaN	NaN	NaN	NaN	NaN	NaN	NaN	NaN	NaN
AADAT	0.271191	0.0371372	0.0828089	-0.0694684	0.490317	0.598117	0.201723	0.133783	0.208774
AAED1	0.529661	0.00462383	0.0143019	-1.45601	2.26859e-20	2.96023e-19	-0.926352	1.9842e-06	8.43307e-06
AAGAB	0.378216	0.00429368	0.0134419	-0.211391	0.0443842	0.0786987	0.166826	0.216982	0.312858
AAK1	0.18216	0.170111	0.283235	0.739467	5.69648e-11	3.35574e-10	0.921627	4.97515e-11	3.90496e-10
AAMDC	-0.112125	0.444916	0.584372	-0.284346	0.0395761	0.0709572	-0.396471	0.017463	0.035555
AAMP	0.21818	0.0254915	0.0606107	-1.09627	2.17914e-43	1.36428e-41	-0.878087	9.53301e-19	1.79593e-17
AANAT	-0.444783	0.222899	0.350301	-0.807249	0.0176074	0.0343603	-1.25203	0.00204684	0.00513248
AAR2	-0.397393	0.0028677	0.00943399	0.828379	4.19771e-15	3.5976e-14	0.430987	0.000970643	0.0025991
AARD	0.578373	0.12108	0.216737	-0.269951	0.387309	0.495503	0.308422	0.404215	0.51285
AARS	0.0490531	0.539549	0.670515	1.49254	1.06697e-85	4.70933e-83	1.5416	1.29936e-59	6.16479e-57
AARS2	0.103473	0.338368	0.479998	0.357766	5.73671e-05	0.000172248	0.461239	3.2874e-05	0.000114973
AARSD1	-0.64225	1.73398e-07	1.8834e-06	1.20515	2.54716e-34	8.69828e-33	0.562895	5.1042e-06	2.03143e-05
AASDH	-0.10226	0.398745	0.541425	0.0441016	0.674726	0.758068	-0.0581587	0.617923	0.70864
AASDHPPT	0.0830845	0.485853	0.623036	-0.829703	7.2862e-21	9.84975e-20	-0.746618	1.04751e-11	8.97175e-11
AASS	0.765244	1.22463e-08	1.73182e-07	-0.0415515	0.673618	0.757257	0.723693	1.31557e-07	6.62582e-07
AATF	-0.360035	0.00272832	0.00906344	0.667691	2.66339e-12	1.78452e-11	0.307656	0.00927327	0.0201577
AATK	0.912996	1.50573e-06	1.29908e-05	-0.360812	0.0160369	0.0315503	0.552185	0.00445958	0.0104377
ABAT	-0.351536	0.0149421	0.0388294	0.435901	0.000131469	0.000374548	0.0843653	0.505493	0.609153
ABCA1	-0.0588001	0.926736	0.955544	1.46547	5.62708e-27	1.1912e-25	1.40667	3.85983e-17	6.18567e-16
ABCA10	-0.697554	0.0869054	0.166093	-0.058188	0.893125	0.924491	-0.755742	0.0817984	0.137659
ABCA11P	-0.471494	0.000583597	0.00241908	-0.149573	0.198834	0.287056	-0.621067	1.35769e-05	5.07522e-05
ABCA12	-0.250919	0.66929	0.778435	1.87009	7.68962e-16	6.99434e-15	1.61917	4.03555e-09	2.50196e-08
ABCA13	-0.0416065	0.853938	NaN	0.130082	0.657659	NaN	0.0884751	0.866711	NaN
ABCA17P	-0.537098	0.132037	0.232497	-0.103458	0.747161	0.818055	-0.640556	0.0894063	0.14833
ABCA2	0.291628	0.47465	0.612212	-1.17908	9.77359e-06	3.26063e-05	-0.887453	0.00473638	0.0109958
ABCA3	0.0555787	0.659347	0.770449	0.482931	1.30042e-05	4.26826e-05	0.53851	9.0218e-05	0.000292543
ABCA4	-1.16812	0.00604209	0.0179664	0.25406	0.477952	0.585448	-0.914058	0.0409579	0.0753163
ABCA5	0.534227	0.000660816	0.00268949	-0.298966	0.0192578	0.0372557	0.235261	0.13545	0.211029
ABCA6	-0.930975	0.0538301	0.112415	0.157406	0.633544	0.724243	-0.773569	0.145818	0.224122
ABCA7	0.0198547	0.802477	0.873275	0.164623	0.117901	0.184289	0.184478	0.135407	0.210986
ABCA8	0.530323	0.267081	0.401216	-0.577918	0.232148	0.326893	-0.0475956	0.879691	0.914307
ABCA9	-0.218369	0.571789	0.697423	0.0525674	0.90351	0.932422	-0.165802	0.654754	0.739495
ABCB1	0.246742	0.156825	0.266244	0.00557119	0.947309	0.963518	0.252313	0.148484	0.22758
ABCB10	-0.0808872	0.425942	0.566949	-0.652771	2.65693e-11	1.62424e-10	-0.733658	1.00603e-09	6.7376e-09
ABCB11	-0.0820549	0.685518	NaN	0.115961	0.587646	NaN	0.0339064	0.977294	NaN
ABCB4	0.533665	0.0199633	0.0495029	0.419478	0.028003	0.0521896	0.953143	7.55054e-05	0.000248864
ABCB5	-0.346863	0.38335	0.526394	0.147484	0.772161	0.837223	-0.199379	0.546198	0.647175
ABCB6	0.360589	0.0124688	0.033319	0.0214851	0.855192	0.898502	0.382074	0.00946841	0.0205249
ABCB7	0.350479	0.00966738	0.0268502	0.134815	0.209976	0.300733	0.485293	0.000374331	0.00108484
ABCB8	-0.0825689	0.471325	0.609562	0.312421	0.000387125	0.00102454	0.229853	0.0348772	0.0655359
ABCB9	0.390145	0.0232838	0.0562358	0.0539469	0.698665	0.77818	0.444092	0.0109858	0.0235199
ABCC1	-0.298585	0.00269625	0.00897417	0.378105	1.99914e-06	7.21777e-06	0.0795201	0.416554	0.524765
ABCC10	0.411152	0.00590986	0.0176326	0.236283	0.0562112	0.0969907	0.647435	2.20694e-05	7.92922e-05
ABCC11	-0.568359	0.0320967	0.0734361	0.61756	0.00348545	0.00780414	0.0492011	0.80533	0.860199
ABCC12	-1.11661	0.0102653	0.0282522	-0.00772958	0.994822	0.996459	-1.12434	0.0146355	0.0303395
ABCC13	0.0188945	0.907564	NaN	-0.00908672	0.964505	NaN	0	1	NaN
ABCC2	-1.20324	6.13334e-15	2.88802e-13	-0.195946	0.136067	0.208403	-1.39919	1.15624e-18	2.16468e-17
ABCC3	-1.0014	0.031238	0.0718042	0.285271	0.49914	0.605699	-0.716132	0.128443	0.201892
ABCC4	0.612067	0.000509718	0.0021505	-1.27643	1.29992e-19	1.60377e-18	-0.66436	0.000128945	0.000406922
ABCC5	0.745931	5.29464e-10	9.80672e-09	-0.514134	9.97394e-08	4.18266e-07	0.231797	0.0553171	0.0977183
ABCC6	-0.301165	0.0986281	0.183623	0.342106	0.0263586	0.0494433	0.0409404	0.889404	0.92092
ABCC6P1	-0.444813	0.0468367	0.100296	0.340247	0.0828756	0.135617	-0.104566	0.581042	0.677454
ABCC6P2	0.542834	0.262711	0.396256	-0.370033	0.351112	0.457956	0.172801	0.71605	0.788828
ABCC8	0.0242018	0.965979	0.980187	-0.64826	0.000573979	0.00147484	-0.624059	0.00675538	0.0151352
ABCC9	0.0629553	0.714665	0.81345	0.607536	0.0125258	0.0252216	0.670491	0.0211435	0.0422519
ABCD1	-0.426732	0.0059072	0.0176308	0.244467	0.0449684	0.0795668	-0.182265	0.270491	0.374234
ABCD2	-0.413037	0.273733	0.408955	-0.407402	0.26505	0.364217	-0.820439	0.0508549	0.0908865
ABCD3	0.638468	2.24713e-09	3.69483e-08	0.219109	0.0100375	0.0206372	0.857577	1.69134e-15	2.24544e-14
ABCD4	0.659445	3.15356e-07	3.16289e-06	0.300329	0.00348624	0.00780491	0.959774	1.79636e-13	1.90131e-12
ABCE1	0.387935	0.00283128	0.00933729	-0.0456788	0.65352	0.741414	0.342256	0.00879651	0.019226
ABCF1	-0.316706	0.00749182	0.0215885	0.674808	2.29296e-13	1.6924e-12	0.358102	0.0014176	0.00367952
ABCF2	-0.226438	0.0697922	0.13912	0.618463	3.43383e-10	1.87982e-09	0.392025	0.00134093	0.00349611
ABCF3	-0.327314	0.00326925	0.0105857	0.937929	1.8441e-26	3.79459e-25	0.610615	2.68928e-08	1.50294e-07
ABCG1	0.700005	0.00437822	0.0136595	0.527258	0.0143303	0.0284751	1.22726	2.30134e-06	9.65578e-06
ABCG2	0.0544235	0.781414	0.859118	0.0265429	0.866892	0.906538	0.0809663	0.687831	0.766529
ABCG4	0.361217	0.0655857	0.132235	0.171911	0.291278	0.393332	0.533128	0.00828798	0.0182025
ABCG5	-0.203458	0.262168	0.395714	-0.819872	0.0423757	0.0754328	-1.02333	0.00770633	0.0170433
ABCG8	-1.80139	4.89281e-07	4.71046e-06	-0.337039	0.274549	0.374683	-2.13843	2.85596e-08	1.59067e-07
ABHD1	0.0114592	0.902306	0.939775	-0.0868546	0.769192	0.834927	-0.0753955	0.726022	0.796807
ABHD10	0.283364	0.0233132	0.056291	-0.136997	0.156057	0.233925	0.146367	0.263191	0.366244
ABHD11	0.442007	0.00485429	0.0149187	0.388095	0.00181966	0.00429435	0.830102	1.88522e-07	9.32217e-07
ABHD12	0.416444	5.64405e-05	0.000315954	0.411222	5.92645e-07	2.27015e-06	0.827666	2.35643e-15	3.06745e-14
ABHD12B	-0.0508292	0.735687	0.829061	-0.532365	0.162226	0.24192	-0.583194	0.149953	0.229577
ABHD13	0.404785	0.00328114	0.0106162	0.214618	0.0489442	0.0857379	0.619403	9.76241e-06	3.7337e-05
ABHD14A	0.0394493	0.976548	0.986711	-0.919397	3.27097e-10	1.79345e-09	-0.879948	4.43859e-07	2.07961e-06
ABHD14A-ACY1	-0.0151094	0.930895	0.958061	0.10694	0.805279	0.861909	0.091831	0.776727	0.837687
ABHD14B	-0.0729855	0.546381	0.675612	-1.15818	4.51794e-17	4.54498e-16	-1.23116	2.51181e-13	2.6071e-12
ABHD15	0.502258	0.00155594	0.00560873	-0.462704	0.00029994	0.000808093	0.0395539	0.810854	0.864869
ABHD16A	0.0893116	0.426253	0.567224	0.337349	0.000154457	0.000434849	0.42666	0.00016593	0.000515074
ABHD16B	0.634341	0.00193648	0.00676868	0.156098	0.368185	0.475864	0.790439	0.00019978	0.000609859
ABHD17A	-0.0802439	0.459298	0.597856	0.0409542	0.633957	0.724668	-0.0392898	0.723963	0.794856
ABHD17B	0.0363838	0.755969	0.842596	0.182349	0.0683877	0.115022	0.218733	0.0793176	0.134047
ABHD17C	0.854902	9.31773e-12	2.44339e-10	-0.862188	1.02445e-17	1.09153e-16	-0.00728566	0.925217	0.946639
ABHD18	0.0839595	0.536694	0.667959	0.0752813	0.492177	0.599847	0.159241	0.250908	0.352048
ABHD2	0.503101	2.59032e-05	0.000160961	0.124058	0.200335	0.288821	0.627159	2.08702e-07	1.0247e-06
ABHD3	0.63207	1.82838e-05	0.000117589	-0.424659	0.000412534	0.00108673	0.207411	0.158053	0.240164
ABHD4	-0.58877	6.56017e-05	0.00036081	1.17903	1.8247e-25	3.46026e-24	0.590257	1.24265e-05	4.67622e-05
ABHD5	0.0253012	0.789408	0.864465	0.633614	1.96972e-12	1.33649e-11	0.658915	5.55383e-09	3.36798e-08
ABHD6	0.0899462	0.568758	0.694834	-0.477093	6.93029e-05	0.00020588	-0.387147	0.00906077	0.0197481
ABHD8	-0.189773	0.328142	0.469539	0.366015	0.0094181	0.0194385	0.176242	0.270599	0.374329
ABI1	0.33026	0.00255948	0.00858177	-0.208193	0.0189612	0.0367384	0.122067	0.264774	0.367994
ABI2	0.439505	1.78342e-05	0.000115212	0.111865	0.172308	0.254292	0.551371	9.99757e-08	5.1323e-07
ABI3	-0.723513	0.0757296	0.148762	0.487595	0.246368	0.342841	-0.235918	0.432523	0.539973
ABI3BP	0.353936	0.56367	0.690662	-0.300887	0.400442	0.509095	0.0530495	0.921173	0.943627
ABL1	0.0761885	0.448164	0.587612	0.290028	0.000778833	0.00195762	0.366216	0.000591045	0.00164393
ABL2	0.292477	0.0062696	0.0185364	0.518105	4.14784e-09	2.01458e-08	0.810582	1.37456e-13	1.46552e-12
ABLIM1	0.469048	7.25881e-05	0.00039418	0.280397	0.00363457	0.00811232	0.749445	3.96999e-10	2.79808e-09
ABLIM2	0.0938523	0.714693	0.81345	0.892261	0.00124327	0.00301843	0.986113	0.00484062	0.0112174
ABLIM3	0.0784963	0.838106	0.898914	-0.127931	0.656352	0.743719	-0.0494348	0.878395	0.913417
ABO	0.0618349	0.644788	NaN	0.056477	0.806742	NaN	0.118312	0.515843	NaN
ABR	0.291883	0.00827651	0.0235163	-0.238255	0.00877324	0.0182097	0.0536275	0.598062	0.691228
ABRA	0.351491	0.174568	NaN	-0.239131	0.493233	NaN	0.11236	0.429512	0.537046
ABRACL	0.471154	0.00270516	0.00899862	-0.863049	4.02578e-12	2.65404e-11	-0.391895	0.00987025	0.0213217
ABT1	-0.184297	0.179452	0.295698	-0.00466008	0.963599	0.975702	-0.188958	0.169619	0.254774
ABTB1	0.408334	0.0899971	0.170699	-0.421301	0.0372836	0.0673599	-0.0129667	0.993063	0.995635
ABTB2	0.0945506	0.495879	0.631734	0.201836	0.0831069	0.13592	0.296387	0.0402746	0.0742672
ACAA1	0.0257277	0.775219	0.854754	0.607552	1.23873e-12	8.56302e-12	0.63328	3.70445e-09	2.30654e-08
ACAA2	-0.16425	0.133265	0.234207	-0.387212	2.10278e-05	6.69272e-05	-0.551463	1.11174e-06	4.90784e-06
ACACA	-0.0162571	0.886184	0.930401	0.410808	1.45755e-07	6.01378e-07	0.39455	5.07221e-05	0.000171828
ACACB	-0.698762	2.83197e-07	2.87371e-06	0.350344	0.00149623	0.00357746	-0.348419	0.0110075	0.0235555
ACAD10	-0.103253	0.399521	0.542095	0.305936	0.00217965	0.00506605	0.202684	0.108998	0.175551
ACAD11	0.0257271	0.758742	0.843964	0.436208	2.9973e-07	1.18755e-06	0.461935	1.13966e-05	4.3175e-05
ACAD8	0.493821	0.000238462	0.00112255	0.0816921	0.448014	0.557028	0.575513	2.70621e-05	9.59682e-05
ACAD9	0.353417	0.00191797	0.00671758	0.728792	4.56961e-15	3.89553e-14	1.08221	1.8475e-20	4.13258e-19
ACADL	0.457256	0.0245906	0.058879	0.194019	0.243458	0.339514	0.651275	0.00208669	0.0052244
ACADM	0.0205212	0.888079	0.931244	-0.144064	0.146584	0.221703	-0.123543	0.308337	0.415472
ACADS	-0.379168	0.0399036	0.0878885	0.332915	0.0285143	0.053053	-0.0462537	0.78341	0.843229
ACADSB	0.379216	0.00177539	0.00628956	-0.644472	3.71414e-11	2.23418e-10	-0.265256	0.0283215	0.0547042
ACADVL	0.172718	0.181218	0.29778	-0.435738	2.4393e-05	7.69858e-05	-0.26302	0.0411426	0.0756049
ACAN	-0.680391	0.0324599	0.0740711	-1.21432	0.000122071	0.000349354	-1.89471	2.90212e-07	1.39452e-06
ACAP1	-0.767393	0.00774714	0.0222113	-0.317007	0.230001	0.324179	-1.0844	0.000476167	0.00135024
ACAP2	0.474906	1.21482e-05	8.19091e-05	-0.128657	0.145014	0.219781	0.346249	0.00160373	0.00411115
ACAP3	0.166579	0.154998	0.263815	0.410539	1.7933e-05	5.76486e-05	0.577118	1.38751e-06	6.03653e-06
ACAT1	-0.0178856	0.779434	0.857815	-1.18066	1.73927e-36	6.96299e-35	-1.19855	3.1986e-25	1.14193e-23
ACAT2	0.336456	0.00404281	0.0127535	-0.403677	3.25806e-05	0.000101056	-0.0672206	0.643386	0.729645
ACBD3	-0.391553	0.000325831	0.00146632	-0.113517	0.19838	0.286504	-0.50507	4.10294e-06	1.65856e-05
ACBD4	-0.237283	0.173366	0.287822	-0.303351	0.0551537	0.0954084	-0.540634	0.00429676	0.010096
ACBD5	-0.19991	0.101221	0.187582	-0.174622	0.0760865	0.126097	-0.374532	0.00250373	0.00617676
ACBD6	0.324945	0.00117098	0.00441346	0.699963	6.05989e-18	6.55559e-17	1.02491	1.05151e-23	3.21318e-22
ACBD7	0.269395	0.164148	0.275723	-0.711566	1.63614e-05	5.29436e-05	-0.442172	0.0369991	0.0689678
ACCS	-0.130672	0.57535	0.700826	-0.385521	0.0798733	0.131326	-0.516193	0.0522518	0.0930326
ACCSL	-0.0683801	0.963553	0.979135	-0.159214	0.624268	0.716936	-0.227594	0.659779	0.743412
ACD	0.198626	0.0933094	0.17569	0.252309	0.00782012	0.0164245	0.450934	0.000168875	0.000523135
ACE	-0.061208	0.772483	0.852771	0.495871	1.90759e-05	6.11446e-05	0.434663	0.00200237	0.00502515
ACE2	0.0570267	0.739192	0.83099	0.784801	0.00133221	0.00321488	0.841827	0.0046221	0.0107664
ACER1	-0.817696	0.0515443	0.108532	0.145337	0.764001	0.831081	-0.672359	0.104764	0.169744
ACER2	-0.584387	0.000187643	0.00090907	1.23725	1.91916e-24	3.41904e-23	0.652859	8.59621e-06	3.30803e-05
ACER3	0.170446	0.214195	0.339768	0.324726	0.00249386	0.00572624	0.495172	0.000302852	0.000892614
ACHE	0.0851263	0.444686	0.584131	0.936921	3.52414e-18	3.87897e-17	1.02205	2.3833e-14	2.77395e-13
ACIN1	-0.0595647	0.612121	0.730731	0.450995	4.10112e-07	1.5987e-06	0.39143	0.000397066	0.00114448
ACKR1	NaN	NaN	NaN	NaN	NaN	NaN	NaN	NaN	NaN
ACKR2	0.629041	0.0951084	0.178261	0.535286	0.135977	0.208301	1.16433	0.00664975	0.0149282
ACKR3	0.284642	0.577932	0.70303	-0.339388	0.444076	0.553254	-0.054746	0.949324	0.963703
ACKR4	0.447068	0.215577	0.34139	0.287518	0.356124	0.462852	0.734587	0.0571283	0.100573
ACLY	-0.055606	0.570109	0.696061	-0.814904	2.10091e-23	3.46266e-22	-0.87051	1.33254e-17	2.21831e-16
ACMSD	-0.0249752	0.850589	NaN	-0.115222	0.667971	NaN	-0.140198	0.59343	NaN
ACO1	0.235376	0.0641559	0.129883	-0.0487869	0.638657	0.728862	0.186589	0.144413	0.222342
ACO2	-0.214455	0.0388261	0.0859867	0.571748	2.54631e-12	1.71192e-11	0.357293	0.00041327	0.00118682
ACOD1	-0.112978	0.690751	NaN	0.0392734	0.85796	NaN	-0.0737044	0.801778	NaN
ACOT1	0.262106	0.183422	0.300647	0.06989	0.683983	0.765788	0.331996	0.104885	0.169867
ACOT11	0.207109	0.523825	0.656815	-0.0144398	0.941169	0.959176	0.19267	0.573809	0.67088
ACOT12	-0.542238	0.234768	0.364133	0.167234	0.651505	0.739699	-0.375003	0.437333	0.544785
ACOT13	0.286748	0.0268642	0.0633429	-0.506216	4.93426e-07	1.90747e-06	-0.219468	0.0682737	0.117565
ACOT2	0.23697	0.0659016	0.132702	0.311308	0.00295299	0.00669291	0.548278	3.05524e-05	0.0001075
ACOT4	-1.78253	1.37324e-07	1.52317e-06	-0.107892	0.716574	0.793272	-1.89042	8.20319e-08	4.27443e-07
ACOT6	-3.14891	8.88913e-18	6.82724e-16	-0.512219	0.0952514	0.153255	-3.66113	4.87606e-18	8.6018e-17
ACOT7	0.0137435	0.911051	0.945465	-0.576565	1.11515e-11	7.07693e-11	-0.562821	1.07743e-07	5.51376e-07
ACOT8	0.0324184	0.742037	0.832347	0.864719	9.84061e-18	1.04913e-16	0.897138	1.42198e-12	1.35573e-11
ACOT9	0.0161182	0.898025	0.936994	-0.188982	0.0397454	0.0712319	-0.172864	0.131537	0.205857
ACOX1	-0.329632	0.0148612	0.0386597	0.350031	0.00115571	0.00282059	0.0203988	0.860879	0.902004
ACOX2	-0.193057	0.706926	0.807696	0.315023	0.466678	0.574921	0.121966	0.831226	0.879884
ACOX3	0.0361981	0.799808	0.871028	0.434657	0.000112726	0.000324927	0.470856	0.000994245	0.00265756
ACOXL	0.616548	0.0981173	0.182856	0.0303324	0.928954	0.950323	0.646881	0.0944748	0.155494
ACP1	0.204585	0.127664	0.226342	-0.544646	1.0097e-07	4.22923e-07	-0.340061	0.00619019	0.0140011
ACP2	0.337773	0.0152492	0.0395026	0.881589	5.46087e-15	4.63517e-14	1.21936	1.09447e-17	1.84759e-16
ACP5	0.379008	0.338952	0.480345	0.0125699	0.964705	0.97643	0.391578	0.33489	0.443398
ACP6	0.585267	3.06266e-05	0.00018551	-0.485101	1.2031e-05	3.95912e-05	0.100166	0.524046	0.626402
ACP7	0.0903441	0.79418	NaN	-0.144391	0.616383	NaN	-0.0540472	0.895708	NaN
ACPP	0.268962	0.653769	0.765537	-0.218252	0.514315	0.619701	0.0507099	0.940873	0.958037
ACPT	0.2664	0.549285	0.678063	-0.381301	0.37829	0.486893	-0.114901	0.907766	0.934406
ACR	-0.579625	0.0472023	0.100903	-0.698171	0.0222647	0.0424634	-1.2778	0.000212806	0.000645687
ACRBP	-0.994516	0.000353419	0.00157015	-0.907593	0.000610033	0.00156044	-1.90211	9.21112e-10	6.19423e-09
ACRV1	-1.37814	8.72986e-07	7.8945e-06	0.0951261	0.734084	0.807794	-1.28302	7.31115e-06	2.84939e-05
ACSBG1	-0.744653	0.0206884	0.0509644	1.26837	3.41803e-07	1.34339e-06	0.523717	0.0702018	0.12054
ACSBG2	-0.445364	0.207564	0.331447	0.0643727	0.882239	0.917472	-0.380992	0.274222	0.378035
ACSF2	0.0998806	0.5559	0.684176	0.334173	0.0114781	0.0232925	0.434054	0.00969483	0.0209729
ACSF3	0.533246	7.78416e-06	5.54028e-05	1.10859	4.3114e-31	1.20249e-29	1.64184	2.62963e-41	3.43929e-39
ACSL1	0.486621	0.000189658	0.000917033	-0.543993	1.73709e-07	7.09915e-07	-0.0573725	0.634539	0.722457
ACSL3	0.111162	0.294829	0.432618	-0.879604	1.46811e-25	2.79606e-24	-0.768442	2.37398e-13	2.46973e-12
ACSL4	0.424195	0.0012123	0.00455332	-0.779858	1.41402e-13	1.06686e-12	-0.355662	0.00689786	0.0154257
ACSL5	-0.466059	0.292148	0.429596	0.0753214	0.871684	0.910087	-0.390737	0.381316	0.490003
ACSL6	0.340393	0.0734847	0.145263	-0.213224	0.146441	0.221595	0.127169	0.547733	0.648481
ACSM1	-2.48951	3.21587e-23	5.29271e-21	-0.718188	0.00393476	0.00872168	-3.2077	2.52707e-29	1.35597e-27
ACSM2A	-0.219103	0.403059	NaN	0	1	NaN	-0.187115	0.481917	NaN
ACSM2B	-0.397377	0.38181	NaN	-0.132385	0.448359	0.557371	-0.529762	0.134046	0.209113
ACSM3	0.203125	0.548527	0.677482	-0.690908	0.0186949	0.0363101	-0.487784	0.191032	0.2814
ACSM4	0.0406366	0.761243	NaN	0.0379673	0.879047	NaN	0.0786039	0.671171	NaN
ACSM5	-0.491833	0.169949	NaN	-0.0887043	0.688798	0.769666	-0.580537	0.0831725	0.139672
ACSM6	-0.315164	0.267459	NaN	-0.00319907	0.977055	NaN	-0.318364	0.280543	0.385217
ACSS1	0.407442	0.00608776	0.0180761	-1.52832	1.2443e-37	5.43767e-36	-1.12088	2.08426e-14	2.43849e-13
ACSS2	0.015731	0.964609	0.979639	-0.0834613	0.493285	0.600783	-0.0677302	0.616499	0.707502
ACSS3	0.384327	0.0739796	0.146124	0.134654	0.442681	0.551944	0.518981	0.0191201	0.0385632
ACTA1	-0.0428059	0.768529	0.850144	-0.739902	5.37219e-06	1.84777e-05	-0.782708	8.54297e-05	0.000278822
ACTA2	-0.91711	1.70202e-17	1.25695e-15	2.18903	1.32996e-148	7.82679e-145	1.27192	6.92758e-35	5.65146e-33
ACTB	0.236518	0.0480831	0.102469	-1.25373	4.26054e-40	2.13692e-38	-1.01722	6.19508e-18	1.07602e-16
ACTBL2	0.161216	0.77682	NaN	-0.368174	0.19643	NaN	-0.206958	0.448871	0.555435
ACTC1	-0.9586	0.00334357	0.010792	-0.784463	0.00675526	0.0143813	-1.74306	6.69557e-07	3.06748e-06
ACTG1	0.349279	0.00105141	0.00402156	-1.87556	1.69852e-108	1.87421e-105	-1.52628	3.09726e-47	6.20451e-45
ACTG1P17	-1.30784	1.18082e-05	7.98974e-05	0.430808	0.0858259	0.139849	-0.877031	0.0034474	0.00827054
ACTG1P20	-0.541755	0.0126567	0.0337165	0.177126	0.312858	0.416963	-0.364629	0.104313	0.169106
ACTG1P4	-0.923452	0.00478066	0.0147342	0.293963	0.253571	0.351286	-0.629489	0.069853	0.120032
ACTG2	-0.935866	0.00659605	0.0193558	-1.43436	5.0846e-05	0.000154109	-2.37023	8.88044e-09	5.25625e-08
ACTL10	0.367909	0.364152	0.506717	0.334289	0.421666	0.530047	0.702198	0.142158	0.21947
ACTL6A	0.197031	0.0917823	0.173518	-0.666355	6.56879e-13	4.66688e-12	-0.469324	4.66566e-05	0.000158861
ACTL6B	-0.647548	0.132959	0.233812	0.871557	0.00870633	0.0180926	0.224009	0.516451	0.618924
ACTL7A	-0.400609	0.383191	0.526217	-0.0271942	0.981421	0.987405	-0.427804	0.414896	0.523162
ACTL7B	-1.21252	0.0107568	0.029357	-0.0641708	0.859344	0.901575	-1.27669	0.010987	0.0235199
ACTL8	-0.0850893	0.790561	0.865123	-0.928069	0.0263531	0.0494384	-1.01316	0.036296	0.067839
ACTL9	NaN	NaN	NaN	NaN	NaN	NaN	NaN	NaN	NaN
ACTN1	0.336172	0.0245881	0.058879	-0.146436	0.230789	0.325186	0.189737	0.199584	0.291455
ACTN2	-0.0941394	0.509628	0.644022	1.19389	3.99922e-32	1.18269e-30	1.09975	3.17766e-18	5.72328e-17
ACTN3	-2.57957	4.04395e-20	4.15973e-18	0.698883	0.00536332	0.0116112	-1.88069	4.56603e-11	3.60899e-10
ACTN4	0.357867	3.23415e-05	0.000194804	0.358877	2.27636e-07	9.16096e-07	0.716744	1.39617e-16	2.09413e-15
ACTR10	-0.042363	0.74562	0.834904	0.0142706	0.903166	0.932316	-0.0280924	0.822076	0.873428
ACTR1A	0.527277	6.1212e-06	4.49938e-05	0.269013	0.00435789	0.00958258	0.79629	1.16818e-11	9.9345e-11
ACTR1B	0.263348	0.0239764	0.0576267	0.518767	4.05443e-08	1.77576e-07	0.782114	3.86144e-11	3.07908e-10
ACTR2	-0.132093	0.265752	0.399866	-1.12517	1.15949e-27	2.59123e-26	-1.25727	8.37093e-23	2.33984e-21
ACTR3	0.157766	0.280355	0.416579	-0.727228	6.73172e-11	3.93278e-10	-0.569462	3.43084e-05	0.000119441
ACTR3B	0.364596	0.00132197	0.0048887	0.187959	0.0354555	0.0644264	0.552555	1.55824e-06	6.71934e-06
ACTR3BP2	NaN	NaN	NaN	NaN	NaN	NaN	NaN	NaN	NaN
ACTR3BP5	NaN	NaN	NaN	NaN	NaN	NaN	NaN	NaN	NaN
ACTR3C	-0.585245	0.0875611	0.16705	0.370281	0.218094	0.31037	-0.214964	0.506711	0.610131
ACTR5	0.204511	0.177392	0.293126	-0.227518	0.0667466	0.112594	-0.0230067	0.894011	0.924466
ACTR6	0.132249	0.343039	0.484952	0.17538	0.109089	0.172531	0.307629	0.0268601	0.0521609
ACTR8	-0.835256	1.12585e-13	4.25728e-12	0.590252	8.52454e-11	4.93607e-10	-0.245004	0.0310725	0.0592999
ACTRT1	NaN	NaN	NaN	NaN	NaN	NaN	NaN	NaN	NaN
ACTRT2	-0.305727	0.274566	NaN	0.103951	0.654938	NaN	-0.201776	0.477048	NaN
ACTRT3	0.254464	0.442953	0.582715	-1.10084	1.3819e-05	4.51894e-05	-0.84638	0.00565475	0.0128968
ACVR1	0.937708	7.33993e-07	6.76848e-06	0.193069	0.202759	0.291768	1.13078	3.70499e-09	2.30654e-08
ACVR1B	0.369984	0.000537008	0.00225189	0.15811	0.0666803	0.112515	0.528094	1.11968e-06	4.94165e-06
ACVR1C	0.453813	0.158817	0.268754	-1.1292	1.8017e-06	6.54237e-06	-0.675385	0.0130112	0.0273914
ACVR2A	0.812366	1.80698e-07	1.95043e-06	0.36091	0.00323046	0.00727658	1.17328	1.13556e-13	1.22593e-12
ACVR2B	0.37999	0.00150032	0.00543773	-0.14426	0.141556	0.215485	0.235729	0.0477178	0.0860992
ACVRL1	0.470216	0.295761	0.433646	-0.966098	0.00870553	0.0180926	-0.495881	0.274215	0.378035
ACY1	0.251712	0.207108	0.330811	-1.1133	4.35325e-13	3.1268e-12	-0.861589	4.68921e-06	1.87787e-05
ACY3	0.0406967	0.862363	NaN	0.173442	0.557079	0.65847	0.214139	0.540802	0.642427
ACYP1	0.45721	0.00202928	0.00704458	0.469575	6.36957e-05	0.000190279	0.926786	1.0208e-09	6.83149e-09
ACYP2	-0.65266	0.000240507	0.00112971	0.63572	2.41141e-05	7.62146e-05	-0.0169394	0.834661	0.882483
ADA	0.262511	0.130998	0.230997	-0.371711	0.00669157	0.014256	-0.1092	0.501985	0.605838
ADAD1	-0.673478	0.0499846	NaN	0	1	1	-0.633934	0.0811939	0.136846
ADAD2	-0.0872423	0.727408	NaN	0.026107	0.952206	0.967217	-0.0611353	0.770989	0.833269
ADAL	0.0429311	0.83785	0.898752	-0.264598	0.0186588	0.0362479	-0.221666	0.096058	0.157654
ADAM10	0.297456	0.0134536	0.0354894	-0.129119	0.192263	0.279013	0.168337	0.160381	0.243025
ADAM11	-0.191362	0.140661	0.244518	-0.391309	0.000296054	0.000798354	-0.582672	1.38603e-05	5.1715e-05
ADAM12	0.686182	0.217811	0.344003	-0.787137	0.0653659	0.110678	-0.100955	0.800722	0.857054
ADAM15	-0.382473	5.51162e-05	0.000309946	0.0699631	0.370065	0.478049	-0.31251	0.00104154	0.00277369
ADAM17	0.355984	0.0345848	0.0781256	-0.100908	0.418671	0.527323	0.255076	0.146511	0.224995
ADAM18	0	1	NaN	0.115961	0.598553	NaN	0.0851209	0.721223	NaN
ADAM19	0.839333	3.14208e-06	2.48733e-05	-0.551949	0.000130413	0.000371722	0.287384	0.115584	0.184396
ADAM1A	0.790953	0.00162527	0.00582944	0.734027	0.000190923	0.000529907	1.52498	4.18811e-09	2.58498e-08
ADAM2	NaN	NaN	NaN	NaN	NaN	NaN	NaN	NaN	NaN
ADAM20	-0.0889199	0.686966	0.792434	-0.319005	0.364799	0.472179	-0.407925	0.266769	0.3702
ADAM20P1	0.507242	0.123906	0.221018	1.37633	5.57596e-06	1.9119e-05	1.88357	2.25851e-06	9.49819e-06
ADAM21	1.02289	0.033011	0.0751302	-0.93021	0.0138547	0.0276233	0.09268	0.867987	0.907057
ADAM21P1	0.453102	0.340382	0.481945	-0.755034	0.120887	0.188207	-0.301932	0.715546	0.78854
ADAM22	0.677743	2.07458e-05	0.000131756	-0.660067	2.09748e-07	8.47778e-07	0.0176761	0.947537	0.962435
ADAM23	0.425379	0.0147827	0.0385076	-1.10426	4.44048e-16	4.10239e-15	-0.678884	3.76179e-05	0.0001301
ADAM28	0.0189333	0.859795	NaN	-0.00908672	0.980185	NaN	0	1	NaN
ADAM29	-0.362477	0.374926	NaN	0.1102	0.745225	0.816441	-0.252277	0.557384	0.657017
ADAM30	-0.25499	0.500985	NaN	-0.102828	0.693442	0.773778	-0.357818	0.336565	0.444961
ADAM32	-0.482971	0.0981208	0.182856	0.340453	0.222526	0.315698	-0.142518	0.530639	0.632312
ADAM33	-0.982156	0.0460854	0.0990351	-0.574891	0.0212758	0.0407711	-1.55705	0.000197949	0.000604987
ADAM3A	NaN	NaN	NaN	NaN	NaN	NaN	NaN	NaN	NaN
ADAM3B	NaN	NaN	NaN	NaN	NaN	NaN	NaN	NaN	NaN
ADAM5	0.11915	0.866444	NaN	-0.176543	0.632206	NaN	-0.0573935	0.831724	NaN
ADAM6	NaN	NaN	NaN	NaN	NaN	NaN	NaN	NaN	NaN
ADAM7	NaN	NaN	NaN	NaN	NaN	NaN	NaN	NaN	NaN
ADAM8	-0.300043	0.0726823	0.143907	-0.351676	0.0139651	0.0278151	-0.651719	0.000198675	0.000606796
ADAM9	0.335275	0.00378155	0.0120304	-0.19404	0.0356158	0.0646778	0.141234	0.232162	0.330308
ADAMDEC1	NaN	NaN	NaN	NaN	NaN	NaN	NaN	NaN	NaN
ADAMTS1	0.204814	0.0425777	0.0927383	-1.96561	3.69928e-123	8.16384e-120	-1.7608	7.20625e-65	6.49607e-62
ADAMTS10	-0.543317	0.0216698	0.0530345	0.0417929	0.830892	0.880252	-0.501524	0.0356964	0.0668784
ADAMTS12	-3.28096	5.73968e-21	7.03457e-19	-0.574159	0.0564949	0.097385	-3.85512	5.26379e-23	1.49215e-21
ADAMTS13	0.495308	0.00470219	0.0145208	0.285229	0.0477266	0.0839173	0.780537	1.12004e-05	4.24764e-05
ADAMTS14	0.99967	0.0254254	0.0605066	-0.727953	0.104367	0.166014	0.271717	0.32104	0.429517
ADAMTS15	0.39576	0.0922383	0.174183	-1.14418	8.73762e-08	3.69314e-07	-0.748416	0.00751904	0.01667
ADAMTS16	0.385744	0.465437	NaN	-0.569106	0.157602	0.235936	-0.183363	0.669527	0.751372
ADAMTS17	0.651065	0.00261784	0.00875366	-0.150899	0.385539	0.493786	0.500167	0.0229779	0.0454791
ADAMTS18	-0.326098	0.437123	0.577453	-0.562162	0.175144	0.25766	-0.888259	0.0655767	0.113536
ADAMTS19	0.30802	0.242879	0.373814	-1.00032	1.23522e-06	4.57284e-06	-0.692304	0.00560852	0.0127979
ADAMTS2	0.638182	0.0123388	0.0329991	-1.07437	4.29854e-08	1.87616e-07	-0.436187	0.0554985	0.0980002
ADAMTS20	0.309804	0.202879	0.32562	-0.00509099	0.951901	0.966963	0.304713	0.234418	0.333123
ADAMTS3	0.931746	1.00347e-07	1.14917e-06	-0.492242	0.000360045	0.000957896	0.439503	0.014984	0.0309669
ADAMTS4	-1.465	1.40603e-06	1.22283e-05	0.156442	0.532185	0.635823	-1.30856	4.20213e-05	0.000144031
ADAMTS5	0.674462	0.113399	0.20591	-1.08911	0.0110282	0.0224571	-0.414647	0.583921	0.679809
ADAMTS6	0.537066	0.00749567	0.021596	0.668905	2.10142e-05	6.68961e-05	1.20597	4.64234e-09	2.84877e-08
ADAMTS7	-0.0825113	0.737301	0.830322	-0.0288838	0.866125	0.90589	-0.111395	0.640078	0.726698
ADAMTS7P1	-1.47663	2.49138e-12	7.2603e-11	0.09714	0.562415	0.663182	-1.37949	3.11671e-10	2.22539e-09
ADAMTS8	-0.302549	0.491671	0.62849	0.136722	0.725388	0.80052	-0.165828	0.697605	0.774501
ADAMTS9	0.463218	0.0295059	0.0685339	-0.989351	4.17581e-08	1.8253e-07	-0.526133	0.0244953	0.048123
ADAMTSL1	-0.196169	0.561795	0.688978	0.231222	0.525676	0.629934	0.0350533	0.951157	0.96502
ADAMTSL2	-0.31811	0.367894	0.510526	0.073329	0.94376	0.961127	-0.244781	0.418716	0.526762
ADAMTSL3	0.0573553	0.756028	0.842596	0.622864	0.0102215	0.0209861	0.680219	0.0210605	0.0421141
ADAMTSL4	-0.663937	0.00269468	0.00897069	-0.576835	0.00512501	0.0111404	-1.24077	3.2232e-07	1.53896e-06
ADAMTSL5	0.478999	0.0718623	0.142544	-0.369205	0.104515	0.16622	0.109793	0.635591	0.723244
ADAP1	0.771499	0.000126888	0.000644926	0.10918	0.496516	0.603137	0.880679	1.73888e-05	6.38107e-05
ADAP2	-0.0123314	0.897916	0.936954	0.384207	0.00590943	0.012714	0.371875	0.0409427	0.075299
ADAR	-0.346794	0.00312506	0.0101818	0.0782723	0.405772	0.51439	-0.268522	0.0223201	0.0443085
ADARB1	1.01888	1.03861e-11	2.69493e-10	-0.644706	7.09726e-08	3.03175e-07	0.374172	0.0138115	0.0288549
ADARB2	-0.126682	0.570135	NaN	0.0440224	0.849358	NaN	-0.0826596	0.682155	NaN
ADAT1	0.295644	0.021657	0.0530107	0.420902	4.57245e-05	0.000139328	0.716546	3.82028e-08	2.08021e-07
ADAT2	0.988067	3.26655e-13	1.13809e-11	-0.393389	0.000227407	0.000624202	0.594678	1.70654e-05	6.27005e-05
ADAT3	-0.850456	1.87858e-10	3.77924e-09	1.233	1.43006e-32	4.40622e-31	0.382544	0.00138932	0.00361392
ADCK1	0.116381	0.325856	0.467205	0.528343	6.68216e-08	2.86066e-07	0.644724	1.73788e-07	8.63862e-07
ADCK2	-0.267889	0.0149642	0.038875	0.530207	2.58864e-09	1.28884e-08	0.262318	0.0196026	0.0394045
ADCK5	0.617045	0.00792337	0.022647	0.116792	0.531262	0.635033	0.733837	0.0021592	0.00538798
ADCY1	0.614	0.00146057	0.00530811	-0.974481	1.48743e-10	8.39264e-10	-0.360481	0.0495447	0.0888708
ADCY10	-1.67092	1.98712e-23	3.39994e-21	0.929341	1.54689e-11	9.66398e-11	-0.741579	1.60141e-05	5.91393e-05
ADCY10P1	-0.348989	0.0769116	0.150573	-1.415	8.78398e-15	7.2945e-14	-1.76399	1.12939e-15	1.52751e-14
ADCY2	0.191867	0.372708	NaN	-0.150011	0.592369	NaN	0.0418555	0.651149	NaN
ADCY3	0.497716	0.000459119	0.00196533	-0.681491	1.54342e-09	7.85503e-09	-0.183774	0.180298	0.26826
ADCY4	-0.577239	0.316514	0.456721	-0.486244	0.1974	0.285406	-1.06348	0.0464445	0.0841134
ADCY5	0.296906	0.172741	0.286894	0.144572	0.419275	0.527944	0.441478	0.0503479	0.0901324
ADCY6	-0.197204	0.0696493	0.138873	-0.432454	1.24967e-06	4.6244e-06	-0.629657	1.48826e-08	8.57522e-08
ADCY7	0.213834	0.187046	0.305427	0.00265984	0.983863	0.989121	0.216493	0.190032	0.280334
ADCY8	0.0846577	0.696934	NaN	0.0968535	0.74463	NaN	0.181511	0.521784	NaN
ADCY9	0.0517442	0.585524	0.70917	0.336884	4.81544e-05	0.000146404	0.388628	0.000160741	0.000500345
ADCYAP1	0.0189333	0.859795	NaN	-0.00908672	0.980185	NaN	0	1	NaN
ADCYAP1R1	0.23428	0.280307	0.416544	-0.188308	0.288322	0.390108	0.0459713	0.82556	0.875994
ADD1	0.248617	0.0122167	0.0327263	-0.0907164	0.260321	0.35892	0.157901	0.11055	0.177734
ADD2	0.20977	0.241773	0.372654	-0.360099	0.0134577	0.0269048	-0.150329	0.417996	0.526223
ADD3	0.585732	6.50696e-05	0.000358225	-0.76485	1.27679e-10	7.25512e-10	-0.179117	0.240149	0.340261
ADGB	0.222564	0.68323	0.789706	-0.326484	0.430294	0.53928	-0.10392	0.821992	0.873416
ADGRA1	-0.0314447	0.948441	0.968848	0.334329	0.414118	0.522867	0.302885	0.484238	0.589211
ADGRA2	0.203201	0.507986	0.642502	0.0691337	0.789092	0.850105	0.272335	0.382133	0.490703
ADGRA3	0.68199	6.13957e-06	4.51097e-05	-0.863012	1.02186e-12	7.12238e-12	-0.181021	0.222881	0.319828
ADGRB1	-0.174546	0.375978	0.519137	-0.278909	0.137823	0.210727	-0.453455	0.0402607	0.0742516
ADGRB2	-0.316312	0.0591209	0.121482	0.116585	0.393508	0.501906	-0.199727	0.231195	0.32953
ADGRB3	0.456255	0.0167963	0.0429195	0.506187	0.00113565	0.00277662	0.962442	1.28207e-06	5.60485e-06
ADGRD1	0.661722	0.111463	0.202999	-1.25709	0.00136688	0.00329181	-0.595368	0.288644	0.394061
ADGRE1	-0.452806	0.117705	0.21204	-0.903193	0.000864324	0.00215745	-1.356	2.82169e-05	9.97691e-05
ADGRE2	-0.117737	0.599868	0.720234	-0.878158	0.0262552	0.0492808	-0.995896	0.0215453	0.0429501
ADGRE3	-0.10673	0.674647	NaN	-0.266618	0.373765	NaN	-0.373348	0.248129	0.349022
ADGRE4P	0.0428643	0.734224	NaN	0.104091	0.861589	0.903231	0.146956	0.644166	0.730327
ADGRE5	0.647049	0.00271318	0.00902008	-0.33874	0.0557317	0.0962951	0.308309	0.146884	0.225377
ADGRF1	-0.147585	0.589555	NaN	-0.0854566	0.729965	NaN	-0.233041	0.406292	NaN
ADGRF2	-2.11452	5.36693e-09	8.14274e-08	-0.11967	0.639879	0.729817	-2.23419	7.14484e-09	4.27528e-08
ADGRF3	-0.654013	0.101292	0.187673	0.0305533	0.922658	0.945871	-0.62346	0.130473	0.20453
ADGRF4	-0.608257	0.179325	0.29553	0.298761	0.449663	0.558637	-0.309495	0.490682	0.595043
ADGRF5	-0.890367	0.0258559	0.0613758	-0.104855	0.68177	0.763844	-0.995222	0.0143292	0.0297903
ADGRG1	-0.518693	0.194395	0.314899	1.0697	3.17399e-05	9.85523e-05	0.55101	0.0394779	0.0730062
ADGRG2	-0.0720595	0.69475	0.798741	-0.469542	0.0395648	0.070947	-0.541601	0.0438968	0.0799606
ADGRG3	0.120759	0.757154	0.843011	0.236626	0.586784	0.684123	0.357385	0.47418	0.57958
ADGRG4	-0.731113	0.138417	0.241298	0.40449	0.326506	0.432151	-0.326623	0.524771	0.62702
ADGRG5	-0.450522	0.314268	0.454313	-0.434076	0.251662	0.349053	-0.884597	0.0600522	0.105115
ADGRG6	0.203419	0.381057	0.524288	-0.603569	0.0035386	0.00791411	-0.40015	0.141501	0.218651
ADGRG7	0.0478751	0.965771	0.980063	-0.0345289	0.790898	0.851369	0.0133462	0.870432	0.908845
ADGRL1	-0.390344	0.000119708	0.000613669	0.192563	0.0184132	0.0357866	-0.197781	0.0513956	0.0917165
ADGRL2	0.768881	1.45579e-08	2.0126e-07	-0.600785	2.70975e-08	1.21208e-07	0.168096	0.230083	0.328308
ADGRL3	0.414194	0.0520056	0.109319	-0.374714	0.024587	0.046441	0.0394803	0.895014	0.925029
ADGRL4	0.0525638	0.756345	NaN	-0.0507694	0.82551	NaN	0	1	NaN
ADGRV1	0.479245	0.000477284	0.00203252	0.742144	7.4651e-12	4.8136e-11	1.22139	2.28298e-18	4.14918e-17
ADH1A	0.0981819	0.705378	NaN	-0.0175947	0.995417	NaN	0.0805872	0.702481	NaN
ADH1B	-0.0424748	0.853428	NaN	0.034302	0.869724	NaN	-0.00817288	0.957513	NaN
ADH1C	-0.107784	0.721154	NaN	0.130274	0.721085	0.796767	0.0224896	0.958109	0.970163
ADH4	-0.0105377	0.946812	NaN	-0.0106006	0.965562	NaN	-0.0211384	0.91947	NaN
ADH5	0.310491	0.00303214	0.0099183	-0.824881	5.42177e-23	8.67827e-22	-0.51439	7.42585e-07	3.37656e-06
ADH6	-0.641894	0.142053	0.246517	0.413261	0.289257	0.391209	-0.228634	0.572059	0.669457
ADH7	-0.12514	0.655205	NaN	0.0742786	0.71605	NaN	-0.0508611	0.879093	NaN
ADHFE1	-0.960678	1.23595e-05	8.31392e-05	-0.0334529	0.848656	0.894028	-0.994131	1.32631e-05	4.96511e-05
ADI1	0.0603057	0.696502	0.799911	-1.10738	4.52178e-20	5.78493e-19	-1.04708	3.36765e-12	3.07731e-11
ADIG	0.00138797	0.954749	NaN	-0.0507694	0.827081	NaN	-0.0493814	0.905505	NaN
ADIPOQ	-1.74114	0.000576985	0.00239397	-0.375645	0.154998	0.232615	-2.11679	6.27894e-05	0.000209209
ADIPOR1	-0.170025	0.128004	0.226829	0.445575	1.80503e-07	7.36488e-07	0.27555	0.00800804	0.0176457
ADIPOR2	0.326185	0.00443538	0.0138079	0.00961085	0.917845	0.942614	0.335796	0.00355003	0.00848739
ADIRF	-0.580538	0.13868	NaN	-0.137608	0.548637	0.651161	-0.718146	0.0532885	0.094533
ADK	0.407956	0.000782455	0.0031077	0.465061	1.32861e-06	4.90314e-06	0.873017	8.84579e-13	8.59734e-12
ADM	0.435218	0.0012954	0.0048121	0.0165763	0.878493	0.914816	0.451794	0.00100555	0.002685
ADM2	-0.154346	0.471919	0.610037	1.46114	1.19563e-25	2.29944e-24	1.3068	3.34503e-14	3.8486e-13
ADM5	-0.704222	4.05223e-06	3.12201e-05	-0.515608	7.69408e-05	0.000227117	-1.21983	1.77683e-14	2.09239e-13
ADNP	-0.107804	0.357494	0.50013	-0.0411864	0.666151	0.751152	-0.148991	0.20682	0.300101
ADNP2	0.324137	0.0109611	0.0298673	0.618738	4.46105e-09	2.16017e-08	0.942875	5.67309e-13	5.65708e-12
ADO	-0.264745	0.00547218	0.0165113	-0.291792	0.000195749	0.00054279	-0.556537	1.04395e-08	6.12873e-08
ADORA1	0.314329	0.20447	0.327406	-0.501121	0.0361939	0.0655821	-0.186792	0.663756	0.746663
ADORA2A	0.164997	0.247383	0.378991	0.303597	0.0158988	0.0313064	0.468594	0.00233259	0.00578781
ADORA2B	0.869616	9.81102e-07	8.78468e-06	-0.772904	4.94382e-08	2.14455e-07	0.096712	0.615139	0.706283
ADORA3	-0.186902	0.792799	NaN	0.268589	0.476837	0.584337	0.0816874	0.743824	0.810933
ADPGK	0.521096	3.73289e-05	0.00022068	0.289914	0.004215	0.00929152	0.811011	1.89157e-10	1.39196e-09
ADPRH	-1.60811	2.27678e-08	3.02421e-07	0.0271589	0.950455	0.965883	-1.58095	1.43032e-07	7.1651e-07
ADPRHL1	-0.11887	0.464739	0.60363	0.633459	1.54822e-06	5.67208e-06	0.514589	0.00216557	0.00540239
ADPRHL2	0.2709	0.0403461	0.0887049	0.664227	5.84087e-10	3.11354e-09	0.935127	3.73169e-12	3.3962e-11
ADPRM	-0.894884	4.65521e-11	1.05435e-09	1.22007	4.129e-28	9.51665e-27	0.325184	0.0230173	0.045552
ADRA1A	0.0778092	0.803119	NaN	-0.0671221	0.818896	NaN	0.0106871	0.944346	0.960272
ADRA1B	-0.247831	0.513795	0.647783	0.202609	0.535714	0.63884	-0.0452219	0.88611	0.918745
ADRA1D	-0.191	0.633945	0.749894	0.0237107	0.969589	0.979744	-0.167289	0.669215	0.751169
ADRA2A	-0.508601	0.243367	0.374432	-0.354931	0.3555	0.462278	-0.863532	0.0634717	0.110318
ADRA2B	-0.0885125	0.671083	0.779799	-0.407701	0.133781	0.205401	-0.496213	0.109189	0.175796
ADRA2C	0.186944	0.168295	0.280861	-0.380851	0.00037703	0.000999619	-0.193907	0.140539	0.217604
ADRB1	0.743953	0.0604375	0.123702	-1.13602	0.000933761	0.00231604	-0.39207	0.411065	0.519166
ADRB2	-0.555342	0.0580274	0.119605	0.40115	0.121133	0.188522	-0.154192	0.545643	0.646729
ADRB3	-1.37346	0.00636521	0.0187709	-0.371233	0.0869314	0.14148	-1.74469	9.27891e-05	0.000300017
ADRM1	-0.332673	0.00320148	0.0103974	0.321629	0.000359852	0.000957525	-0.0110437	0.931698	0.951236
ADSL	0.111535	0.356538	0.499298	0.229928	0.0163112	0.0320541	0.341464	0.00456087	0.0106389
ADSS	0.818747	2.08135e-13	7.4622e-12	-0.512908	8.46683e-09	3.98618e-08	0.305839	0.00671922	0.0150654
ADSSL1	0.0872695	0.620104	0.737935	-0.270508	0.216846	0.308968	-0.183238	0.618517	0.709067
ADTRP	NaN	NaN	NaN	NaN	NaN	NaN	NaN	NaN	NaN
AEBP1	-0.841419	0.00142362	0.00519788	-0.350681	0.137478	0.21029	-1.1921	2.16114e-05	7.77779e-05
AEBP2	0.20893	0.0820762	0.158663	0.412234	2.33594e-05	7.39086e-05	0.621164	3.58187e-07	1.70075e-06
AEN	-0.487868	1.74938e-05	0.000113225	1.94882	2.00852e-109	2.36403e-106	1.46095	2.04724e-41	2.75445e-39
AES	-0.130047	0.203765	0.326556	-0.474507	5.65534e-08	2.4406e-07	-0.604554	2.23472e-08	1.26142e-07
AFAP1	0.481166	0.00708234	0.0205697	-0.250995	0.0864861	0.140859	0.230171	0.19125	0.281675
AFAP1L1	-0.0428077	0.83498	0.896675	-0.832763	8.4028e-07	3.1672e-06	-0.875571	3.17779e-05	0.000111594
AFAP1L2	0.488141	0.142168	0.246642	-0.572895	0.0302945	0.0560227	-0.0847542	0.779543	0.83967
AFDN	0.725237	3.89951e-13	1.32914e-11	-0.139017	0.079045	0.130132	0.586221	5.86081e-09	3.54341e-08
AFF1	0.260272	0.0334181	0.0759047	-0.00278213	0.977129	0.984507	0.25749	0.038064	0.0707116
AFF2	0.67752	0.0143461	0.0375175	-1.09398	2.27437e-06	8.16304e-06	-0.416461	0.157974	0.240063
AFF3	0.916682	5.4872e-06	4.08549e-05	-0.180873	0.270242	0.369969	0.735809	0.000298614	0.000881133
AFF4	0.0908245	0.323731	0.464921	0.436168	2.73773e-08	1.22397e-07	0.526992	6.17066e-08	3.26632e-07
AFG3L1P	-0.0851389	0.481019	0.618213	0.017121	0.8799	0.915796	-0.0680179	0.564101	0.662682
AFG3L2	0.289635	0.00893453	0.0251026	-0.273606	0.00197384	0.00462544	0.0160292	0.898474	0.927171
AFM	-0.63811	0.188764	NaN	0.0475056	0.840225	0.887636	-0.590604	0.281504	0.386361
AFMID	0.035522	0.846401	0.90422	-0.922338	5.72075e-21	7.78719e-20	-0.886816	2.3677e-13	2.46545e-12
AFP	-0.76104	0.114605	0.207686	-0.356265	0.258941	0.357213	-1.1173	0.0183343	0.0371403
AFTPH	0.52531	0.00342364	0.0110143	0.311343	0.0324945	0.0596043	0.836653	3.87787e-06	1.57535e-05
AGA	0.0618228	0.650243	0.762544	0.639589	2.72173e-09	1.35168e-08	0.701412	2.73906e-07	1.32004e-06
AGAP1	1.0709	9.83157e-14	3.74228e-12	-0.466674	4.74531e-05	0.000144346	0.604223	3.19738e-05	0.000112216
AGAP11	-0.268423	0.217238	0.343372	0.245651	0.143268	0.217564	-0.022772	0.967245	0.976397
AGAP12P	-0.419709	0.208514	0.332625	1.49774	1.53452e-06	5.62775e-06	1.07803	0.010805	0.0231799
AGAP2	0.380543	0.0203218	0.0502365	0.0769922	0.58711	0.684368	0.457535	0.00650349	0.0146436
AGAP3	0.248852	0.0798174	0.155085	-0.722	9.62917e-11	5.54478e-10	-0.473148	0.000603136	0.00167523
AGAP4	0.52592	3.63266e-05	0.000215503	0.450818	1.00064e-05	3.33265e-05	0.976738	4.55667e-14	5.15707e-13
AGAP5	-0.361085	0.00339707	0.0109388	0.31439	0.00196029	0.00459614	-0.0466946	0.66968	0.75141
AGAP6	-0.164263	0.148081	0.254373	0.753816	2.55697e-17	2.63533e-16	0.589553	1.12792e-07	5.74442e-07
AGAP7P	-0.0110052	0.943886	0.965851	0.425181	0.00315242	0.00711077	0.414176	0.0240772	0.0473895
AGAP9	-0.132518	0.209246	0.333455	0.579105	9.05306e-12	5.78472e-11	0.446587	2.92518e-05	0.000103085
AGBL1	-0.226191	0.435394	NaN	-0.0851367	0.7375	NaN	-0.311328	0.284309	NaN
AGBL2	-2.87705	4.49334e-16	2.51293e-14	-0.801293	0.012701	0.0255365	-3.67834	8.58608e-19	1.62603e-17
AGBL3	-1.34605	1.31676e-21	1.83508e-19	0.728367	6.36261e-10	3.3784e-09	-0.617687	1.31955e-05	4.94292e-05
AGBL4	-0.146031	0.691913	NaN	0.415117	0.178856	NaN	0.269086	0.520339	0.622838
AGBL5	-0.741626	8.60067e-12	2.26913e-10	0.338728	0.000108707	0.000314339	-0.402898	0.000221859	0.000670785
AGER	-0.758834	3.04981e-05	0.000184845	-0.688457	1.78515e-05	5.74076e-05	-1.44729	7.08776e-14	7.82039e-13
AGFG1	0.936682	3.43276e-11	8.0056e-10	0.358269	0.00160031	0.00380929	1.29495	9.71812e-20	2.02552e-18
AGFG2	1.0765	3.36826e-08	4.29255e-07	0.133773	0.382117	0.490424	1.21027	9.88148e-10	6.62526e-09
AGGF1	-0.165547	0.0994851	0.185019	0.026293	0.766493	0.833022	-0.139254	0.166185	0.250242
AGK	0.74116	4.08952e-09	6.36675e-08	-0.314732	0.00173158	0.00410183	0.426428	0.000815303	0.00221739
AGL	-0.35804	0.00621919	0.0184062	0.324361	0.00207685	0.00484497	-0.0336791	0.794035	0.851818
AGMAT	-0.453932	0.0366016	0.0818469	-0.23683	0.222329	0.315506	-0.690762	0.00287394	0.00700442
AGMO	-0.0740027	0.692762	NaN	0.0742786	0.716049	NaN	0.000275922	0.918242	NaN
AGO1	0.288623	0.0293999	0.0683427	-0.120359	0.2683	0.367738	0.168265	0.201403	0.293548
AGO2	-0.0698569	0.624573	0.741483	0.889263	7.01161e-22	1.01885e-20	0.819406	7.26788e-13	7.14464e-12
AGO3	-0.449178	0.000747262	0.00298081	1.07034	1.34153e-24	2.41189e-23	0.621158	1.45146e-06	6.28445e-06
AGO4	-0.142246	0.246683	0.378153	0.609289	4.85761e-11	2.88466e-10	0.467044	4.64185e-05	0.00015811
AGPAT1	-0.151607	0.0782699	0.1528	-0.0100959	0.883547	0.918292	-0.161702	0.0624574	0.108828
AGPAT2	0.423711	0.00312302	0.0101772	-0.255386	0.0218716	0.041795	0.168325	0.273031	0.376797
AGPAT3	1.03595	1.87671e-21	2.51406e-19	-0.36844	1.73781e-05	5.60077e-05	0.667508	1.68969e-09	1.0962e-08
AGPAT4	0.998724	2.12678e-19	2.01939e-17	0.500749	6.82536e-09	3.24365e-08	1.49947	7.42296e-41	9.35864e-39
AGPAT5	0.991166	1.16299e-16	7.44359e-15	-0.230313	0.0128473	0.0257896	0.760852	4.5462e-10	3.18552e-09
AGPS	0.632499	5.2662e-07	5.02236e-06	-0.493001	8.3683e-07	3.15487e-06	0.139498	0.291366	0.396996
AGR2	-0.0322813	0.879896	NaN	-0.00908672	0.964503	NaN	-0.041368	0.851797	NaN
AGR3	0	1	NaN	0.0742786	0.716047	NaN	0.0514905	0.807377	NaN
AGRN	-0.123529	0.386747	0.52988	-0.647191	3.33835e-07	1.31559e-06	-0.77072	7.73364e-07	3.50084e-06
AGRP	-0.598118	0.0975559	0.18198	-0.0843606	0.834167	0.882557	-0.682478	0.0828095	0.139166
AGT	0.396975	0.280965	0.417271	-0.516594	0.169985	0.251435	-0.119619	0.965904	0.975885
AGTPBP1	0.637482	2.71463e-07	2.76275e-06	-0.184876	0.0632833	0.107533	0.452606	0.000292967	0.000866737
AGTR1	1.04165	0.00207294	0.00717165	-0.878261	0.00180258	0.00425862	0.16339	0.565063	0.663639
AGTR2	0.149356	0.618784	NaN	-0.224614	0.474721	NaN	-0.075258	0.947977	NaN
AGTRAP	0.00219987	0.9913	0.99539	-0.299511	0.00216041	0.00502464	-0.297311	0.0149308	0.0308666
AGXT	NaN	NaN	NaN	NaN	NaN	NaN	NaN	NaN	NaN
AGXT2	-0.136838	0.86746	NaN	-0.0671825	0.791116	NaN	-0.20402	0.704464	NaN
AHCTF1	-0.362618	0.000391594	0.00171711	-0.0191126	0.817898	0.871138	-0.38173	0.000209042	0.000635444
AHCTF1P1	-0.153729	0.689274	0.794302	0.000593702	0.990342	0.99355	-0.153135	0.690076	0.768255
AHCY	-0.278744	0.00955255	0.0265569	-0.147703	0.0909641	0.147215	-0.426447	8.32135e-05	0.000272378
AHCYL1	-0.230568	0.0231011	0.0558624	-0.029576	0.719346	0.795494	-0.260144	0.0108759	0.0233154
AHCYL2	-0.109357	0.362205	0.505064	0.353115	0.000160655	0.000450573	0.243758	0.0356759	0.0668538
AHDC1	0.208298	0.0919138	0.173667	0.606528	7.46885e-09	3.53519e-08	0.814827	4.82094e-10	3.36235e-09
AHI1	0.131959	0.26506	0.399033	0.635635	9.21133e-12	5.88159e-11	0.767594	8.20929e-11	6.27407e-10
AHNAK	0.0889078	0.43046	0.571115	-1.77264	8.27657e-58	1.09047e-55	-1.68373	8.57345e-34	6.36094e-32
AHNAK2	-0.263649	0.22128	0.348068	0.0301093	0.856095	0.899289	-0.23354	0.284861	0.390048
AHR	-0.430895	0.00104919	0.00401394	0.123232	0.247447	0.344052	-0.307662	0.021797	0.0433893
AHRR	0.82355	1.3217e-07	1.47167e-06	0.16786	0.183827	0.268753	0.99141	3.13965e-10	2.24089e-09
AHSA1	-0.00233417	0.993334	0.996808	-1.02924	1.33378e-29	3.39308e-28	-1.03157	1.38549e-19	2.83531e-18
AHSA2	0.652646	1.2831e-07	1.43424e-06	0.46483	1.88121e-06	6.81426e-06	1.11748	3.47762e-19	6.81501e-18
AHSG	-0.447848	0.326734	0.468028	-0.6022	0.109164	0.172603	-1.05005	0.0270078	0.052425
AHSP	-1.27994	0.0022931	0.00780982	-0.282358	0.420445	0.52904	-1.5623	0.000477368	0.00135322
AICDA	0.0884667	0.862421	0.913927	0.00998874	0.993341	0.995596	0.0984554	0.872468	0.910074
AIDA	0.230241	0.0702716	0.139904	-0.806649	1.09447e-15	9.83348e-15	-0.576408	4.01267e-06	1.62608e-05
AIF1	-1.32531	0.00549696	0.0165797	-0.325245	0.291447	0.393465	-1.65055	0.000905523	0.0024425
AIF1L	0.140331	0.375992	0.519137	-0.738447	1.5916e-09	8.09324e-09	-0.598116	7.84743e-05	0.000257754
AIFM1	-0.0255653	0.790852	0.865186	-0.740135	4.33004e-16	4.01085e-15	-0.765701	1.34357e-11	1.13087e-10
AIFM2	0.435161	0.00522131	0.0158743	0.225911	0.0777536	0.128462	0.661073	4.24446e-05	0.000145291
AIFM3	-1.89306	2.69043e-08	3.50364e-07	0.161168	0.56593	0.666322	-1.73189	1.36557e-06	5.94825e-06
AIG1	0.23886	0.0390641	0.0863366	-0.184984	0.0451909	0.0799284	0.0538755	0.657499	0.741805
AIM1	0.272451	0.384785	0.527861	-0.218159	0.384183	0.492181	0.0542914	0.87474	0.911581
AIM1L	-0.275612	0.337124	0.478587	1.25635	6.89366e-13	4.88393e-12	0.980737	2.51294e-06	1.0485e-05
AIM2	NaN	NaN	NaN	NaN	NaN	NaN	NaN	NaN	NaN
AIMP1	-0.293658	0.0179619	0.0453603	0.151264	0.142823	0.216925	-0.142395	0.23775	0.337166
AIMP2	0.00316294	0.985177	0.991777	0.125001	0.172581	0.25461	0.128164	0.285232	0.39038
AIP	-0.049274	0.693723	0.797885	0.0134734	0.879306	0.915393	-0.0358006	0.789153	0.847909
AIPL1	-1.31318	0.00618869	0.0183316	0.00305148	0.962957	0.975189	-1.31013	0.00853567	0.0187108
AIRE	-0.125919	0.535802	NaN	0.0747108	0.715213	NaN	-0.0512081	0.749715	NaN
AJAP1	0	1	NaN	0.0742786	0.716047	NaN	0.0514905	0.807377	NaN
AJUBA	0.110499	0.266976	0.401148	0.722785	9.90531e-17	9.75338e-16	0.833284	1.66333e-14	1.9716e-13
AK1	-0.56135	2.20522e-06	1.81772e-05	0.641563	1.54418e-11	9.65384e-11	0.0802131	0.491799	0.596037
AK2	-0.236076	0.0354419	0.0797385	-0.00773759	0.933855	0.954121	-0.243813	0.0303199	0.0580171
AK3	0.10389	0.436833	0.577133	-0.206071	0.049636	0.0867819	-0.102181	0.42644	0.53428
AK4	0.168758	0.148065	0.25437	-0.858753	1.37476e-21	1.95896e-20	-0.689995	5.84273e-10	4.02209e-09
AK5	-0.00240513	0.911944	0.946107	-0.79884	0.00322102	0.00725622	-0.801246	0.0135722	0.0284097
AK6	0.374985	0.0198065	0.0491918	0.45348	0.000458869	0.00119771	0.828465	3.35952e-07	1.60023e-06
AK7	-0.188887	0.464747	0.60363	-0.0581353	0.757228	0.82523	-0.247022	0.334962	0.443398
AK8	-0.535263	0.000200344	0.00096251	1.59895	2.1461e-45	1.50954e-43	1.06369	4.6053e-14	5.20558e-13
AK9	-0.599292	0.000441781	0.00190385	0.287436	0.0480517	0.0844048	-0.311856	0.0609578	0.106524
AKAIN1	0.0526025	0.780311	NaN	-0.0507694	0.90673	NaN	0	1	NaN
AKAP1	0.435825	0.000155298	0.000771401	-0.339989	0.000258794	0.000703899	0.0958354	0.399109	0.507694
AKAP10	-0.15992	0.216355	0.342258	0.86771	7.7485e-19	9.01184e-18	0.70779	5.35379e-09	3.25323e-08
AKAP11	0.296292	0.00276715	0.0091713	0.340975	2.22562e-05	7.06205e-05	0.637267	2.61866e-10	1.89074e-09
AKAP12	-0.197042	0.094498	0.177348	-0.943617	3.73846e-21	5.1484e-20	-1.14066	3.13448e-20	6.84158e-19
AKAP13	0.567629	6.36495e-08	7.61919e-07	0.521375	6.45651e-10	3.42517e-09	1.089	1.22277e-24	4.12064e-23
AKAP14	-2.05027	2.43025e-07	2.50879e-06	-0.129979	0.623514	0.716163	-2.18025	2.45654e-07	1.19474e-06
AKAP17A	-0.295406	0.0288518	0.0673587	0.305519	0.00370212	0.00824951	0.0101124	0.884424	0.917427
AKAP2	0.102463	0.657616	0.769103	-1.56823	2.17019e-22	3.29689e-21	-1.46577	1.56993e-13	1.6679e-12
AKAP3	0.290487	0.0906913	0.171884	0.964351	1.76653e-11	1.09895e-10	1.25484	9.61437e-12	8.26203e-11
AKAP4	-0.0739251	0.862564	NaN	0.0742786	0.740907	NaN	0.000353451	0.925134	NaN
AKAP5	-1.13601	5.34562e-13	1.77649e-11	-0.746263	1.22549e-07	5.09083e-07	-1.88227	5.78141e-29	2.94444e-27
AKAP6	0.282453	0.200507	0.322743	0.30619	0.0959899	0.154302	0.588643	0.0109665	0.02349
AKAP7	0.720015	0.000728792	0.00292131	-0.531368	0.00111488	0.00272985	0.188647	0.456247	0.562593
AKAP8	-0.146695	0.202909	0.325638	0.089808	0.330112	0.435978	-0.056887	0.626147	0.715704
AKAP8L	-0.924749	1.96764e-15	1.00898e-13	1.37333	3.15725e-50	2.93375e-48	0.448584	6.52312e-05	0.000216864
AKAP9	0.16477	0.36831	0.511021	0.00501491	0.997063	0.99808	0.169785	0.369089	0.478176
AKIP1	0.458143	0.000909579	0.00354338	-0.0290575	0.795294	0.85459	0.429085	0.00236832	0.00586841
AKIRIN1	-0.0132933	0.920337	0.951331	-0.11666	0.27196	0.371774	-0.129953	0.328323	0.437109
AKIRIN2	-0.467497	3.80157e-05	0.000224215	0.490005	5.51259e-08	2.38074e-07	0.0225089	0.813717	0.866998
AKNA	-0.277142	0.276641	0.412301	-0.109125	0.581301	0.679975	-0.386267	0.131785	0.206138
AKNAD1	-0.993815	0.0488368	0.103871	-0.0767398	0.777923	0.84192	-1.07055	0.0349249	0.0656101
AKR1A1	-0.466876	4.90607e-06	3.7055e-05	0.428016	2.3074e-07	9.27743e-07	-0.0388601	0.691669	0.769474
AKR1B1	-0.278685	0.00705878	0.0205151	-0.547095	9.33913e-11	5.39008e-10	-0.82578	3.80186e-15	4.84066e-14
AKR1B10	0.128591	0.604922	0.72469	0.0368178	0.936267	0.955795	0.165409	0.573833	0.67088
AKR1B15	0.00436128	0.98193	NaN	0.352613	0.388575	0.496798	0.356975	0.53049	0.632177
AKR1C1	-0.0440368	0.726764	0.823015	0.620089	0.128466	0.19831	0.576052	0.141878	0.21915
AKR1C2	-0.16498	0.694237	NaN	-0.111176	0.645451	0.734384	-0.276156	0.450554	0.556983
AKR1C3	0.0116208	0.953489	NaN	0.0493938	0.842896	NaN	0.0610147	0.92218	NaN
AKR1C4	0.0188945	0.907564	NaN	-0.00908672	0.964505	NaN	0	1	NaN
AKR1C6P	-0.117126	0.549362	NaN	0	1	NaN	-0.0845303	0.640108	NaN
AKR1C8P	NaN	NaN	NaN	NaN	NaN	NaN	NaN	NaN	NaN
AKR1D1	0.149732	0.956357	0.974189	-0.241223	0.543527	0.646154	-0.0914907	0.60328	0.695742
AKR1E2	NaN	NaN	NaN	NaN	NaN	NaN	NaN	NaN	NaN
AKR7A2	-0.0949627	0.419349	0.561155	-0.296654	0.00427514	0.00941822	-0.391617	0.00211265	0.00528133
AKR7A2P1	0.449612	0.209862	0.334137	0.511088	0.163161	0.243069	0.9607	0.0235625	0.0464932
AKR7A3	-0.246009	0.400926	0.543404	0.539131	0.013952	0.0277985	0.293122	0.260409	0.362878
AKR7L	-0.774973	0.000121394	0.000620836	-0.234631	0.187648	0.273349	-1.0096	1.91631e-06	8.16378e-06
AKT1	0.405588	0.00127032	0.00473112	-0.596371	2.51992e-09	1.25675e-08	-0.190783	0.120187	0.190662
AKT1S1	-0.241717	0.080328	0.155867	0.430854	4.95341e-05	0.000150365	0.189138	0.133899	0.208937
AKT2	0.108342	0.266102	0.400288	0.14376	0.0707436	0.118398	0.252102	0.0109651	0.0234898
AKT3	0.869647	7.28771e-11	1.58215e-09	-0.236573	0.0250175	0.0471734	0.633074	2.80394e-06	1.16239e-05
AKTIP	0.629991	7.31759e-06	5.24276e-05	-0.149347	0.168838	0.249974	0.480644	0.000949669	0.00254899
ALAD	0.134403	0.297155	0.435107	-0.0773786	0.477761	0.585291	0.0570239	0.64374	0.729936
ALAS1	-0.447869	6.56422e-05	0.000360917	1.38473	4.19365e-56	4.90324e-54	0.936858	6.27175e-18	1.08724e-16
ALAS2	-0.635202	0.145653	0.251301	-0.144625	0.740855	0.812864	-0.779828	0.0969042	0.158812
ALB	-0.843	2.17763e-06	1.79712e-05	0.529195	0.000366556	0.000973458	-0.313805	0.0744865	0.12693
ALCAM	0.706942	4.11714e-06	3.16637e-05	-0.464903	0.000146902	0.000415168	0.242039	0.123355	0.195033
ALDH16A1	-0.104676	0.353254	0.495944	-0.3948	0.000118459	0.000339677	-0.499476	6.8796e-05	0.000228379
ALDH18A1	-0.00759344	0.958286	0.975561	-0.166866	0.0901779	0.146157	-0.17446	0.159499	0.241912
ALDH1A1	0.230726	0.760692	0.845153	-1.14574	0.00627016	0.013441	-0.915017	0.0482446	0.0868742
ALDH1A2	0.0893614	0.457356	0.596384	0.0223785	0.827959	0.878209	0.11174	0.362157	0.471193
ALDH1A3	0.398906	0.0310532	0.0714459	-0.239984	0.104616	0.166366	0.158922	0.409074	0.517231
ALDH1B1	0.0108587	0.936321	0.961469	-0.491824	1.53678e-07	6.32591e-07	-0.480965	3.92847e-05	0.000135396
ALDH1L1	-1.31183	4.21592e-06	3.2356e-05	1.25098	2.8555e-08	1.2734e-07	-0.0608502	0.985241	0.990019
ALDH1L2	0.232786	0.0950762	0.178233	0.243183	0.0261631	0.0491237	0.475969	0.000617063	0.00171181
ALDH2	-0.132203	0.262953	0.396484	-0.894064	1.54861e-18	1.75824e-17	-1.02627	4.04157e-16	5.78297e-15
ALDH3A1	-0.316326	0.175147	0.290165	0.533035	0.0145196	0.0288091	0.216709	0.541897	0.643431
ALDH3A2	0.621309	2.15782e-08	2.88394e-07	-0.822169	2.53819e-20	3.29741e-19	-0.20086	0.0675403	0.116514
ALDH3B1	0.187125	0.458861	0.597602	0.0437979	0.834491	0.882794	0.230923	0.379109	0.487967
ALDH3B2	-0.0551676	0.81187	NaN	-0.136556	0.668709	NaN	-0.191723	0.561848	0.660827
ALDH4A1	0.200551	0.177386	0.293126	0.00552807	0.958269	0.971866	0.206079	0.171962	0.257659
ALDH5A1	0.374538	0.0153501	0.0397104	-1.98686	1.28429e-58	1.81393e-56	-1.61232	3.75549e-27	1.63545e-25
ALDH6A1	-0.213447	0.086259	0.165077	0.610994	1.744e-10	9.7778e-10	0.397548	0.000726513	0.00199183
ALDH7A1	-0.234282	0.0083294	0.0236379	-0.776761	8.18207e-25	1.49384e-23	-1.01104	2.81707e-27	1.25405e-25
ALDH8A1	-0.103464	0.745316	0.834657	1.13617	9.59376e-11	5.528e-10	1.03271	1.4118e-06	6.13334e-06
ALDH9A1	0.317343	0.00934124	0.0260597	-0.58758	2.26776e-09	1.13742e-08	-0.270237	0.0285519	0.05509
ALDOA	-0.245375	0.010163	0.028024	-0.163545	0.0342911	0.062497	-0.40892	2.03982e-05	7.39091e-05
ALDOB	-1.34279	1.05848e-05	7.227e-05	0.194466	0.535094	0.638316	-1.14832	0.000211516	0.00064199
ALDOC	-0.954985	7.85393e-08	9.23291e-07	-1.18605	1.42329e-13	1.07248e-12	-2.14103	1.05057e-28	5.27596e-27
ALG1	0.162839	0.329046	0.470404	0.0039438	0.982805	0.98846	0.166783	0.325399	0.434143
ALG10	0.345926	0.049772	0.105613	-0.0668576	0.613902	0.707674	0.279069	0.126616	0.19937
ALG10B	0.514549	0.000382641	0.00168298	-0.596813	1.96059e-07	7.96096e-07	-0.0822643	0.521273	0.623708
ALG11	-0.0964321	0.525244	0.658212	-0.470095	0.000134433	0.00038244	-0.566527	0.000243544	0.000730349
ALG12	0.0410235	0.626683	0.743493	0.814835	2.56133e-16	2.41561e-15	0.855858	2.77341e-12	2.56683e-11
ALG13	-0.167083	0.164436	0.276073	-0.156328	0.122073	0.189818	-0.323411	0.00899432	0.0196199
ALG14	0.192125	0.338994	0.480345	-0.418559	0.00235652	0.00543493	-0.226434	0.13978	0.216652
ALG1L	-0.0251372	0.911772	0.946019	0.405504	0.00575122	0.0124023	0.380367	0.0395054	0.073043
ALG1L2	-1.09471	0.0123299	0.0329833	0.569935	0.221677	0.314758	-0.524775	0.151587	0.231803
ALG1L9P	0.221475	0.428957	0.569428	0.220262	0.363257	0.470425	0.441737	0.139864	0.216745
ALG2	0.233738	0.0314438	0.0722385	0.350323	7.27076e-05	0.000215197	0.584061	1.29973e-07	6.55461e-07
ALG3	-0.358535	0.00180954	0.00639613	0.23578	0.0116379	0.0235919	-0.122755	0.279644	0.384276
ALG5	-0.231321	0.0464224	0.099581	-0.116077	0.240498	0.336157	-0.347398	0.00374806	0.00891356
ALG6	0.450538	0.000355041	0.00157602	-0.829116	7.06656e-17	7.02873e-16	-0.378578	0.00173221	0.00440915
ALG8	-0.474307	0.00118111	0.00444774	-0.174697	0.147724	0.223218	-0.649004	1.1419e-05	4.32505e-05
ALG9	0.0852052	0.45978	0.598303	0.50696	2.47697e-07	9.92983e-07	0.592165	1.42683e-06	6.1897e-06
ALK	0.138025	0.565359	NaN	-0.151161	0.848049	0.893665	-0.0131362	0.67882	0.758833
ALKBH1	-0.873027	6.1296e-12	1.6655e-10	0.687131	1.48216e-11	9.29245e-11	-0.185896	0.151311	0.23146
ALKBH2	-0.17372	0.100366	0.186278	0.356694	6.46005e-05	0.000192753	0.182975	0.120329	0.190852
ALKBH3	-0.182314	0.145512	0.251157	0.910821	2.69606e-20	3.49221e-19	0.728508	4.03169e-09	2.50043e-08
ALKBH4	0.393181	0.000342621	0.0015295	0.656251	5.51976e-14	4.29869e-13	1.04943	7.39016e-21	1.71476e-19
ALKBH5	-0.282556	0.00299922	0.00982934	-0.437618	1.29639e-08	5.99158e-08	-0.720174	6.19575e-14	6.86982e-13
ALKBH6	0.773184	1.18648e-06	1.04504e-05	-0.1851	0.148126	0.223729	0.588084	0.000286732	0.000849826
ALKBH7	-0.292916	0.023907	0.0574839	-0.565721	5.38223e-07	2.07203e-06	-0.858637	5.19887e-10	3.60502e-09
ALKBH8	0.00842126	0.976694	0.986802	-0.410104	0.000493263	0.00127977	-0.401682	0.00499521	0.0115341
ALLC	-0.651051	0.00557338	0.0167706	-1.15875	8.71121e-08	3.68287e-07	-1.8098	3.00101e-12	2.75766e-11
ALMS1	0.0317278	0.775528	0.854931	0.0919901	0.375306	0.483899	0.123718	0.322486	0.43093
ALMS1P1	-0.456812	0.331042	0.472423	0.0819124	0.817265	0.870726	-0.3749	0.4525	0.558813
ALOX12	-0.304041	0.325871	0.467205	-0.742063	0.0139566	0.0278014	-1.0461	0.00347926	0.0083359
ALOX12B	-1.03238	0.00553378	0.0166747	0.703177	0.0341072	0.0622326	-0.3292	0.332387	0.441022
ALOX12P2	-0.172479	0.36375	NaN	0.0820883	0.773198	0.838193	-0.0903903	0.501945	0.605838
ALOX15	-1.97282	7.29411e-13	2.36491e-11	0.788792	0.0007394	0.00186434	-1.18403	2.4918e-05	8.88367e-05
ALOX15B	-1.85213	1.98444e-06	1.65747e-05	-0.279855	0.379035	0.487674	-2.13199	2.94891e-07	1.41549e-06
ALOX15P1	-0.785047	0.0385638	0.0854715	-0.696253	0.0609816	0.104002	-1.4813	0.000598811	0.0016645
ALOX5	-0.465981	0.161038	0.271688	0.618687	0.00932262	0.0192639	0.152706	0.480174	0.58553
ALOX5AP	-0.583695	0.151484	0.259087	0.13619	0.632903	0.723824	-0.447505	0.319571	0.427922
ALOXE3	-0.352791	0.145384	0.250988	0.565302	0.00265709	0.00607183	0.212511	0.334994	0.443404
ALPI	0.102355	0.258416	0.391659	0.476842	0.347451	0.454119	0.579197	0.0664023	0.114792
ALPK1	0.712947	1.91157e-05	0.000122484	0.0013696	0.972492	0.981333	0.714317	2.72551e-05	9.65576e-05
ALPK2	-0.444862	0.274035	0.40923	0.480164	0.135556	0.207783	0.0353025	0.897182	0.926473
ALPK3	-1.94697	6.64998e-21	7.81758e-19	0.221196	0.263529	0.362493	-1.72577	3.54701e-16	5.11184e-15
ALPL	-0.0548466	0.679615	0.78679	-0.675575	7.21264e-05	0.000213585	-0.730422	0.00035893	0.00104323
ALPP	-1.00542	0.0417612	0.0912243	-0.13727	0.699295	0.778636	-1.14269	0.0276942	0.0536361
ALPPL2	-0.376606	0.361442	0.504244	-0.0515297	0.793631	0.853374	-0.428136	0.281285	0.386119
ALS2	0.0533325	0.660552	0.771426	0.436681	2.4935e-05	7.857e-05	0.490014	0.000152932	0.000477853
ALS2CL	0.719315	0.00936375	0.0261034	-0.88159	6.73161e-05	0.000200316	-0.162274	0.535869	0.637828
ALS2CR11	-0.74438	0.0607697	0.124294	-0.122251	0.725991	0.801085	-0.866631	0.0379168	0.0704672
ALS2CR12	-0.496082	0.0345956	0.0781398	0.423622	0.0443246	0.0786088	-0.0724602	0.657435	0.74178
ALX1	0.424953	0.0338667	0.076724	-0.534325	0.000370486	0.000983156	-0.109371	0.457149	0.56332
ALX3	1.1418	0.000103432	0.000537731	-0.496973	0.035674	0.0647568	0.644827	0.0279811	0.0541394
ALX4	0.305591	0.432691	0.573459	-0.677777	0.0179051	0.0348875	-0.372186	0.266671	0.370117
ALYREF	-0.332132	0.0134003	0.035371	0.217724	0.0396169	0.0710232	-0.114408	0.410697	0.518902
AMACR	0.70318	1.93586e-05	0.000123811	-0.443305	0.000500106	0.00129615	0.259875	0.148217	0.227229
AMBN	-0.358221	0.39908	0.541667	-0.673372	0.0934864	0.150827	-1.03159	0.0304351	0.0582129
AMBP	-0.412223	0.252341	0.384576	-0.116581	0.681189	0.763338	-0.528804	0.157316	0.239265
AMBRA1	-0.696155	1.50492e-12	4.57862e-11	1.15322	1.96515e-49	1.71756e-47	0.457064	1.85347e-06	7.91102e-06
AMD1	0.300218	0.00732499	0.0211819	-0.233416	0.00851973	0.0177482	0.0668026	0.567276	0.665284
AMDHD1	-0.432312	0.0654135	0.131996	0.447611	0.0245315	0.0463619	0.015299	0.995275	0.996989
AMDHD2	0.0458347	0.897906	0.936954	-1.04351	1.26675e-06	4.68365e-06	-0.997674	5.95338e-05	0.000199245
AMELX	-0.109984	0.733976	NaN	-0.0956242	0.825407	0.876334	-0.205608	0.882492	0.915982
AMELY	NaN	NaN	NaN	NaN	NaN	NaN	NaN	NaN	NaN
AMER1	0.22566	0.127358	0.225917	-0.486652	5.32447e-05	0.000160717	-0.260992	0.0862733	0.143914
AMER2	0.264528	0.258275	0.391659	0.936214	0.000284323	0.000768952	1.20074	8.4179e-05	0.000275288
AMER3	-0.616341	0.273662	0.408884	2.37326	7.91981e-12	5.09749e-11	1.75692	1.24759e-05	4.68871e-05
AMFR	-0.150935	0.10945	0.200127	0.0882387	0.246195	0.342654	-0.0626966	0.506452	0.609941
AMH	-0.109441	0.39102	0.533957	0.763595	3.39236e-15	2.93301e-14	0.654154	5.4491e-08	2.90141e-07
AMHR2	-1.60475	7.05412e-11	1.54502e-09	-0.656452	0.00505586	0.0110041	-2.2612	8.60193e-17	1.31427e-15
AMIGO1	-0.22001	0.318225	0.458595	0.0580521	0.734348	0.807831	-0.161957	0.478053	0.583377
AMIGO2	0.258519	0.180095	0.296374	-0.190048	0.260555	0.359159	0.0684712	0.676117	0.756561
AMIGO3	0.297976	0.0298151	0.0690831	0.652054	8.88532e-09	4.17653e-08	0.95003	2.37441e-11	1.95115e-10
AMMECR1	0.405258	0.00591923	0.0176575	-0.336599	0.00259639	0.00594389	0.0686589	0.743381	0.810597
AMMECR1L	0.520844	9.98011e-05	0.000521189	-0.093637	0.378777	0.487413	0.427207	0.00153687	0.00396003
AMN	-0.193882	0.643838	0.757088	-0.642232	0.134426	0.206265	-0.836114	0.0954135	0.156825
AMN1	-0.110681	0.455802	0.594874	-0.0361506	0.763624	0.830823	-0.146831	0.33484	0.443398
AMOT	0.0301243	0.90287	0.940017	-2.24239	5.11626e-92	2.91379e-89	-2.21227	7.27029e-59	3.36093e-56
AMOTL1	0.416385	0.00026299	0.00121745	0.139563	0.129992	0.20042	0.555948	1.36783e-06	5.95381e-06
AMOTL2	-0.192826	0.136824	0.239196	1.02385	1.18468e-25	2.28086e-24	0.831027	6.73224e-12	5.89774e-11
AMPD1	-2.73216	9.71022e-45	1.52548e-41	-0.359598	0.0536718	0.0931095	-3.09176	5.97071e-50	1.5378e-47
AMPD2	-0.00518401	0.990196	0.994935	0.530511	6.91742e-11	4.03726e-10	0.525327	2.16155e-07	1.05985e-06
AMPD3	0.180024	0.563077	0.690256	-0.432291	0.126705	0.196037	-0.252267	0.512167	0.614934
AMPH	0.357975	0.0883175	0.168234	-0.876985	5.46547e-08	2.36155e-07	-0.51901	0.00752868	0.0166894
AMT	0.230574	0.340837	0.482511	-0.645669	0.000955556	0.00236644	-0.415095	0.0880385	0.14645
AMTN	NaN	NaN	NaN	NaN	NaN	NaN	NaN	NaN	NaN
AMY1A	NaN	NaN	NaN	NaN	NaN	NaN	NaN	NaN	NaN
AMY1B	-0.16838	0.461437	NaN	0	1	NaN	-0.135784	0.545677	NaN
AMY1C	NaN	NaN	NaN	NaN	NaN	NaN	NaN	NaN	NaN
AMY2A	-0.841095	0.05808	0.119695	0.234566	0.62076	0.713557	-0.60653	0.157353	0.239301
AMY2B	-0.324528	0.0548936	0.114305	-0.0712284	0.61443	0.708115	-0.395756	0.023552	0.0464823
AMZ1	-0.971517	0.00384797	0.0122125	0.0852427	0.687446	0.768594	-0.886274	0.01466	0.0303869
AMZ2	-0.653319	5.24967e-09	7.99995e-08	0.475318	1.44738e-07	5.97461e-07	-0.178001	0.10704	0.172799
AMZ2P1	-0.983689	8.74682e-14	3.34411e-12	1.18741	4.70363e-29	1.15177e-27	0.203719	0.114511	0.182895
ANAPC1	0.0784121	0.540954	0.671761	-0.153055	0.11712	0.183279	-0.0746431	0.520519	0.622971
ANAPC10	0.316618	0.012072	0.0324089	0.429309	1.13881e-05	3.75878e-05	0.745927	4.02724e-09	2.49852e-08
ANAPC11	-0.116316	0.236117	0.365687	-0.211148	0.0138818	0.027671	-0.327464	0.00171561	0.00437198
ANAPC13	-0.0315197	0.818381	0.885041	0.360007	0.00672444	0.0143209	0.328487	0.053121	0.0943101
ANAPC15	-0.134615	0.240714	0.371313	-1.13971	1.70585e-23	2.83319e-22	-1.27432	4.78024e-20	1.02234e-18
ANAPC16	0.0137475	0.999395	0.999511	-0.505811	3.60025e-07	1.41156e-06	-0.492063	4.99048e-05	0.000169218
ANAPC1P1	-0.57304	0.253692	0.386089	-0.021188	0.996599	0.997843	-0.594228	0.279345	0.383991
ANAPC2	-0.0259723	0.815677	0.883099	0.358245	3.69985e-05	0.000114058	0.332273	0.00231285	0.00574515
ANAPC4	0.658027	3.86694e-06	2.99125e-05	-0.126929	0.257618	0.35586	0.531098	0.000265207	0.000790446
ANAPC5	-0.147725	0.204862	0.327858	-0.797156	4.21011e-16	3.90386e-15	-0.944881	7.98616e-15	9.81475e-14
ANAPC7	-0.22323	0.0795871	0.154829	0.612991	1.00201e-09	5.20768e-09	0.389761	0.00173526	0.00441629
ANG	0.00222752	0.802427	0.873275	-0.80973	0.00657191	0.0140282	-0.807502	0.0157552	0.0324111
ANGEL1	0.357649	0.00664384	0.0194729	0.342957	0.00153045	0.00365481	0.700607	1.78164e-07	8.83909e-07
ANGEL2	0.422193	0.00135841	0.00499994	-0.31016	0.00256042	0.00586762	0.112033	0.443924	0.551145
ANGPT1	0.411414	0.401523	0.543934	-0.437319	0.337046	0.443012	-0.0259048	0.948684	0.963162
ANGPT2	0.213812	0.556489	0.684656	0.102455	0.759814	0.827699	0.316267	0.420979	0.528761
ANGPT4	-1.14576	0.00604253	0.0179664	0.825982	0.0460065	0.0812244	-0.319781	0.294988	0.400846
ANGPTL1	-0.490906	0.29404	0.431821	0.267744	0.515136	0.62025	-0.223162	0.628168	0.71756
ANGPTL2	-0.113481	0.87127	0.9197	-0.0252463	0.994762	0.996455	-0.138728	0.871846	0.909794
ANGPTL3	-0.336581	0.442782	0.582633	-0.0657942	0.863646	0.904418	-0.402375	0.384526	0.493039
ANGPTL4	-0.613547	0.00582676	0.017451	-1.57372	1.80354e-13	1.34466e-12	-2.18727	6.50922e-18	1.12517e-16
ANGPTL5	-0.165805	0.677755	NaN	0.496258	0.131732	NaN	0.330454	0.454696	0.560988
ANGPTL6	0.0382288	0.78662	0.862646	-0.15403	0.645815	0.73475	-0.115802	0.917663	0.94101
ANGPTL7	0.159434	0.872036	0.920228	-0.231223	0.616043	0.709382	-0.0717892	0.579392	0.676063
ANGPTL8	-0.0681142	0.820264	0.886356	0.624032	0.149479	0.22558	0.555918	0.181628	0.270046
ANHX	0.0526025	0.780311	NaN	-0.0507694	0.90673	NaN	0	1	NaN
ANK1	-0.285538	0.022488	0.0546652	1.02424	1.04606e-28	2.50926e-27	0.738699	4.49869e-11	3.56045e-10
ANK2	1.02201	5.77695e-10	1.06772e-08	0.415224	0.0014181	0.00340633	1.43723	7.23368e-18	1.24562e-16
ANK3	0.530559	0.000324151	0.00146028	-0.305113	0.00973852	0.0200693	0.225446	0.134847	0.210217
ANKAR	-0.994449	1.02202e-06	9.13216e-06	0.423628	0.0180738	0.035181	-0.57082	0.00358081	0.00855305
ANKDD1A	0.190387	0.44319	0.582876	-0.451118	0.0615137	0.104818	-0.260732	0.456215	0.562593
ANKDD1B	0.161938	0.734102	0.827853	-0.314732	0.343207	0.449404	-0.152794	0.673641	0.754775
ANKEF1	-0.963274	1.90808e-09	3.16444e-08	-0.371627	0.00862431	0.0179387	-1.3349	3.42904e-15	4.39703e-14
ANKFN1	-0.19618	0.863606	0.91474	0.904547	0.0313264	0.0577375	0.708367	0.0739107	0.126056
ANKFY1	0.846391	2.22012e-13	7.9105e-12	0.433299	2.81736e-06	1.00122e-05	1.27969	3.15364e-28	1.51215e-26
ANKH	0.577458	4.25449e-08	5.31228e-07	-0.54743	1.24656e-10	7.09023e-10	0.0300282	0.774528	0.836015
ANKHD1	0.241586	0.0128245	0.0340848	1.01205	1.69405e-34	5.8644e-33	1.25363	1.86429e-34	1.45503e-32
ANKHD1-EIF4EBP3	-1.67941	3.61037e-37	2.31077e-34	0.817685	2.02633e-14	1.63058e-13	-0.861729	5.29317e-11	4.14555e-10
ANKIB1	0.362433	0.000393723	0.00172513	-0.0420425	0.60946	0.704157	0.320391	0.00206243	0.00516797
ANKK1	-0.141384	0.561179	0.688681	0.222007	0.369365	0.477214	0.0806227	0.885805	0.918618
ANKLE1	-0.697386	2.0262e-05	0.000128968	-1.09393	1.67343e-13	1.25241e-12	-1.79132	1.09392e-23	3.33712e-22
ANKLE2	-0.0854434	0.4557	0.594785	0.702677	2.74989e-16	2.58929e-15	0.617233	7.13144e-09	4.26868e-08
ANKMY1	0.88232	0.000105964	0.000550066	0.331207	0.0706471	0.118281	1.21353	1.92318e-07	9.49425e-07
ANKMY2	0.00272986	0.993404	0.996808	-0.155759	0.106321	0.168693	-0.15303	0.197389	0.28874
ANKRA2	-0.0720646	0.598954	0.719586	0.910504	4.94948e-21	6.77388e-20	0.838439	3.95245e-12	3.58264e-11
ANKRD1	0.938551	0.000846129	0.00332998	-0.718702	0.00506309	0.0110166	0.219849	0.27806	0.382362
ANKRD10	0.462278	4.32622e-05	0.000250373	-0.062896	0.490836	0.598585	0.399382	0.000493591	0.00139548
ANKRD11	0.0529666	0.660227	0.771164	-0.224761	0.00800567	0.0167683	-0.171795	0.0927804	0.153097
ANKRD12	0.209974	0.340443	0.481992	-0.0558776	0.675022	0.758331	0.154096	0.540116	0.641782
ANKRD13A	-0.213124	0.0361338	0.0809895	0.207132	0.0102113	0.0209701	-0.00599176	0.980698	0.986332
ANKRD13B	0.403053	0.00114117	0.00431806	-0.0699499	0.477975	0.585448	0.333103	0.00797522	0.0175808
ANKRD13C	0.110052	0.383101	0.526136	0.183739	0.0688641	0.11568	0.293791	0.0204086	0.0409147
ANKRD13D	0.256105	0.0851399	0.163315	-0.315705	0.00606802	0.0130314	-0.0596004	0.626292	0.715825
ANKRD16	0.206484	0.212717	0.337864	0.155763	0.203726	0.292874	0.362247	0.0271412	0.052667
ANKRD17	0.00744893	0.888438	0.931451	0.72995	2.113e-18	2.37309e-17	0.737399	9.993e-13	9.68102e-12
ANKRD18A	-0.601469	2.38766e-05	0.000149659	0.607109	4.06655e-07	1.58628e-06	0.00563924	0.898022	0.926863
ANKRD18B	-0.488278	0.00767672	0.0220441	0.108903	0.551551	0.653577	-0.379375	0.030159	0.0577584
ANKRD18CP	-0.108206	0.593279	0.715192	0.00531397	0.993436	0.995635	-0.102892	0.602277	0.69503
ANKRD18DP	-0.111248	0.67988	0.786993	0.575314	0.0309079	0.0570615	0.464066	0.198415	0.289918
ANKRD19P	-0.022847	0.811336	0.880033	0.441412	1.66625e-06	6.08055e-06	0.418565	0.000374049	0.00108437
ANKRD2	-0.794582	0.115916	0.209447	-0.0368338	0.907779	0.935164	-0.831415	0.113528	0.181567
ANKRD20A1	-0.206947	0.635144	0.750952	0.381194	0.338829	0.444793	0.174248	0.771045	0.833269
ANKRD20A11P	0.0741582	0.819569	NaN	-0.0547711	0.90079	NaN	0.0193871	0.902685	0.930328
ANKRD20A12P	-0.726731	0.000399493	0.00174643	1.43685	1.6803e-20	2.21551e-19	0.710115	8.97876e-05	0.000291305
ANKRD20A19P	-0.132818	0.915773	0.94843	0.511761	0.235785	0.330774	0.378944	0.411951	0.520211
ANKRD20A2	-0.0096369	0.9936	0.996898	0.0793638	0.906503	0.934231	0.0697269	0.931747	0.951236
ANKRD20A3	0.394636	0.0124812	0.0333367	-0.0988298	0.755936	0.824237	0.295806	0.0225019	0.0446359
ANKRD20A4	0.377044	0.111228	0.202607	0.415559	0.0302551	0.0559616	0.792603	0.00121205	0.00318684
ANKRD20A5P	0.588002	0.124482	0.221789	0.00735662	0.962887	0.975189	0.595359	0.126877	0.199709
ANKRD20A8P	-0.158899	0.457728	0.596531	0.902472	3.25147e-07	1.28365e-06	0.743572	0.00106572	0.00283016
ANKRD20A9P	0.262194	0.237196	0.366991	0.661094	0.15273	0.229758	0.923288	0.0472927	0.0854949
ANKRD22	-0.248939	0.354422	NaN	0	1	NaN	-0.221265	0.42904	NaN
ANKRD23	0.461274	0.0312087	0.0717654	-0.143054	0.410964	0.519554	0.31822	0.145409	0.223608
ANKRD24	-0.805947	1.47579e-05	9.71179e-05	0.572278	0.000236124	0.000646521	-0.23367	0.183638	0.272562
ANKRD26	-0.1887	0.251647	0.383891	0.136075	0.383422	0.491456	-0.0526252	0.658702	0.74259
ANKRD26P1	-2.12513	7.3665e-37	4.54645e-34	-0.86342	3.12191e-08	1.38486e-07	-2.98855	1.37622e-60	7.0891e-58
ANKRD26P3	0.0848282	0.727572	NaN	-0.140724	0.628474	NaN	-0.0558961	0.970674	NaN
ANKRD27	0.216963	0.0437622	0.0948045	-0.625936	5.59601e-13	3.99343e-12	-0.408973	0.000168145	0.000521231
ANKRD28	0.426103	8.66575e-05	0.000460211	0.314315	0.000293854	0.000793028	0.740418	1.47214e-11	1.23448e-10
ANKRD29	-0.207644	0.252019	0.384254	-0.329617	0.0478654	0.0841278	-0.537261	0.00733087	0.0162849
ANKRD30A	NaN	NaN	NaN	NaN	NaN	NaN	NaN	NaN	NaN
ANKRD30B	0	1	NaN	0.0742786	0.716047	NaN	0.0514905	0.807377	NaN
ANKRD30BL	NaN	NaN	NaN	NaN	NaN	NaN	NaN	NaN	NaN
ANKRD30BP2	-0.000921556	0.872068	NaN	-0.0715945	0.908622	NaN	-0.0725161	0.801617	0.857706
ANKRD30BP3	-0.18385	0.465163	NaN	0.077023	0.708845	NaN	-0.106827	0.673294	NaN
ANKRD31	-0.522016	0.00359512	0.0115043	0.706688	3.1977e-06	1.13024e-05	0.184672	0.392985	0.501631
ANKRD33	0.123723	0.869259	NaN	-0.245736	0.480831	NaN	-0.122013	0.687966	0.766632
ANKRD33B	0.346126	0.350236	0.492648	-0.816904	0.00479832	0.0104831	-0.470778	0.184854	0.273984
ANKRD34A	-0.522829	0.0124801	0.0333367	-0.124418	0.456565	0.565231	-0.647247	0.00231214	0.00574418
ANKRD34B	0.368524	0.171795	0.285625	-1.22263	6.74541e-09	3.20911e-08	-0.854107	0.000768289	0.00209839
ANKRD34C	0.122407	0.974392	0.985434	-0.492616	0.200861	0.2895	-0.370209	0.309951	0.417272
ANKRD35	-2.1998	1.78373e-15	9.20138e-14	-0.987544	0.000259903	0.000706698	-3.18734	6.07802e-24	1.89914e-22
ANKRD36	0.576341	0.000539174	0.00225933	-0.128088	0.318784	0.423613	0.448253	0.00849991	0.0186361
ANKRD36B	0.541916	0.000329348	0.00147984	-0.0387587	0.740572	0.812705	0.503157	0.00109523	0.00290295
ANKRD36BP1	0.0135927	0.938063	0.9624	-0.302807	0.0853158	0.139171	-0.289214	0.196284	0.287464
ANKRD36BP2	-0.0294072	0.93537	NaN	-0.0806948	0.868715	0.908062	-0.110102	0.832643	0.881021
ANKRD36C	0.372816	0.0152848	0.039571	-0.0178214	0.887389	0.920484	0.354995	0.022828	0.0452071
ANKRD37	-0.145361	0.740305	0.831531	-0.075963	0.843406	0.889953	-0.221324	0.632629	0.72109
ANKRD39	0.286819	0.0849133	0.163061	-0.27433	0.0442898	0.0785551	0.0124883	0.925148	0.946623
ANKRD40	-0.312466	0.0085692	0.0242285	-0.495033	5.90166e-07	2.26115e-06	-0.807498	3.86939e-11	3.08405e-10
ANKRD42	-0.0968927	0.516615	0.650275	0.689108	7.287e-10	3.84725e-09	0.592215	2.26835e-05	8.13045e-05
ANKRD44	0.852867	1.29736e-05	8.66627e-05	0.26697	0.0786023	0.129561	1.11984	2.38355e-08	1.34081e-07
ANKRD45	-1.04026	0.000759065	0.00302314	-1.00111	0.000751953	0.00189329	-2.04137	4.12899e-09	2.55287e-08
ANKRD46	-0.0042194	0.914702	0.947603	-0.713001	1.65472e-12	1.13145e-11	-0.717221	9.19139e-09	5.43316e-08
ANKRD49	0.528299	2.77225e-05	0.000170671	0.114426	0.252843	0.350442	0.642725	5.65498e-07	2.6142e-06
ANKRD50	0.706076	1.9254e-06	1.61206e-05	-0.192712	0.102985	0.164067	0.513364	0.000632033	0.0017501
ANKRD52	0.797402	4.65774e-09	7.16106e-08	-0.522452	2.16521e-06	7.77916e-06	0.27495	0.0393832	0.0728769
ANKRD53	0.170257	0.533943	0.665638	0.244712	0.449018	0.557954	0.414969	0.234332	0.333026
[truncated: 22,785 more rows]

## Sheet: A.HTT-only induction cluster
gene	expressed?	DEG?	Fig1B red cluster
[truncated: 23,572 more rows]

## Sheet: B.FUS+DNAJ TPMs
gene	FUS-WT_DsRed_1	FUS-WT_DsRed_2	FUS-WT_DNAJB14-short_1	FUS-WT_DNAJB14-short_2	FUS-WT_B14FL_1	FUS-WT_B14FL_2	mutFUS_AGG-_DsRed_1	mutFUS_AGG-_DsRed_2	mutFUS_AGG-_DNAJB14-short_1	mutFUS_AGG-_DNAJB14-short_2	mutFUS_AGG-_B14FL_1	mutFUS_AGG-_B14FL_2	mutFUS_AGG-_B14FL_3	mutFUS_AGG+_DsRed_1	mutFUS_AGG+_DsRed_2	mutFUS_AGG+_DNAJB14-short_1	mutFUS_AGG+_DNAJB14-short_2	mutFUS_AGG+_B14FL_1	mutFUS_AGG+_B14FL_2
[truncated: 23,572 more rows]

[truncated: 2 more sheets: B.FUS+DNAJ DESeq2 results, B.DEGs and Restoration clusters]
