# Supplementary material for: Differential roles for DNAJ isoforms in HTT-polyQ and FUS aggregation modulation revealed by chaperone screens
Source: Nat Commun. 2022 Jan 26;13:516. doi: 10.1038/s41467-022-27982-w (PMC8792056; doi:10.1038/s41467-022-27982-w)
Supplement: Supplementary file 8 — Source data [file 41467_2022_27982_MOESM8_ESM.xlsx]

## Sheet: 2B
chaperone	raw FACS percent			FACS percent - stdandardized to 100 percent			AGG+(chaperone)/AGG+(DsRed)	log2(AGG+(chaperone)/AGG+(DsRed))
	agg-plus	agg-minus	gfp-minus	agg-plus	agg-minus	gfp-minus	agg-plus	agg-plus
BAG1	30.21	21.31	37.38	33.982	23.9708	42.0472	1.11654	0.159032
BAG2	33.7	22.46	33.57	37.5571	25.0306	37.4122	1.234	0.303347
BAG3	38.67	14.26	35.88	43.5424	16.0568	40.4009	1.43066	0.516682
BAG5	31.73	17.48	39.33	35.8369	19.7425	44.4206	1.17748	0.235707
BAG6	35.01	18.25	35.7	39.3548	20.5148	40.1304	1.29307	0.3708
DNAJA1	35.36	18.22	35.14	39.8557	20.5365	39.6078	1.30953	0.389048
DNAJA2	28.87	21.5	38.4	32.5222	24.2199	43.2579	1.06858	0.095688
DNAJA3	26.4	19.84	41.56	30.0683	22.5968	47.3349	0.987947	-0.017494
DNAJA4	28.28	19.92	40.18	31.9982	22.539	45.4628	1.05136	0.072251
DNAJB1	29	19.72	39.66	32.8129	22.3127	44.8744	1.07812	0.108522
DNAJB11	27.38	23.24	38.05	30.8785	26.2095	42.9119	1.01457	0.020866
DNAJB3	28.97	21.65	38.19	32.6202	24.3779	43.0019	1.07179	0.100027
DNAJB4	29.14	22.59	37.47	32.6682	25.3251	42.0067	1.07337	0.102146
DNAJB5	27.92	19.64	41.11	31.4875	22.1495	46.3629	1.03458	0.049042
DNAJB8	13.19	31.31	43.02	15.0708	35.7747	49.1545	0.495179	-1.01398
DNAJB9	28.28	20.34	40.15	31.8576	22.9131	45.2292	1.04674	0.065899
DNAJC1	28.4	21.94	38.43	31.9928	24.7156	43.2917	1.05118	0.072008
DNAJC10	29.43	18.36	39.88	33.5691	20.9422	45.4888	1.10297	0.141394
DNAJC11	26.62	19.56	41.76	30.2706	22.2424	47.4869	0.994594	-0.00782
DNAJC12	26.03	18.68	42.69	29.7826	21.373	48.8444	0.978559	-0.031269
DNAJC14	28.47	17.07	41.6	32.6716	19.5892	47.7393	1.07348	0.102297
DNAJC15	26.53	17.34	43.2	30.4697	19.915	49.6153	1.00114	0.001638
DNAJC16	29.34	17.13	41.09	33.5085	19.5637	46.9278	1.10098	0.138786
DNAJC17	34.37	20.62	34.35	38.471	23.0804	38.4486	1.26403	0.338033
dsred	27.24	24.08	37.58	30.6412	27.0866	42.2722	1.00677	0.009733
BAG1	30.45	21.83	37.54	33.9011	24.3042	41.7947	1.21304	0.278624
BAG2	30.92	22.94	36.29	34.2984	25.4465	40.2551	1.22725	0.295432
BAG3	37.25	15.41	37.6	41.2697	17.0729	41.6574	1.4767	0.562373
BAG5	36.55	19.34	34.57	40.4046	21.3796	38.2158	1.44574	0.53181
BAG6	33.02	20.08	37.05	36.6278	22.274	41.0982	1.3106	0.390232
DNAJA1	34.31	19.98	35.54	38.1944	22.242	39.5636	1.36666	0.450651
DNAJA2	27.33	22.88	39.18	30.5739	25.5957	43.8304	1.09398	0.129591
DNAJA3	26.6	20.07	41.84	30.0531	22.6754	47.2715	1.07535	0.104805
DNAJA4	26.52	20.09	42.06	29.9087	22.657	47.4343	1.07018	0.097854
DNAJB1	28.25	21.15	40.11	31.5607	23.6286	44.8106	1.12929	0.175421
DNAJB11	25.06	22.72	41.77	27.9844	25.3713	46.6443	1.00133	0.001912
DNAJB3	27.7	22.17	40.28	30.7266	24.5923	44.6811	1.09945	0.136777
DNAJB4	28.88	22.22	38.28	32.3115	24.8601	42.8284	1.15616	0.209338
DNAJB5	27.91	20.04	41.21	31.3033	22.4764	46.2203	1.12008	0.163604
DNAJB8	12.85	35.62	40.48	14.4463	40.045	45.5087	0.516913	-0.952007
DNAJB9	29.8	21.75	38.42	33.1222	24.1747	42.7031	1.18516	0.245087
DNAJC1	30.67	21.79	37.5	34.0929	24.2219	41.6852	1.2199	0.286763
DNAJC10	33.53	21.38	35.64	37.0293	23.6113	39.3595	1.32497	0.405957
DNAJC11	29.91	19.92	39.39	33.5239	22.3268	44.1493	1.19954	0.26248
DNAJC12	27.92	20.14	40.29	31.6016	22.7957	45.6027	1.13076	0.177288
DNAJC14	30.89	18.38	39.46	34.8135	20.7145	44.472	1.24568	0.316937
DNAJC15	30.53	19.3	39.23	34.2803	21.6708	44.049	1.2266	0.294669
DNAJC16	31.83	18.66	38.66	35.7039	20.931	43.3651	1.27754	0.353371
DNAJC17	31.81	21.04	36.88	35.4508	23.4481	41.1011	1.26849	0.343109
dsred	26.34	24.24	39	29.4039	27.0596	43.5365	1.05212	0.073298
BAG1	41.14	15.39	33.25	45.8231	17.1419	37.035	1.02151	0.030707
BAG2	47.52	15.04	27.98	52.4851	16.6114	30.9035	1.17003	0.226539
BAG3	50.79	10.49	28.7	56.4459	11.6581	31.896	1.25832	0.331499
BAG5	48.79	12.6	29.3	53.7987	13.8935	32.3079	1.19931	0.262201
BAG6	48.2	14.14	27.96	53.3776	15.6589	30.9635	1.18992	0.250866
DNAJA1	46.04	13.46	30.22	51.3152	15.0022	33.6826	1.14394	0.194018
DNAJA2	41.69	15.14	32.82	46.5031	16.8879	36.609	1.03667	0.051957
DNAJA3	42.25	13.03	33.99	47.3283	14.5962	38.0755	1.05507	0.077335
DNAJA4	42.88	15.66	31.59	47.5757	17.3749	35.0494	1.06058	0.084857
DNAJB1	39.79	19.91	30.9	43.9183	21.9757	34.106	0.97905	-0.030546
DNAJB11	42.35	18.45	29.29	47.0085	20.4795	32.5119	1.04794	0.067554
DNAJB3	40.65	17.39	31.93	45.1817	19.3287	35.4896	1.00721	0.010371
DNAJB4	41.29	18.15	30.15	46.0877	20.259	33.6533	1.02741	0.039014
DNAJB5	38.7	16.16	34.19	43.4587	18.1471	38.3942	0.968804	-0.045723
DNAJB8	22.44	30.36	34.75	25.6311	34.6773	39.6916	0.571381	-0.807475
DNAJB9	44.11	17.14	29.68	48.5098	18.8497	32.6405	1.08141	0.112909
DNAJC1	43.9	18.09	29.05	48.2206	19.8704	31.9091	1.07496	0.10428
DNAJC10	48.72	15.61	27.07	53.3042	17.0788	29.6171	1.18828	0.248879
DNAJC11	43.71	18.06	28.71	48.309	19.9602	31.7308	1.07693	0.106924
DNAJC12	44	17.77	29.13	48.4048	19.549	32.0462	1.07907	0.109783
DNAJC14	48.24	14.37	27.76	53.3805	15.9013	30.7182	1.18999	0.250945
DNAJC15	44.43	17.9	28.33	49.0073	19.7441	31.2486	1.09249	0.127627
DNAJC16	46.34	16	28.65	50.9287	17.5844	31.487	1.13533	0.183109
DNAJC17	43.89	16.55	30.32	48.3583	18.2349	33.4068	1.07803	0.108395
dsred	41.15	17.35	30.66	46.153	19.4594	34.3876	1.02887	0.041055
BAG1	31.54	22.47	36.68	34.7778	24.7767	40.4455	0.988421	-0.016802
BAG2	31.61	21.82	37.21	34.8742	24.0733	41.0525	0.991161	-0.012808
BAG3	36.53	16.74	37.28	40.3424	18.487	41.1706	1.14657	0.197326
BAG5	39.49	20.55	31.47	43.1538	22.4566	34.3897	1.22647	0.294517
BAG6	35.72	21.38	34.04	39.1925	23.4584	37.3491	1.11389	0.155606
DNAJA1	36.39	19.45	34.72	40.1833	21.4775	38.3392	1.14205	0.191627
DNAJA2	25.22	18.41	44.77	28.5294	20.8258	50.6448	0.810835	-0.302519
DNAJA3	24.02	18.04	46.08	27.2521	20.4674	52.2805	0.774533	-0.368602
DNAJA4	24.57	20.93	43.43	27.6285	23.5354	48.8362	0.78523	-0.348814
DNAJB1	26.5	19.61	42.94	29.7586	22.0213	48.2201	0.845769	-0.241665
DNAJB11	24.17	20.9	43.83	27.1879	23.5096	49.3026	0.772707	-0.372007
DNAJB3	26.41	23.3	39.86	29.4853	26.0132	44.5015	0.838003	-0.254973
DNAJB4	28.27	20.17	41.27	31.5127	22.4836	46.0038	0.895622	-0.159038
DNAJB5	27.78	18.73	42.74	31.126	20.986	47.888	0.884634	-0.176847
DNAJB8	13.19	29.94	44.67	15.0228	34.1002	50.877	0.426963	-1.22782
DNAJB9	25.75	18.77	44.45	28.9423	21.097	49.9607	0.822571	-0.281788
DNAJC1	24.78	18.89	44.91	27.9747	21.3254	50.6999	0.79507	-0.330846
DNAJC10	32.78	21.17	36.82	36.1133	23.3227	40.5641	1.02638	0.037559
DNAJC11	33.77	19.58	36.7	37.5014	21.7435	40.7551	1.06583	0.091975
DNAJC12	29.83	19.12	40.69	33.2776	21.3298	45.3927	0.945782	-0.08042
DNAJC14	31.88	18.97	38.5	35.6799	21.2311	43.089	1.01406	0.020143
DNAJC15	28.47	19.53	40.98	31.996	21.9488	46.0553	0.909358	-0.13708
DNAJC16	29.45	18.55	41.32	32.9713	20.768	46.2606	0.937079	-0.093757
DNAJC17	33.62	22.24	34.9	37.0427	24.5042	38.4531	1.05279	0.074222
dsred	28.36	21.36	40.51	31.4308	23.6728	44.8964	0.893295	-0.162791
chaperone	raw FACS percent			FACS percent - stdandardized to 100 percent			AGG+(chaperone)/AGG+(DsRed)	log2(AGG+(chaperone)/AGG+(DsRed))
	agg-plus	agg-minus	gfp-minus	agg-plus	agg-minus	gfp-minus	agg-plus	agg-plus
DNAJB2b	41.22	20.83	29.2	45.1726	22.8274	32	1.23275	0.30188
DNAJC18	41.02	21.05	29.33	44.8796	23.0306	32.0897	1.22476	0.292494
DNAJC19	38.34	26.26	27.47	41.6422	28.5218	29.836	1.13641	0.184479
DNAJC22	40.05	24.24	27.6	43.5847	26.3794	30.0359	1.18942	0.250255
DNAJC24	34.26	25.12	31.15	37.8438	27.7477	34.4085	1.03275	0.04649
DNAJC28	36.31	23.65	31.34	39.77	25.9036	34.3264	1.08531	0.118112
DNAJC3	37.08	23.46	30.81	40.5911	25.6814	33.7274	1.10772	0.147597
DNAJC30	31.44	28.33	31.51	34.4435	31.0364	34.5202	0.939954	-0.089337
DNAJC4	36.04	24.16	31.27	39.4009	26.413	34.1861	1.07524	0.104661
DNAJC5	28.75	13.63	44.65	33.0346	15.6613	51.3041	0.901506	-0.149591
DNAJC5B	28.9	16.29	42.47	32.9683	18.5832	48.4486	0.899697	-0.152489
DNAJC6	37.2	21.89	32.04	40.8208	24.0206	35.1586	1.11399	0.155737
DNAJC7	34.01	25.36	31.74	37.3285	27.8345	34.837	1.01869	0.02671
DNAJC8	35.32	24.72	30.84	38.8644	27.2007	33.9349	1.0606	0.084883
HIP1	37.78	21.53	31.84	41.4482	23.6204	34.9314	1.13111	0.17774
HSP90AA1	36.65	24.09	30.62	40.116	26.3682	33.5158	1.09476	0.130611
HSP90B1	37.76	21.91	31.64	41.3536	23.9952	34.6512	1.12853	0.174446
HSPA14	37.49	23.67	30.1	41.0804	25.9369	32.9827	1.12108	0.164883
HSPBP1	37.9	24.16	29.43	41.4253	26.4073	32.1675	1.13049	0.176944
dsred	35.98	25.46	29.93	39.3784	27.8647	32.7569	1.07463	0.103835
DNAJB2b	25.95	22.5	41.22	28.9394	25.092	45.9686	1.28521	0.362001
DNAJC18	25.68	21.35	42.16	28.7925	23.9377	47.2699	1.27868	0.354655
DNAJC19	24.35	26.95	38.31	27.1733	30.0748	42.7519	1.20677	0.271154
DNAJC22	26.67	27.01	36.83	29.4664	29.842	40.6916	1.30861	0.388033
DNAJC24	19.77	21.69	46.45	22.4889	24.673	52.8381	0.998738	-0.001822
DNAJC28	22.66	20.22	45.23	25.7179	22.9486	51.3336	1.14214	0.191734
DNAJC3	24.61	22.73	41.97	27.5557	25.4507	46.9936	1.22375	0.291315
DNAJC30	18.21	24.55	45.86	20.5484	27.7025	51.749	0.91256	-0.132009
DNAJC4	24.32	24.53	40.41	27.2462	27.4815	45.2722	1.21001	0.275022
DNAJC5	17.18	13.17	53.82	20.4111	15.6469	63.942	0.906461	-0.141684
DNAJC5B	19.33	15.92	51.18	22.3649	18.4195	59.2156	0.993231	-0.009798
DNAJC6	23.56	20.86	43.62	26.7606	23.6938	49.5457	1.18844	0.249073
DNAJC7	23.02	22.15	43.53	25.9526	24.9718	49.0755	1.15256	0.204846
DNAJC8	23.67	21.48	43.68	26.6464	24.181	49.1726	1.18337	0.242905
HIP1	25.82	20.09	42.65	29.1554	22.6852	48.1594	1.2948	0.372726
HSP90AA1	23.42	21.87	43.11	26.4932	24.7398	48.767	1.17657	0.234587
HSP90B1	21.04	22.08	44.32	24.0622	25.2516	50.6862	1.06861	0.095733
HSPA14	25.79	21.21	41.81	29.0395	23.8824	47.078	1.28965	0.366982
HSPBP1	25.88	21.89	41.16	29.1015	24.6149	46.2836	1.29241	0.37006
dsred	19.25	24.51	44.97	21.695	27.6231	50.6818	0.963481	-0.053671
DNAJB2b	40.42	25.31	26.08	44.0257	27.5678	28.4065	1.32046	0.401039
DNAJC18	38.05	24.67	29.27	41.3632	26.8181	31.8187	1.2406	0.31104
DNAJC19	32.82	28.86	29.74	35.9002	31.5686	32.5312	1.07675	0.106686
DNAJC22	35.9	28.56	27.3	39.1238	31.1247	29.7515	1.17344	0.230739
DNAJC24	34.56	29.99	27.62	37.4959	32.5377	29.9664	1.12461	0.169427
DNAJC28	35.86	28.38	27.94	38.9021	30.7876	30.3103	1.16679	0.222542
DNAJC3	36.63	28.49	27.05	39.7418	30.9103	29.3479	1.19197	0.253349
DNAJC30	29.54	31.98	30.55	32.0843	34.7344	33.1813	0.962301	-0.055441
DNAJC4	35.91	28.23	27.72	39.0921	30.7315	30.1764	1.17248	0.22957
DNAJC5	29.42	17.76	41.5	33.1755	20.0271	46.7975	0.995028	-0.007191
DNAJC5B	29.99	20.67	38.86	33.5009	23.0898	43.4093	1.00479	0.006892
DNAJC6	35.59	29.15	26.45	39.0284	31.9662	29.0054	1.17057	0.227217
DNAJC7	35.35	31.04	25.94	38.2866	33.6185	28.0949	1.14833	0.199531
DNAJC8	37.6	29.45	25.66	40.5566	31.7657	27.6777	1.21641	0.282628
HIP1	41.78	24.54	25.61	45.4476	26.6942	27.8582	1.36311	0.446898
HSP90AA1	34.82	23.08	32.62	38.4666	25.4971	36.0362	1.15373	0.2063
HSP90B1	39.55	26	26.68	42.8819	28.1904	28.9277	1.28615	0.363062
HSPA14	39.32	28.22	24.33	42.7996	30.7173	26.4831	1.28368	0.36029
HSPBP1	39.37	26.69	24.36	43.5413	29.5178	26.9409	1.30593	0.385076
dsred	28.92	29.78	32.16	31.8292	32.7757	35.3951	0.954649	-0.066957
DNAJB2b	39.54	22.57	30.55	42.6721	24.3579	32.97	1.13665	0.184787
DNAJC18	40.43	25.06	27.78	43.3473	26.8682	29.7845	1.15463	0.207434
DNAJC19	35.79	29.12	28.12	38.4715	31.3017	30.2268	1.02476	0.035281
DNAJC22	38.25	25.73	28.52	41.3514	27.8162	30.8324	1.10147	0.139427
DNAJC24	35.79	29.91	26.95	38.6292	32.2828	29.088	1.02896	0.041186
DNAJC28	39.17	25.62	27.94	42.2409	27.6286	30.1305	1.12516	0.170134
DNAJC3	37.98	27.19	27.83	40.8387	29.2366	29.9247	1.08781	0.12143
DNAJC30	31.11	27.98	32.7	33.8926	30.4826	35.6248	0.90279	-0.147538
DNAJC4	38.35	30.5	24.46	41.0996	32.6867	26.2137	1.09476	0.130616
DNAJC5	30.56	18.96	41.1	33.7232	20.9225	45.3542	0.898279	-0.154764
DNAJC5B	33.13	20.66	37.83	36.1602	22.5497	41.2901	0.963193	-0.054104
DNAJC6	38.16	28.22	26.39	41.134	30.4193	28.4467	1.09568	0.131824
DNAJC7	37.64	28.13	27.3	40.4427	30.2246	29.3328	1.07726	0.107371
DNAJC8	37.75	26.57	28.71	40.5783	28.5607	30.861	1.08088	0.112201
HIP1	40.3	21.42	30.63	43.6383	23.1944	33.1673	1.16239	0.217089
HSP90AA1	38.61	26.38	27.7	41.655	28.4605	29.8846	1.10956	0.149982
HSP90B1	39.26	25.48	28.06	42.306	27.4569	30.2371	1.1269	0.172356
HSPA14	39.01	25.62	28.31	41.9733	27.5662	30.4605	1.11803	0.160965
HSPBP1	39.02	24.53	29.16	42.0882	26.4589	31.4529	1.1211	0.16491
dsred	35.2	32.15	25.52	37.9024	34.6183	27.4793	1.0096	0.013784
chaperone	raw FACS percent			FACS percent - stdandardized to 100 percent			AGG+(chaperone)/AGG+(DsRed)	log2(AGG+(chaperone)/AGG+(DsRed))
	agg-plus	agg-minus	gfp-minus	agg-plus	agg-minus	gfp-minus	agg-plus	agg-plus
BAG4	33.31	25.18	32.42	36.6406	27.6977	35.6616	1.12221	0.166343
BTF3	30.42	26.84	33.49	33.5207	29.5758	36.9036	1.02665	0.037949
DNAJB12-short	26.69	28.65	35.52	29.3749	31.532	39.0931	0.899678	-0.152519
DNAJB14	40.14	20.12	31.27	43.8545	21.9819	34.1637	1.34315	0.425623
DNAJB6-FL	31.09	28.86	32.02	33.8045	31.3798	34.8157	1.03535	0.050114
DNAJC25	30	18.65	40.39	33.6927	20.9456	45.3616	1.03192	0.045336
DNAJC27	32.52	26.9	31.64	35.7127	29.541	34.7463	1.09379	0.129336
HSF1	30.08	30.34	31.07	32.8779	33.1621	33.96	1.00697	0.010017
HSPA1A	32.21	26.32	32.36	35.4384	28.9581	35.6035	1.08539	0.118214
HSPA2	32.04	27.38	31.7	35.1624	30.0483	34.7893	1.07694	0.106933
HSPA4	35.22	24.08	31.63	38.7331	26.4819	34.785	1.1863	0.246465
HSPA4L	35.8	20.32	34.18	39.6456	22.5028	37.8516	1.21425	0.28006
HSPA9	43.22	19.57	28.83	47.1731	21.36	31.4669	1.44479	0.530863
HSPB2	29.02	26.5	34.97	32.0698	29.285	38.6452	0.982218	-0.025884
HSPB7	27.87	29.56	33.78	30.5559	32.4087	37.0354	0.935849	-0.095652
HSPH1	31.39	18.74	38.95	35.238	21.0373	43.7247	1.07925	0.11003
NACA	33.29	27.68	30.27	36.4862	30.3376	33.1762	1.11748	0.160249
NACA2	31.2	25.97	33.27	34.498	28.7152	36.7868	1.05659	0.079412
STUB1	28.74	28.93	33.17	31.638	31.8472	36.5148	0.968994	-0.045441
dsred	29.67	25.98	34.48	32.9191	28.825	38.2559	1.00823	0.011824
BAG4	28.08	21.61	39.42	31.5116	24.2509	44.2375	0.937122	-0.093691
BTF3	29.84	25.64	34.55	33.1445	28.4794	38.3761	0.985682	-0.020805
DNAJB12-short	23.1	24.83	40.46	26.1342	28.0914	45.7744	0.777203	-0.363637
DNAJB14	31.68	19.82	37.05	35.7764	22.3828	41.8408	1.06395	0.089433
DNAJB6-FL	28.33	25.74	35.99	31.4568	28.5809	39.9622	0.935492	-0.096203
DNAJC25	33.86	18.7	36.82	37.8832	20.9219	41.1949	1.12661	0.171983
DNAJC27	29.29	24.05	35.93	32.8106	26.9407	40.2487	0.975752	-0.035414
HSF1	24.96	23.99	39.72	28.1493	27.0554	44.7953	0.837131	-0.256475
HSPA1A	25.81	21.04	41.64	29.1671	23.7767	47.0562	0.8674	-0.205231
HSPA2	26.5	20.58	41.03	30.076	23.3572	46.5668	0.894429	-0.16096
HSPA4	32.2	22.97	35.27	35.6037	25.3981	38.9982	1.05882	0.082453
HSPA4L	38.04	21.14	31.24	42.0703	23.3798	34.5499	1.25113	0.323228
HSPA9	42.74	17.2	30.94	47.029	18.9261	34.0449	1.39859	0.483977
HSPB2	24.81	21.04	42.02	28.2349	23.9445	47.8206	0.839676	-0.252096
HSPB7	22.53	22.26	42.64	25.7692	25.4604	48.7704	0.766348	-0.383928
HSPH1	35.35	19.44	34.52	39.5812	21.7669	38.6519	1.1771	0.235241
NACA	27.81	22.7	38.47	31.2542	25.5114	43.2344	0.929467	-0.105524
NACA2	30.65	25.5	33.86	34.0518	28.3302	37.618	1.01266	0.018155
STUB1	28.19	26.3	34.93	31.5254	29.4118	39.0628	0.937531	-0.093061
dsred	33.39	28.06	29.46	36.7286	30.8657	32.4057	1.09227	0.12733
BAG4	38.76	26.23	27.52	41.8982	28.3537	29.7481	1.11883	0.161991
BTF3	35.79	25.33	30.45	39.0849	27.6619	33.2532	1.04371	0.061713
DNAJB12-short	33.19	26.4	31.67	36.3686	28.9283	34.703	0.971171	-0.042202
DNAJB14	46.95	19.65	26.16	50.6145	21.1837	28.2018	1.35159	0.434654
DNAJB6-FL	40.33	25.29	26.36	43.8465	27.4951	28.6584	1.17086	0.227565
DNAJC25	41.17	18.6	31.67	45.0241	20.3412	34.6347	1.2023	0.2658
DNAJC27	40.63	25.14	26.18	44.1871	27.3409	28.472	1.17995	0.238728
HSF1	33.73	29.84	29.07	36.4098	32.2107	31.3795	0.97227	-0.040571
HSPA1A	37.79	27.48	27.03	40.9426	29.7725	29.2849	1.09331	0.128706
HSPA2	40.29	26.48	25.41	43.708	28.7264	27.5656	1.16716	0.223
HSPA4	43.56	24.04	24.37	47.3633	26.139	26.4978	1.26477	0.338873
HSPA4L	50.4	19.65	22.65	54.3689	21.1974	24.4337	1.45184	0.537886
HSPA9	53.81	14.41	24.3	58.1604	15.575	26.2646	1.55309	0.635141
HSPB2	35.97	26.81	29.13	39.1361	29.1698	31.694	1.04507	0.063604
HSPB7	32.06	30.8	28.93	34.9276	33.5549	31.5176	0.93269	-0.100531
HSPH1	40.21	17.04	33.46	44.3281	18.7851	36.8868	1.18372	0.243325
NACA	40.33	25.56	25.08	44.3333	28.0972	27.5695	1.18386	0.243495
NACA2	30.65	25.5	33.86	34.0518	28.3302	37.618	0.909303	-0.137166
STUB1	34.01	27.7	30.29	36.9674	30.1087	32.9239	0.987161	-0.018643
dsred	34.71	27.45	29.81	37.7406	29.8467	32.4127	1.00781	0.01122
BAG4	36.06	28.27	28.09	39.0175	30.5886	30.3939	1.09212	0.127127
BTF3	33.69	28.58	29.9	36.552	31.0079	32.4401	1.02311	0.032956
DNAJB12-short	30.13	31.15	31.01	32.6471	33.7523	33.6006	0.913806	-0.130041
DNAJB14	45.22	20.33	26.66	49.0402	22.0475	28.9123	1.37266	0.456971
DNAJB6-FL	37.97	27.04	28	40.8236	29.0721	30.1043	1.14267	0.192407
DNAJC25	40.2	21.79	29.8	43.7956	23.739	32.4654	1.22586	0.293792
DNAJC27	37.18	28.65	26.61	40.2207	30.9931	28.7862	1.12579	0.170943
HSF1	31	33.06	28.45	33.5099	35.7367	30.7534	0.937956	-0.092408
HSPA1A	35.46	28.89	28.1	38.3559	31.2493	30.3948	1.0736	0.102452
HSPA2	35.79	27.71	28.63	38.8473	30.0771	31.0757	1.08735	0.120819
HSPA4	42.03	26.45	24.46	45.2227	28.4592	26.3181	1.2658	0.340053
HSPA4L	44.57	23.01	25.09	48.0954	24.83	27.0746	1.34621	0.428904
HSPA9	50.01	17.38	25.37	53.9133	18.7365	27.3502	1.50906	0.593647
HSPB2	33.86	29.69	28.18	36.9127	32.3667	30.7206	1.0332	0.047121
HSPB7	29.62	32.48	30.43	32.0112	35.1021	32.8866	0.896008	-0.158417
HSPH1	38.52	21.28	31.7	42.0984	23.2568	34.6448	1.17835	0.236769
NACA	35.95	29.74	26.68	38.9196	32.1966	28.8838	1.08937	0.1235
NACA2	36.03	29.61	26.53	39.0908	32.1254	28.7838	1.09417	0.129834
STUB1	31.82	30.92	29.02	34.6774	33.6966	31.626	0.970635	-0.042999
dsred	34.16	30.43	27.53	37.0821	33.033	29.8849	1.03794	0.053727
chaperone	raw FACS percent			FACS percent - stdandardized to 100 percent			AGG+(chaperone)/AGG+(DsRed)	log2(AGG+(chaperone)/AGG+(DsRed))
	agg-plus	agg-minus	gfp-minus	agg-plus	agg-minus	gfp-minus	agg-plus	agg-plus
HSP90AB1	41.22	17.52	31.27	45.7949	19.4645	34.7406	1.22035	0.28729
HSPA6	42.66	21.58	27.01	46.7507	23.6493	29.6	1.24581	0.31709
dsred	34.29	24.43	32.09	37.7602	26.9023	35.3375	1.00623	0.008967
HSP90AB1	42.95	25.72	24.12	46.2873	27.7185	25.9942	1.2956	0.373622
HSPA6	41.03	25.77	26.05	44.1896	27.7544	28.056	1.23688	0.30671
dsred	34.16	30.43	27.53	37.0821	33.033	29.8849	1.03794	0.053727
HSP90AB1	40.6	25.62	26.75	43.67	27.5573	28.7727	1.16323	0.218135
HSPA6	37.88	21.21	32.84	41.2053	23.0719	35.7228	1.09758	0.134321
dsred	35.2	32.15	25.52	37.9024	34.6183	27.4793	1.0096	0.013784
chaperone	raw FACS percent			FACS percent - stdandardized to 100 percent			Mean DsRed AGG+	AGG+(chaperone)/AGG+(DsRed)	log2(AGG+(chaperone)/AGG+(DsRed))
	agg-plus	agg-minus	gfp-minus	agg-plus	agg-minus	gfp-minus		agg-plus	agg-plus
dsred	29.8	31.89	31.39	32.0155	99.6081	31.5135	35.0405	0.913671	-0.130253
dsred	32.35	31.6	28.78	34.8862	90.5802	31.773		0.995598	-0.00636468
dsred	35.38	33.69	23.5	38.2197	88.1482	26.6596		1.09073	0.125295
DNAJB12-FL	38.68	26.64	27.91	41.4888	64.2101	43.4667		1.18402	0.243699
DNAJB12-FL	36.32	27.16	29.97	38.8657	69.8817	42.8868		1.10917	0.149475
DNAJB12-FL	35.14	26.56	31.49	37.7079	70.4362	44.7072		1.07612	0.105845
DNAJB12-short	26.84	37.21	28.82	28.9006	128.752	22.3842		0.824778	-0.277922
DNAJB12-short	27.36	35.55	29.84	29.4987	120.514	24.7606		0.841845	-0.248373
DNAJB12-short	30.71	35.53	26.88	32.979	107.735	24.95		0.941167	-0.0874768
dsred	28.41	29.23	33.51	31.1684	93.7809	35.7322	31.0628	1.0034	0.00489723
dsred	27.68	31.89	31.24	30.4812	104.622	29.8599		0.981278	-0.0272662
dsred	28.47	29.79	32.01	31.5387	94.4553	33.889		1.01532	0.0219369
DNAJB12-FL	37.51	17.37	35.07	41.7009	41.6537	84.1941		1.34247	0.424893
DNAJB12-FL	33.05	17.97	38.4	36.9604	48.6196	78.9805		1.18986	0.250794
DNAJB12-FL	35.06	19.11	35.94	38.908	49.1159	73.1739		1.25256	0.32488
DNAJB12-short	25.25	28.59	36.43	27.9716	102.211	35.6421		0.900487	-0.151222
DNAJB12-short	28.31	29.43	33.22	31.1236	94.5586	35.1317		1.00196	0.00282055
DNAJB12-short	22.54	28.22	39.13	25.0751	112.542	34.7693		0.807239	-0.308932
dsred	38.53	28.58	33.33	38.3612	74.5023	44.7368	39.8215	0.963329	-0.0538994
dsred	40.59	28.79	31.68	40.1643	71.6806	44.196		1.00861	0.0123646
dsred	39.15	26.6	29.88	40.939	64.9747	45.9872		1.02806	0.0399295
DNAJB12-FL	37.06	20.11	35.31	40.0735	50.1828	70.3628		1.00633	0.00910195
DNAJB12-FL	41.26	22.03	29.1	44.6585	49.3299	58.9906		1.12147	0.165388
DNAJB12-FL	43.64	23.38	27.74	46.0532	50.7674	54.6414		1.15649	0.209753
DNAJB12-short	33.04	26.62	29.89	36.8956	72.1495	41.4278		0.926524	-0.110099
DNAJB12-short	34.14	29.81	32.98	35.2213	84.6363	38.9667		0.884479	-0.1771
DNAJB12-short	34.12	29.17	40.44	32.8931	88.6812	45.6015		0.826013	-0.275763
dsred	38.29	19.2	33.33	42.1603	45.5405	73.1877	42.0663	1.00224	0.00322175
dsred	38.22	21.28	31.68	41.9171	50.7669	62.4029		0.996454	-0.0051255
dsred	38.44	22.94	29.88	42.1214	54.4616	54.8643		1.00131	0.00188981
DNAJB12-FL	41.51	14.42	35.31	45.4954	31.6955	111.404		1.08152	0.113057
DNAJB12-FL	47.26	16.84	29.1	50.7082	33.2096	87.6251		1.20543	0.269554
DNAJB12-FL	48.52	15.96	27.74	52.6133	30.3345	91.447		1.25072	0.322764
DNAJB12-short	37.9	24.12	29.89	41.236	58.4926	51.1005		0.980263	-0.0287599
DNAJB12-short	35.11	23.96	32.98	38.1423	62.8174	52.5014		0.90672	-0.141272
DNAJB12-short	30.64	18.76	40.44	34.1051	55.0065	73.5186		0.810746	-0.302677
chaperone	raw FACS percent			FACS percent - stdandardized to 100 percent			Mean DsRed AGG+	AGG+(chaperone)/AGG+(DsRed)	log2(AGG+(chaperone)/AGG+(DsRed))
	agg-plus	agg-minus	gfp-minus	agg-plus	agg-minus	gfp-minus		agg-plus	agg-plus
dsred	30.74	21.69	43.36	32.091	22.6433	45.2657	31.0429	1.03376	0.0479061
dsred	28.84	18.97	48.34	29.9948	19.7296	50.2756		0.966237	-0.0495517
DNAJB6-short	19.59	19.98	55.62	20.5799	20.9896	58.4305		0.66295	-0.593029
DNAJB6-short	25.36	24.71	44.44	26.8331	26.1454	47.0215		0.864388	-0.210248
	agg+	agg-	gfp-
dsred	44.62	21.67	28.3	47.172	22.9094	29.9186	44.211	1.06697	0.0935255
dsred	39.27	22.02	33.91	41.25	23.1303	35.6197		0.933026	-0.100011
DNAJB6-short	33.76	20.71	40.32	35.6156	21.8483	42.5361		0.805582	-0.311897
DNAJB6-short	33.96	21.7	38.86	35.9289	22.9581	41.113		0.812669	-0.299261
	agg+	agg-	gfp-
dsred	27.78	18.15	49.66	29.0616	18.9873	51.951	29.3087	0.991568	-0.0122164
dsred	28.35	17.61	49.96	29.5559	18.359	52.0851		1.00843	0.0121138
DNAJB6-short	21.16	19.85	54.16	22.2339	20.8574	56.9087		0.75861	-0.398571
DNAJB6-short	21.9	19.89	53.22	23.0502	20.9346	56.0152		0.786462	-0.346552

## Sheet: 2D
	2d
											empty plasmid
																hc=heavy chain
																lc-light chain
													\

## Sheet: 2E
		Densitometry value	chaprone	hsp70/flag
	DNAJB12-FL	4665.13	HSP70				AV	ST
		6731.88	FLAG	0.692991		DNAJB12-FL	0.782784	0.131756
	DNAJB12-short	235.799	HSP70			DNAJB12-short	0.04873	0.0210616
		5560.2	FLAG	0.0424084
	134Q+ DNAJB12-FL	4521.26	HSP70
		4840.53	FLAG	0.934042
	134Q+ DNAJB12-short	390.749	HSP70
		5409.9	FLAG	0.0722285
	17Q+ DNAJB12-FL	4372.84	HSP70
		6062.28	FLAG	0.72132
	17Q+ DNAJB12-short	164.263	HSP70
		5205.9	FLAG	0.0315532

## Sheet: 3A
chaperone	raw FACS percent			FACS percent - stdandardized to 100 percent			AGG+(chaperone)/AGG+(DsRed)	log2(AGG+(chaperone)/AGG+(DsRed))
	agg-plus	agg-minus	gfp-minus	agg-plus	agg-minus	gfp-minus	agg-plus	agg-plus
BAG1	26.85	34.86	25.78	30.6892	39.8446	29.4662	0.983302	-0.024294
BAG2	28.12	34.46	24.27	32.3777	39.6776	27.9447	1.0374	0.052973
BAG3	22.01	36.79	27.71	25.4421	42.5269	32.031	0.815182	-0.294806
BAG5	29.39	29.17	28.96	33.5809	33.3295	33.0896	1.07595	0.105615
BAG6	28.22	33	26.46	32.1852	37.6369	30.1779	1.03123	0.044372
DNAJA1	30.59	29.54	27.47	34.9201	33.7215	31.3584	1.11886	0.162031
DNAJA2	30.01	32.93	24.54	34.305	37.6429	28.0521	1.09915	0.136392
DNAJA3	31.46	25.61	30.59	35.8887	29.2151	34.8962	1.14989	0.201502
DNAJA4	30.75	30.04	26.02	35.4222	34.6043	29.9735	1.13495	0.182627
DNAJB1	27.42	29.26	30.36	31.5028	33.6167	34.8805	1.00937	0.013452
DNAJB11	27.68	24.39	36.57	31.2274	27.5158	41.2568	1.00055	0.000788
DNAJB3	25.34	25	39.05	28.3477	27.9673	43.685	0.908278	-0.138795
dsred	28.08	32.69	26.92	32.0219	37.2791	30.6991	1.026	0.037033
BAG1	26	29.19	34.65	28.9403	32.4911	38.5686	1.06944	0.096859
BAG2	24.3	28.53	37.18	26.997	31.6965	41.3065	0.99763	-0.003424
BAG3	12.63	28.42	49.62	13.9296	31.3444	54.7259	0.514747	-0.958065
BAG5	23.81	26.2	40.89	26.1936	28.8229	44.9835	0.967942	-0.047007
BAG6	19.55	26.93	44.42	21.5072	29.626	48.8669	0.794761	-0.331406
DNAJA1	20.55	26.82	43.52	22.6097	29.5082	47.8821	0.835506	-0.259278
DNAJA2	28.1	27.68	34.17	31.2396	30.7727	37.9878	1.15441	0.207152
DNAJA3	24.19	23.92	43.1	26.5212	26.2252	47.2536	0.980048	-0.029076
DNAJA4	19.29	26.28	45.8	21.112	28.7622	50.1259	0.780158	-0.358162
DNAJB1	23.97	27.95	38.07	26.6363	31.059	42.3047	0.9843	-0.02283
DNAJB11	22.2	25.88	42.93	24.3929	28.4364	47.1706	0.9014	-0.14976
DNAJB3	17.42	26.28	47.36	19.1302	28.8601	52.0097	0.706927	-0.500368
dsred	26.65	23.65	40.56	29.3308	26.0291	44.6401	1.08387	0.116195
BAG1	37.59	31.77	17.7	43.1771	36.4921	20.3308	0.990674	-0.013517
BAG2	39.76	30.8	16.87	45.4764	35.2282	19.2954	1.04343	0.061333
BAG3	26.42	35.77	23.66	30.7746	41.6657	27.5597	0.706106	-0.502044
BAG5	40.58	27.53	19.91	46.1032	31.277	22.6199	1.05781	0.081081
BAG6	39.67	30.31	17.48	45.3579	34.6558	19.9863	1.04071	0.057569
DNAJA1	42.03	29.17	16.48	47.9357	33.2687	18.7956	1.09986	0.137316
DNAJA2	38.03	31.65	17.51	43.6174	36.3	20.0826	1.00078	0.001119
DNAJA3	42.59	26.72	18.16	48.691	30.5476	20.7614	1.11719	0.15987
DNAJA4	37.58	31.9	17.58	43.1656	36.6414	20.193	0.990411	-0.013901
DNAJB1	33.69	32.11	21.52	38.5822	36.7728	24.645	0.885247	-0.175848
DNAJB11	35.63	32.71	18.91	40.8367	37.49	21.6734	0.936974	-0.093919
DNAJB3	36.77	30.64	19.83	42.1481	35.1215	22.7304	0.967064	-0.048317
dsred	37.97	30.4	18.75	43.5836	34.8944	21.522	1	0
BAG1	32.44	30.16	24.79	37.121	34.512	28.3671	0.929721	-0.105131
BAG2	33.27	28.96	25.23	38.0402	33.1123	28.8475	0.952745	-0.069838
BAG3	22.36	34.79	27.91	26.2873	40.9005	32.8121	0.658385	-0.602997
BAG5	34.11	25.44	28.17	38.8851	29.0014	32.1135	0.973905	-0.038147
BAG6	31.16	29.72	26.35	35.7217	34.0708	30.2075	0.894674	-0.160565
DNAJA1	36.36	25.66	25.92	41.3464	29.179	29.4746	1.03555	0.050396
DNAJA2	33.86	26.88	27	38.5913	30.636	30.7727	0.966546	-0.049089
DNAJA3	35.35	25.13	27.74	40.0703	28.4856	31.4441	1.00359	0.005168
DNAJA4	31.41	28.56	27.79	35.7908	32.5433	31.6659	0.896406	-0.157776
DNAJB1	30.89	30.52	25.71	35.4568	35.0321	29.511	0.888042	-0.1713
DNAJB11	31.55	28.84	27.01	36.0984	32.9977	30.9039	0.90411	-0.14543
DNAJB3	29.79	29.63	27.74	34.1785	33.995	31.8265	0.856026	-0.224274
dsred	35	26.57	26.09	39.927	30.3103	29.7627	1	0
chaperone	raw FACS percent			FACS percent - stdandardized to 100 percent			AGG+(chaperone)/AGG+(DsRed)	log2(AGG+(chaperone)/AGG+(DsRed))
	agg-plus	agg-minus	gfp-minus	agg-plus	agg-minus	gfp-minus	agg-plus	agg-plus
DNAJB4	32.33	23.58	33.32	36.2322	26.4261	37.3417	1.17607	0.233971
DNAJB5	40.12	22.39	25.71	45.4772	25.3797	29.1431	1.47615	0.561842
DNAJB8	35.98	20.39	31.17	41.1012	23.2922	35.6066	1.33411	0.415879
DNAJB9	32.1	24.09	33.1	35.9503	26.9795	37.0702	1.16692	0.222701
DNAJC1	31.11	25.43	32.37	34.9904	28.602	36.4076	1.13576	0.183659
DNAJC10	29.85	23.9	35.44	33.4679	26.7967	39.7354	1.08634	0.119475
DNAJC11	23.01	31.29	33.79	26.121	35.5205	38.3585	0.847866	-0.238091
DNAJC12	30.58	27.4	31.25	34.271	30.7072	35.0219	1.11241	0.153686
DNAJC14	33.62	23.49	32.43	37.5475	26.2341	36.2184	1.21876	0.285413
DNAJC15	29.64	23.57	36.08	33.1952	26.3971	40.4077	1.07749	0.107673
DNAJC16	31.23	25.31	32.25	35.1729	28.5055	36.3217	1.14168	0.191161
DNAJC17	31.59	26.86	29.92	35.7474	30.3949	33.8576	1.16033	0.214537
dsred	26.84	22.74	40.17	29.9053	25.337	44.7577	0.970701	-0.042901
DNAJB4	40.65	24.79	22.88	46.0258	28.0684	25.9058	1.04222	0.059663
DNAJB5	43.24	21.68	23.16	49.0917	24.614	26.2943	1.11165	0.152699
DNAJB8	39.53	22.38	25	45.4838	25.7508	28.7654	1.02995	0.042573
DNAJB9	38.81	24.35	25.88	43.5872	27.3473	29.0656	0.987	-0.018878
DNAJC1	36.22	23.47	29.06	40.8113	26.4451	32.7437	0.924142	-0.113813
DNAJC10	37.15	23.15	29.4	41.4158	25.8083	32.7759	0.937832	-0.092598
DNAJC11	32.19	26.14	29.13	36.8054	29.8879	33.3067	0.833432	-0.262863
DNAJC12	37.03	23.52	28.16	41.7428	26.5134	31.7439	0.945235	-0.081255
DNAJC14	39.82	22.55	26.53	44.7919	25.3656	29.8425	1.01428	0.020457
DNAJC15	37.42	23.59	28.03	42.0261	26.4937	31.4802	0.95165	-0.071497
DNAJC16	39.49	24.15	25.33	44.3857	27.144	28.4703	1.00508	0.007316
DNAJC17	38.43	25.8	24.35	43.3845	29.1262	27.4893	0.982411	-0.025601
dsred	38.01	24.55	26.69	42.5882	27.507	29.9048	0.96438	-0.052326
DNAJB4	37.6	34.8	14.14	43.4481	40.2126	16.3393	1.1376	0.185998
DNAJB5	38.42	29.41	19.7	43.8935	33.5999	22.5066	1.14927	0.200712
DNAJB8	36.26	31.14	18.71	42.1089	36.163	21.728	1.10254	0.14083
DNAJB9	38.25	33.01	15.66	44.006	37.9775	18.0166	1.15221	0.204404
DNAJC1	34.86	36.87	14.66	40.3519	42.6786	16.9696	1.05654	0.079341
DNAJC10	35.82	31.94	19.95	40.8391	36.4155	22.7454	1.06929	0.096656
DNAJC11	31.95	37.78	16.42	37.0865	43.8537	19.0598	0.971037	-0.042403
DNAJC12	35.39	35.32	15.84	40.8897	40.8088	18.3016	1.07062	0.09844
DNAJC14	40.73	30.26	16.05	46.7946	34.7656	18.4398	1.22522	0.293046
DNAJC15	35.61	32.15	19.95	40.5997	36.6549	22.7454	1.06302	0.088173
DNAJC16	33.98	34.06	18.34	39.3378	39.4304	21.2318	1.02998	0.042621
DNAJC17	36.15	35.48	14.84	41.8064	41.0316	17.162	1.09462	0.130428
dsred	34.57	33.8	19.44	39.3691	38.4922	22.1387	1.0308	0.043768
DNAJB4	34.23	35.49	16.88	39.5266	40.9815	19.4919	1.05279	0.074214
DNAJB5	39.99	32.94	12.99	46.5433	38.338	15.1187	1.23968	0.309965
DNAJB8	32.48	32.69	20.01	38.131	38.3776	23.4914	1.01562	0.022357
DNAJB9	36.66	34.58	15.7	42.167	39.7746	18.0584	1.12312	0.167506
DNAJC1	36.29	35.58	15.14	41.7079	40.8919	17.4003	1.11089	0.151711
DNAJC10	35.77	33.47	18.27	40.8753	38.2471	20.8776	1.08871	0.122622
DNAJC11	32.88	39.09	14.33	38.0997	45.2955	16.6049	1.01478	0.021169
DNAJC12	33.62	34.76	19.1	38.4316	39.7348	21.8336	1.02362	0.033686
DNAJC14	37.05	32.59	17.33	42.6009	37.4727	19.9264	1.13467	0.182275
DNAJC15	35.74	35.09	16.08	41.123	40.3751	18.5019	1.09531	0.131337
DNAJC16	36.41	32.56	18.15	41.7929	37.3737	20.8333	1.11315	0.15465
DNAJC17	34.58	35.91	16.21	39.8847	41.4187	18.6967	1.06232	0.087226
dsred	32.64	36.88	17.34	37.5777	42.4591	19.9632	1.00088	0.001269
chaperone	raw FACS percent			FACS percent - stdandardized to 100 percent			AGG+(chaperone)/AGG+(DsRed)	log2(AGG+(chaperone)/AGG+(DsRed))
	agg-plus	agg-minus	gfp-minus	agg-plus	agg-minus	gfp-minus	agg-plus	agg-plus
DNAJB2b	23.49	25.59	40.06	26.3518	28.7077	44.9405	1.12457	0.169372
DNAJC18	16.14	36.4	35.87	18.2559	41.1718	40.5723	0.779072	-0.360171
DNAJC19	23.16	27.97	37.14	26.2377	31.6869	42.0754	1.1197	0.16311
DNAJC22	23.07	25.82	39.96	25.9651	29.0602	44.9747	1.10807	0.148044
DNAJC24	22.86	27.58	37.9	25.8773	31.2203	42.9024	1.10432	0.143156
DNAJC28	23.22	25.87	38.84	26.4074	29.4211	44.1715	1.12694	0.17241
DNAJC3	21.86	27.22	39.47	24.6866	30.7397	44.5737	1.05351	0.075199
DNAJC30	13.39	31.09	44.39	15.067	34.9837	49.9494	0.642985	-0.637143
DNAJC4	22.15	26.79	39.94	24.9212	30.1418	44.937	1.06352	0.088846
DNAJC5	0.6	27.49	66.77	0.632511	28.9795	70.3879	0.026993	-5.2113
HSP90AA1	24.73	24.66	38.76	28.0545	27.975	43.9705	1.19723	0.2597
HSP90AB1	24.16	24.15	40.08	27.3334	27.3221	45.3445	1.16646	0.222135
dsred	19.72	28.2	40.83	22.2197	31.7746	46.0056	0.948231	-0.07669
DNAJB2b	27.52	29.92	31.02	31.1101	33.8232	35.0667	1.24054	0.310973
DNAJC18	19.65	39.81	27.81	22.5163	45.6171	31.8666	0.897859	-0.155439
DNAJC19	27.97	33.24	26.11	32.0316	38.0669	29.9015	1.27729	0.353086
DNAJC22	27.65	30.95	29.85	31.2606	34.9915	33.7479	1.24655	0.317935
DNAJC24	25.55	32.59	30.48	28.831	36.775	34.394	1.14966	0.201208
DNAJC28	25.09	30	33.65	28.2736	33.8066	37.9198	1.12744	0.173045
DNAJC3	25.23	31.45	31.92	28.4763	35.4966	36.0271	1.13552	0.183351
DNAJC30	18.1	36.55	33.61	20.5076	41.4117	38.0807	0.817759	-0.290253
DNAJC4	23.18	29.76	36.02	26.0567	33.4532	40.4901	1.03903	0.055241
DNAJC5	1.52	31.62	58.25	1.6632	34.599	63.7378	0.066322	-3.91438
HSP90AA1	26.93	28.93	33.09	30.2754	32.5239	37.2007	1.20726	0.271737
HSP90AB1	27.02	30.73	30.67	30.5587	34.7546	34.6867	1.21856	0.285172
dsred	22.48	30.96	35.38	25.3096	34.857	39.8334	1.00924	0.013275
DNAJB2b	36.44	22.5	29.82	41.0545	25.3493	33.5962	1.18441	0.244174
DNAJC18	31.46	27.28	29.88	35.4999	30.7831	33.717	1.02416	0.034447
DNAJC19	35.73	23.52	29.79	40.128	26.4151	33.4569	1.15769	0.211243
DNAJC22	35.35	22.62	31.18	39.6523	25.373	34.9748	1.14396	0.194036
DNAJC24	33.23	24.19	30.95	37.6033	27.3735	35.0232	1.08485	0.11749
DNAJC28	33.69	21.17	34.14	37.8539	23.7865	38.3596	1.09208	0.127076
DNAJC3	36.44	26.69	25.57	41.0823	30.0902	28.8275	1.18522	0.24515
DNAJC30	24.51	20.16	45.15	27.2879	22.4449	50.2672	0.78725	-0.345105
DNAJC4	24.77	18.93	47.1	27.2797	20.848	51.8722	0.787015	-0.345538
DNAJC5	6.07	30.7	52.07	6.83251	34.5565	58.611	0.197116	-2.34288
HSP90AA1	41.01	22.69	24.53	46.4808	25.7169	27.8023	1.34096	0.423267
HSP90AB1	36.45	22.47	30.75	40.649	25.0585	34.2924	1.17272	0.229854
dsred	32.85	25.7	29.73	37.2111	29.1119	33.6769	1.07353	0.102368
DNAJB2b	26.34	25.81	37.58	29.3547	28.7641	41.8812	0.886786	-0.173341
DNAJC18	19	33.33	35.71	21.5811	37.8578	40.5611	0.65195	-0.617166
DNAJC19	24.17	27.84	36.92	27.1787	31.3055	41.5158	0.821049	-0.284459
DNAJC22	24.44	26.22	38.95	27.2737	29.2601	43.4661	0.823921	-0.279422
DNAJC24	24.81	29.19	34.68	27.977	32.9161	39.1069	0.845166	-0.242693
DNAJC28	31.19	27.34	29.32	35.5037	31.1212	33.3751	1.07254	0.101035
DNAJC3	30.46	28.29	29.52	34.5078	32.0494	33.4428	1.04246	0.059987
DNAJC30	20.34	31.74	35.54	23.2139	36.2246	40.5615	0.701275	-0.511947
DNAJC4	29.35	29.88	29.01	33.2616	33.8622	32.8762	1.00481	0.006921
DNAJC5	2.7	30.53	55.78	3.03337	34.2995	62.6671	0.091636	-3.44794
HSP90AA1	31.71	25.99	31.09	35.7135	29.2713	35.0152	1.07888	0.109534
HSP90AB1	28.23	26.99	33.7	31.7476	30.3531	37.8992	0.959075	-0.060285
dsred	28.54	27.4	32.21	32.3766	31.0834	36.54	0.978076	-0.031981
chaperone	raw FACS percent			FACS percent - stdandardized to 100 percent			AGG+(chaperone)/AGG+(DsRed)	log2(AGG+(chaperone)/AGG+(DsRed))
	agg-plus	agg-minus	gfp-minus	agg-plus	agg-minus	gfp-minus	agg-plus	agg-plus
DNAJB12-FL	4.75	41.24	41.52	5.42795	47.126	47.446	0.151161	-2.72584
DNAJC5B	7.75	47.52	33.41	8.73929	53.5859	37.6748	0.243378	-2.03873
DNAJC6	27.68	31.99	28.19	31.5047	36.4102	32.0851	0.877364	-0.188752
DNAJC7	23.03	36.13	27.6	26.5445	41.6436	31.8119	0.73923	-0.435905
DNAJC8	25.14	35.98	25.14	29.1444	41.7111	29.1444	0.811635	-0.301096
HIP1	29.02	33.15	24.55	33.464	38.2265	28.3095	0.93193	-0.101706
HSP90B1	27.75	34.12	24.51	32.1255	39.4999	28.3746	0.894654	-0.160599
HSPA14	28.34	33.53	24.68	32.7441	38.7406	28.5153	0.911881	-0.133083
HSPBP1	26.23	36.55	23.09	30.5462	42.5643	26.8895	0.850672	-0.233326
dsred	30.36	35.09	19.79	35.6171	41.1661	23.2168	0.99189	-0.011748
DNAJB12-FL	6.91	39.99	38.23	8.117	46.9752	44.9078	0.253152	-1.98192
DNAJC5B	9.93	47.03	29.26	11.517	54.5465	33.9364	0.359193	-1.47717
DNAJC6	33.86	28.73	24.45	38.9017	33.0078	28.0905	1.21326	0.278891
DNAJC7	25.15	32.84	28.36	29.1257	38.0313	32.8431	0.908369	-0.13865
DNAJC8	24.56	33.83	28.08	28.4029	39.1234	32.4737	0.885828	-0.174901
HIP1	31.51	30.03	25.79	36.0815	34.3868	29.5317	1.12531	0.17032
HSP90B1	28.55	31.6	25.99	33.1437	36.6845	30.1718	1.03368	0.047795
HSPA14	32.02	31.18	22.87	37.2023	36.2263	26.5714	1.16026	0.214451
HSPBP1	27.94	30.87	28.12	32.1408	35.5113	32.3479	1.0024	0.003466
dsred	29.92	32.53	24.5	34.4106	37.4123	28.1771	1.07319	0.101912
DNAJB12-FL	3.1	31.2	53.93	3.51354	35.3621	61.1243	0.191408	-2.38527
DNAJC5B	8.72	44.02	35.17	9.91924	50.0739	40.0068	0.540373	-0.887973
DNAJC6	19.45	26.95	44.99	21.2824	29.489	49.2286	1.15941	0.213389
DNAJC7	16.15	32.22	41.4	17.9904	35.8917	46.1179	0.980069	-0.029044
DNAJC8	17.88	30.91	41.13	19.8843	34.375	45.7407	1.08325	0.115359
HIP1	17.79	26.67	46.89	19.4745	29.1954	51.33	1.06092	0.085317
HSP90B1	15.44	25.83	49.95	16.9261	28.3162	54.7577	0.922089	-0.117023
HSPA14	24.08	30.47	34.26	27.1141	34.3092	38.5767	1.4771	0.562768
HSPBP1	18.93	30.23	39.96	21.241	33.9206	44.8384	1.15715	0.21058
dsred	17.65	30.11	43.05	19.4362	33.1571	47.4067	1.05883	0.082472
DNAJC5B	12.55	42.03	30.91	14.6801	49.1636	36.1563	0.333709	-1.58334
DNAJC6	42.59	25.38	19.14	48.8922	29.1356	21.9722	1.11142	0.152406
DNAJC7	36.29	32.18	17.2	42.3602	37.5627	20.077	0.962936	-0.054489
DNAJC8	32.14	30.94	23.25	37.2292	35.8392	26.9315	0.846298	-0.240763
HIP1	42.3	26.08	18.5	48.6878	30.0184	21.2937	1.10678	0.146363
HSP90B1	37.61	25.76	23.89	43.1011	29.521	27.378	0.979777	-0.029475
HSPA14	43.54	26.03	16.9	50.3527	30.1029	19.5444	1.14462	0.194871
HSPBP1	38.51	27.95	19.14	44.9883	32.6519	22.3598	1.02268	0.032352
dsred	39.57	26.93	20.32	45.5771	31.0182	23.4047	1.03606	0.051109
chaperone	raw FACS percent			FACS percent - stdandardized to 100 percent			AGG+(chaperone)/AGG+(DsRed)	log2(AGG+(chaperone)/AGG+(DsRed))
	agg-plus	agg-minus	gfp-minus	agg-plus	agg-minus	gfp-minus	agg-plus	agg-plus
BAG4	24.68	30.6	32.99	27.9597	34.6664	37.374	0.716978	-0.479998
BTF3	30.81	29.07	27.6	35.2195	33.2305	31.5501	0.903144	-0.146972
DNAJB12-short	27.13	27.75	31.25	31.4989	32.2187	36.2824	0.807736	-0.308044
DNAJB14	13.9	38.89	31.28	16.5338	46.2591	37.2071	0.423982	-1.23792
DNAJC27	31.98	27.17	28.09	36.6575	31.144	32.1985	0.940019	-0.089238
HSF1	22.43	33.73	27.99	26.6548	40.0832	33.262	0.683517	-0.548951
HSPA2	30.94	28.1	28.79	35.2271	31.9936	32.7792	0.90334	-0.146658
Hsph1	30.98	26.96	30.3	35.1088	30.553	34.3382	0.900306	-0.151513
NACA	23.56	26.25	38.26	26.7514	29.8058	43.4427	0.685996	-0.543729
NACA2	26.74	28.66	32.46	30.4348	32.6201	36.9451	0.780448	-0.357625
STUB1	26.8	30.24	30.44	30.6356	34.5679	34.7965	0.785597	-0.348138
DNAJB6-FL	29.37	28.14	28.25	34.2467	32.8125	32.9408	0.8782	-0.187379
dsred	33.63	25.14	28.47	38.5488	28.8171	32.6341	0.98852	-0.016659
BAG4	30.15	26.08	31.1	34.5242	29.8637	35.612	1.01668	0.02387
BTF3	30.32	24.24	34.01	34.2328	27.3682	38.399	1.0081	0.011641
DNAJB12-short	27.48	22.85	36.66	31.5898	26.2674	42.1428	0.93027	-0.104278
DNAJB14	15.13	34.47	35.35	17.8105	40.5768	41.6127	0.52449	-0.931013
DNAJC27	33.39	23.03	31.69	37.8958	26.1378	35.9664	1.11597	0.1583
HSF1	20.61	33.04	31.39	24.2357	38.8523	36.912	0.713701	-0.486608
HSPA2	31.13	22.83	35.21	34.9108	25.6028	39.4864	1.02807	0.039937
Hsph1	32.74	23.38	33	36.737	26.2343	37.0287	1.08185	0.113495
NACA	37.16	23.03	27.92	42.1746	26.1378	31.6877	1.24197	0.312634
NACA2	29.87	25.4	33.08	33.8087	28.7493	37.442	0.995613	-0.006343
STUB1	30.23	26.28	30.91	34.5802	30.0618	35.358	1.01833	0.026207
DNAJB6-FL	31.4	24.88	30.06	36.3678	28.8163	34.8158	1.07098	0.098925
dsred	30.24	25.76	33.78	33.6823	28.6924	37.6253	0.991891	-0.011747
BAG4	23.97	36.51	26.07	27.695	42.1837	30.1213	0.892442	-0.16417
BTF3	28.37	36.69	20.44	33.1813	42.9123	23.9064	1.06923	0.096575
DNAJB12-short	23.02	36.57	25.23	27.1398	43.1148	29.7453	0.874553	-0.193383
DNAJB14	18.09	41.15	24.78	21.5306	48.9764	29.493	0.693801	-0.527407
DNAJC27	27.56	34.11	24.42	32.013	39.6213	28.3657	1.03159	0.044864
HSF1	16.93	44.85	22.2	20.1596	53.4056	26.4349	0.649621	-0.62233
HSPA2	27.69	34.03	24.73	32.0301	39.3638	28.6061	1.03214	0.045633
Hsph1	35.16	32.62	18.04	40.9695	38.0098	21.0207	1.3202	0.400755
NACA	27.83	33	26.1	32.0143	37.9616	30.0242	1.03163	0.04492
NACA2	26.49	34.78	24.81	30.7737	40.4043	28.822	0.99165	-0.012097
STUB1	24.92	40.32	19.68	29.3453	47.48	23.1748	0.945621	-0.080667
DNAJB6-FL	22.65	34.87	27.84	26.5347	40.8505	32.6148	0.855052	-0.225915
dsred	27.19	37.34	21.36	31.6568	43.4742	24.869	1.02011	0.02872
BAG4	25.35	39.18	21.9	29.3301	45.3315	25.3384	0.949781	-0.074333
BTF3	28.09	36.32	21.53	32.6856	42.262	25.0524	1.05844	0.08194
DNAJB12-short	22	36.98	26.25	25.8125	43.3885	30.799	0.835873	-0.258644
DNAJB14	17.32	42.99	23.88	20.5725	51.0631	28.3644	0.666189	-0.585997
DNAJC27	27.43	36.58	22.02	31.8842	42.5201	25.5957	1.03249	0.046128
HSF1	18.69	45.47	19.14	22.437	54.5858	22.9772	0.726565	-0.460837
HSPA2	26.48	36.95	23.51	30.4578	42.5006	27.0416	0.986299	-0.019904
Hsph1	33.88	32.61	19.63	39.3405	37.8658	22.7938	1.27394	0.349299
NACA	28.53	37.3	20.7	32.9712	43.1064	23.9223	1.06769	0.094493
NACA2	28.02	37.93	19.6	32.7528	44.3366	22.9106	1.06062	0.084902
STUB1	24.93	40.05	20.22	29.2606	47.007	23.7324	0.94753	-0.077757
DNAJB6-FL	23.84	38.46	21.7	28.381	45.7857	25.8333	0.919046	-0.121792
dsred	27.74	37.69	20.46	32.2971	43.8817	23.8212	1.04586	0.064691
chaperone	raw FACS percent			FACS percent - stdandardized to 100 percent			AGG+(chaperone)/AGG+(DsRed)	log2(AGG+(chaperone)/AGG+(DsRed))
	agg-plus	agg-minus	gfp-minus	agg-plus	agg-minus	gfp-minus	agg-plus	agg-plus
DNAJC25	29.71	19.38	38.4	33.9582	22.1511	43.8907	0.956763	-0.063766
HSPA1A	24.97	27.57	34.9	28.5567	31.5302	39.9131	0.804579	-0.313694
HSPA4	32.42	22.81	32.4	36.9965	26.0299	36.9736	1.04237	0.059863
HSPA4L	29.98	23.09	34.44	34.2589	26.3856	39.3555	0.965238	-0.051044
HSPA9	29.38	23.3	35.08	33.4777	26.5497	39.9727	0.943225	-0.084326
HSPB2	29.97	23.53	34.92	33.895	26.6116	39.4933	0.954985	-0.06645
HSPB7	28.88	24.65	33.01	33.3719	28.4839	38.1442	0.940244	-0.088893
dsred	31.14	23.75	32.17	35.7684	27.28	36.9515	1.00777	0.011162
DNAJC25	29.84	21.9	36.7	33.7404	24.7626	41.4971	0.898361	-0.154633
HSPA1A	27.53	29.77	30.97	31.1884	33.7261	35.0855	0.830412	-0.2681
HSPA4	33.15	25.83	29.34	37.534	29.2459	33.2201	0.999368	-0.000913
HSPA4L	31.16	25.61	31.44	35.3248	29.033	35.6422	0.940547	-0.088428
HSPA9	31.43	24.74	31.6	35.8095	28.1873	36.0032	0.953452	-0.068767
HSPB2	32.5	26.28	29.51	36.8105	29.7655	33.4239	0.980105	-0.028992
HSPB7	30.15	28.21	29.12	34.465	32.2474	33.2876	0.917655	-0.123977
dsred	31.49	26.47	30.13	35.7475	30.0488	34.2037	0.951802	-0.071266
DNAJC25	22.82	15.26	53.3	24.9726	16.6995	58.3279	0.720455	-0.473019
HSPA1A	24.23	29.53	35.95	27.0093	32.9172	40.0736	0.779211	-0.359914
HSPA4	34.3	25.27	29.02	38.7177	28.5247	32.7576	1.117	0.159625
HSPA4L	28.59	25.88	34.89	31.9942	28.9615	39.0443	0.923025	-0.115558
HSPA9	34	22.13	33.26	38.0356	24.7567	37.2077	1.09732	0.133982
HSPB2	30.48	26.3	31.53	34.5148	29.7815	35.7038	0.995744	-0.006153
HSPB7	27.85	29.22	31.22	31.5438	33.0955	35.3607	0.910031	-0.136012
dsred	32.85	25.7	29.73	37.2111	29.1119	33.6769	1.07353	0.102368
DNAJC25	27.26	23.68	37.53	30.8127	26.7661	42.4212	0.930831	-0.103409
HSPA1A	26.29	31.75	30.77	29.6025	35.7505	34.647	0.894272	-0.161214
HSPA4	34.69	27.35	26.14	39.34	31.0161	29.6439	1.18843	0.249062
HSPA4L	28.4	28.29	31.94	32.0433	31.9192	36.0375	0.968007	-0.04691
HSPA9	32.3	27.22	28.36	36.7547	30.9741	32.2713	1.11033	0.150993
HSPB2	31.67	27.14	29.24	35.9682	30.8234	33.2084	1.08658	0.119788
HSPB7	30.38	28.58	28.74	34.6408	32.5884	32.7708	1.04648	0.065539
dsred	28.54	27.4	32.21	32.3766	31.0834	36.54	0.978076	-0.031981
chaperone	raw FACS percent			FACS percent - stdandardized to 100 percent			AGG+(chaperone)/AGG+(DsRed)	log2(AGG+(chaperone)/AGG+(DsRed))
	agg-plus	agg-minus	gfp-minus	agg-plus	agg-minus	gfp-minus	agg-plus	agg-plus
HSPA6	31.57	35.38	20.11	36.2623	40.6386	23.099	1.02675	0.03809
dsred	31.65	35.7	20.76	35.921	40.5175	23.5615	1.01709	0.024446
HSPA6	31.07	34.8	21.22	35.6757	39.9587	24.3656	1.01014	0.014561
dsred	31.65	35.7	20.76	35.921	40.5175	23.5615	1.01709	0.024446
HSPA6	32.72	34.27	20.09	37.5746	39.3546	23.0707	1.06391	0.089377
dsred	31.65	35.7	20.76	35.921	40.5175	23.5615	1.01709	0.024446
chaperone	raw FACS percent			FACS percent - stdandardized to 100 percent			AGG+(chaperone)/AGG+(DsRed)	log2(AGG+(chaperone)/AGG+(DsRed))
	agg-plus	agg-minus	gfp-minus	agg-plus	agg-minus	gfp-minus	agg-plus	agg-plus
DNAJB6-short	27.33	27.87	31.77	31.4246	32.0455	36.5298	0.999636	-0.000525
dsred	25.62	32.31	30.19	29.074	36.6659	34.2601	0.924861	-0.112692
DNAJB6-short	28.61	26.61	31.17	33.1173	30.8022	36.0806	1.05348	0.075162
dsred	25.62	32.31	30.19	29.074	36.6659	34.2601	0.924861	-0.112692
DNAJB6-short	27.9	27.9	30.68	32.2618	32.2618	35.4764	1.02627	0.037406
dsred	25.62	32.31	30.19	29.074	36.6659	34.2601	0.924861	-0.112692

## Sheet: 3B
FUS-R521H-YFP+		raw FACS percent				FACS percent - stdandardized to 100 percent			AGG+(chaperone)/AGG+(DsRed)	log2(AGG+(chaperone)/AGG+(DsRed))
		agg-plus	agg-minus	gfp-minus			agg-plus		agg-plus	agg-plus
Dsred	4:1	37.93	22.73	28.91		89.57	42.3468
	1:1	30.47	29.8	28.05		88.32	34.4995
	1:2.5	19.69	38.75	29.14		87.58	22.4823
																						avg	std	stderr
BAG3	4:1	31.82	25.79	32.11		89.72	35.4659		0.837511	-0.25582										DNAJB14-FL	4:1	-0.0966919	0.0980302	0.0490151
	1:1	23.86	31.23	33.05		88.14	27.0706		0.784664	-0.349852											1:1	-0.949024	0.159236	0.0796178
	1:2.5	10.47	39.81	36.95		87.23	12.0028		0.533876	-0.905425											1:2.5	-2.24563	0.203115	0.101558
																				BAG3	4:1	-0.113534	0.118781	0.0593904
HSF1	4:1	32.87	25.47	30.34		88.68	37.0659		0.875294	-0.192161											1:1	-0.441061	0.143519	0.0717597
	1:1	18.85	35.21	32.98		87.04	21.6567		0.627739	-0.671763											1:2.5	-1.09493	0.300791	0.150396
	1:2.5	6.31	47.21	34.45		87.97	7.1729		0.319047	-1.64816
																				HSF1	4:1	-0.0575697	0.115583	0.0577916
DNAJB14-FL	4:1	31.9	28.01	27.84		87.75	36.3533		0.858466	-0.220166											1:1	-0.546156	0.104267	0.0521336
	1:1	14.94	41.73	28.06		84.73	17.6325		0.511093	-0.968342											1:2.5	-1.71624	0.167193	0.0835966
	1:2.5	4.32	52.16	31.18		87.66	4.92813		0.2192	-2.18968
																				CI+
																				CI-	-0.1577
Dsred	4:1	27.81	25.56	36.59		89.96	30.9137
	1:1	22.64	30.66	36.07		89.37	25.3329
	1:2.5	14.89	36.98	37.45		89.32	16.6704
BAG3	4:1	28.09	28.2	32.44		88.73	31.6578		1.02407	0.0343146
	1:1	18	35.25	34.15		87.4	20.595		0.812974	-0.29872
	1:2.5	7.83	42.97	36.5		87.3	8.96907		0.538024	-0.894258
HSF1	4:1	27.87	25.89	34.92		88.68	31.4276		1.01662	0.0237841
	1:1	16.28	35.59	35.02		86.89	18.7363		0.739605	-0.435173
	1:2.5	4.66	46.53	37.62		88.81	5.24716		0.314759	-1.66768
DNAJB14-FL	4:1	26.56	26.95	34.38		87.89	30.2196		0.977546	-0.032764
	1:1	11.9	38.29	35.51		85.7	13.8856		0.548127	-0.867417
	1:2.5	3.42	49.95	34.77		88.14	3.88019		0.232759	-2.10309
Dsred	4:1	28.71	26.47	33.04		88.22	32.5436
	1:1	24.42	31.03	31.82		87.27	27.9821
	1:2.5	15.68	38.2	25.78		79.66	19.6837
BAG3	4:1	26.74	32.73	28.97		88.44	30.2352		0.929066	-0.106147
	1:1	17.05	38.9	30.42		86.37	19.7407		0.705474	-0.503336
	1:2.5	8.19	49.46	28.26		85.91	9.53323		0.484322	-1.04596
HSF1	4:1	29.45	32.51	25.3		87.26	33.7497		1.03706	0.0524996
	1:1	16.81	44.24	23.43		84.48	19.8982		0.711104	-0.491868
	1:2.5	5.7	56.09	25.23		87.02	6.55022		0.332774	-1.58738
DNAJB14-FL	4:1	28.32	33.02	25.97		87.31	32.4361		0.996697	-0.00477321
	1:1	13.76	45.51	26.17		85.44	16.1049		0.575541	-0.797009
	1:2.5	3.88	56.06	27.19		87.13	4.45312		0.226234	-2.14411
Dsred	4:1	34.56	30.03	22.48		87.07	39.6922
	1:1	27.17	30.96	27.89		86.02	31.5857
	1:2.5	21.38	38.2	25.78		85.36	25.0469
BAG3	4:1	31.79	32.03	23.61		87.43	36.3605		0.916062	-0.126483
	1:1	17.87	38.68	29.94		86.49	20.6613		0.654137	-0.612336
	1:2.5	7.45	49.13	29.56		86.14	8.64871		0.345301	-1.53407
HSF1	4:1	31.83	32.99	21.99		86.81	36.6663		0.923765	-0.114402
	1:1	17.97	43.19	24.23		85.39	21.0446		0.666271	-0.585819
	1:2.5	5.58	56.03	25.17		86.78	6.43005		0.256721	-1.96173
DNAJB14-FL	4:1	31.49	32.71	22.56		86.76	36.2955		0.914425	-0.129064
	1:1	12.09	43.28	30.36		85.73	14.1024		0.446481	-1.16333
	1:2.5	3.76	54.51	29.38		87.65	4.28979		0.171271	-2.54565

## Sheet: 4B
FUS-R521H-YFP+
	raw FACS percent				FACS percent - stdandardized to 100 percent			AGG+(chaperone)/AGG+(DsRedRed)	log2(AGG+(chaperone)/AGG+(DsRedRed))
	agg-plus	agg-minus	gfp-minus			agg-plus		agg-plus	agg-plus
DsRed	22.49	38.93	25.4		86.82	25.9042		25.6916
DsRed	22.3	38.66	25.53		86.49	25.7833
DsRed	21.79	41.69	22.35		85.83	25.3874
DNAJB14-FL	12.4	46.22	27.32		85.94	14.4287		0.56161	-0.83236
DNAJB14-Short	22.19	38.39	26.5		87.08	25.4823		0.991853	-0.0118021
DNAJB14-HPDmut1	22.97	38.55	24.51		86.03	26.7		1.03925	0.0555407
DNAJB14-HPDmut2	19.74	38.95	27.57		86.26	22.8843		0.89073	-0.16694				AVG	STE
												DNAJB14-FL	-1.03748	0.104323		CI	-0.1577
												DNAJB14-Short	-0.0169734	0.0635862
												DNAJB14-HPDmut1	0.00432015	0.0463861
												DNAJB14-HPDmut2	-0.141186	0.0158147
DsRed	21.52	41.13	23.62		86.27	24.9449		25.7444				DNAJB14-ΔDUF	-0.269017	0.0404746
DsRed	21.78	41.81	22.77		86.36	25.22						DNAJB14-Δshort	-0.142886	0.0802552
DsRed	23.23	41.48	21.11		85.82	27.0683
DNAJB14-FL	9.52	50.69	25.85		86.06	11.062		0.443459	-1.17313
DNAJB14-Short	19.76	39.47	27.43		86.66	22.8018		0.914083	-0.129602
DNAJB14-HPDmut1	20.36	40.06	26.35		86.77	23.4643		0.940645	-0.0882779
DNAJB14-HPDmut2	19.99	41.11	25.53		86.63	23.0751		0.925043	-0.112407
DsRed	17.92	41.94	26.85		86.71	20.6666		21.1747
DsRed	18.26	41.47	26.55		86.28	21.1637
DsRed	18.75	41.15	26.53		86.43	21.6939
DNAJB14-FL	8.49	50.7	27.17		86.36	9.83094		0.464278	-1.10694
DNAJB14-Short	19.54	39.91	27.22		86.67	22.5453		1.06473	0.0904843
DNAJB14-HPDmut1	18.84	39.6	27.76		86.2	21.8561		1.03218	0.0456977
DNAJB14-HPDmut2	16.66	39.94	30.35		86.95	19.1604		0.904874	-0.144211
DsRed	23.52	42.7	18.58		84.8	27.7358		28.5129
DsRed	24.86	44.34	15.15		84.35	29.4724
DsRed	23.84	44.05	15.93		83.82	28.4419
DsRed	23.86	45.03	15.12		84.01	28.4014
DNAJB14-ΔDUF	19.09	48.5	16		83.59	22.8377		0.800959	-0.3202
DNAJB14-ΔDUF	18.38	47.01	18.13		83.52	22.0067		0.771816	-0.373671
DsRed	21.55	44.8	15.43		81.78	26.3512		26.8009
DsRed	22.34	44.63	15.01		81.98	27.2505
DNAJB14-ΔDUF	19.78	47.45	12.41		79.64	24.8368		0.926715	-0.109802
DNAJB14-ΔDUF	19.35	47.07	13.52		79.94	24.2057		0.903167	-0.146936
DsRed	24.36	36.24	28.39		88.99	27.3739		27.9534
DsRed	24.13	37.41	27.3		88.84	27.1612
DsRed	25.85	37.19	25.11		88.15	29.325
DNAJB14-ΔDUF	21.63	37.55	27.88		87.06	24.8449		0.8888	-0.17007
DNAJB14-ΔDUF	21.88	37.27	27.86		87.01	25.1465		0.899589	-0.152662
DNAJB14-ΔDUF	21.4	36.66	28.67		86.73	24.6743		0.882695	-0.180014
DsRed	22.45	36.2	29.99		88.64	25.3272		25.5397
DsRed	23.29	35.72	29.29		88.3	26.376
DsRed	22.22	34.57	32.39		89.18	24.9159
DNAJB14-ΔDUF	16.75	37.21	33.61		87.57	19.1276		0.748935	-0.417088
DNAJB14-ΔDUF	17.03	36.36	34.01		87.4	19.4851		0.762935	-0.390368
DNAJB14-ΔDUF	16.61	38.04	32.93		87.58	18.9655		0.74259	-0.429362
DsRed	24.47	31.21	33.07		88.75	27.5718		26.7674
DsRed	23.32	31.43	35.07		89.82	25.963
DNAJB14-Δshort	19.93	26.8	41.98		88.71	22.4665		0.839321	-0.252706
DNAJB14-Δshort	19.25	27.13	42.24		88.62	21.722		0.811507	-0.301325
DsRed	22.36	41.76	26.3		90.42	24.729		23.9776
DsRed	20.95	38.63	30.62		90.2	23.2262
DNAJB14-Δshort	22.41	36.45	32.25		91.11	24.5966		1.02582	0.0367739
DNAJB14-Δshort	21.03	35.13	34.91		91.07	23.0921		0.963071	-0.0542864

## Sheet: 4D
	4D

## Sheet: 4G
		FUS-R521H-YFP+
			Densitometry value RFP	Densitometry value FLAG		RFP/FLAG
									AV	ST
		DNAJB14-FL	9113.88	2433.6		3.74502		DNAJB14-FL	2.67164	0.929632
		DNAJB14-HPDmut1	5250.4	634.698		8.27228		DNAJB14-HPDmut1	7.14905	0.982457
		DNAJB14-short	167.364	15881		0.0105387		DNAJB14-short	0.0832458	0.0974695
		DNAJB14-△DUF	1896.38	5155.62		0.367827		DNAJB14-△DUF	0.904657	0.508617
		DNAJB14-FL	8294.17	3866.67		2.14504
		DNAJB14-HPDmut1	6912.52	1071.77		6.44963
		DNAJB14-short	2041.38	10522.5		0.194001
		DNAJB14-△DUF	5757.23	4173.86		1.37935
		DNAJB14-FL	8255.35	3885.13		2.12486
		DNAJB14-HPDmut1	7914.4	1176.82		6.72524
		DNAJB14-short	406.506	8993.91		0.0451979
		DNAJB14-△DUF	2466.03	2550.74		0.966791

## Sheet: 4H
		raw FACS percent				FACS percent - stdandardized to 100 percent				AGG+(chaperone)/AGG+(DsRed)	log2(AGG+(chaperone)/AGG+(DsRed))
		agg-plus	agg-minus	gfp-minus			agg-plus			agg-plus	agg-plus
	FUS-R521H+siControl+DsRed	22.15	33.5	31.58		87.23	25.3926			24.4177
	FUS-R521H+siControl+DsRed	20.51	33.13	33.85		87.49	23.4427										AVG	STE
	FUS-R521H+siControl+DNAJB14-FL	8.54	35.87	41.33		85.74	9.96035			0.407916	-1.29366					siControl+DNAJB14-FL	-1.17977	0.129223
	FUS-R521H+siControl+DNAJB14-FL	7.67	33.36	44.84		85.87	8.93211			0.365805	-1.45085					siDNAJB12+DNAJB14-FL	-0.56416	0.0470009
	FUS-R521H+siControl+DNAJB14-FL	7.99	34.45	44.43		86.87	9.19765			0.37668	-1.40859					CI	-0.1577
	FUS-R521H+siDNAJB12+DNAJB14-FL	15.09	39.45	29.5		84.04	17.9557			0.735359	-0.44348
	FUS-R521H+siDNAJB12+DNAJB14-FL	12.37	38.19	34.52		85.08	14.5393			0.59544	-0.747971
	FUS-R521H+siDNAJB12+DNAJB14-FL	14.1	38.53	30.75		83.38	16.9105			0.692553	-0.530003
	FUS-R521H+siControl+DsRed	18.87	36.21	29.51		84.59	22.3076			22.8224
	FUS-R521H+siControl+DsRed	19.65	35.72	28.83		84.2	23.3373
	FUS-R521H+siControl+DNAJB14-FL	10.77	49.51	22.72		83	12.9759			0.568559	-0.814618
	FUS-R521H+siControl+DNAJB14-FL	9.95	48.12	25.06		83.13	11.9692			0.524449	-0.931126
	FUS-R521H+siDNAJB12+DNAJB14-FL	13.74	44.66	23.88		82.28	16.6991			0.731695	-0.450685
	FUS-R521H+siDNAJB12+DNAJB14-FL	12.16	47.31	22.35		81.82	14.8619			0.651196	-0.618836
	FUS-R521H+siDNAJB12+DNAJB14-FL	12.4	45.67	23.94		82.01	15.1201			0.66251	-0.593985

## Sheet: 7D
	tile 1	tile 2	tile 3	tile 4	tile 5	tile 6		Cells per img01	Cells per img02	Cells per img03	Cells per img04	Cells per img06	Cells per img06			% AGG/ number of cells							TOTAL AVG		norm to AVG						average	STDev	STDerr
FUS-R521H-YFP+DNAJB14-FL	4	11	10	3	12	15		28	58	62	20	48	67		DNAJB14-FL	14.2857	18.9655	16.129	15	25	22.3881		27.5121	DNAJB14-FL	0.519252	0.689351	0.586252	0.545214	0.908691	0.813753	0.766325	0.152492	0.0440207					FUS-R521H-YFP + DNAJB14-FL	FUS-R521H-YFP + DNAJB14-short
FUS-R521H-YFP+DNAJB14-FL	18	29	30	25	21	17		78	148	112	101	91	71			23.0769	19.5946	26.7857	24.7525	23.0769	23.9437				0.838791	0.712217	0.973597	0.899694	0.838791	0.870295							mean	0.766325	1.23368
FUS-R521H-YFP+DNAJB14-short	20	25	45	29	39	52		60	88	118	104	127	151		DNAJB14-short	33.3333	28.4091	38.1356	27.8846	30.7087	34.4371			DNAJB14-short	1.21159	1.0326	1.38614	1.01354	1.11619	1.25171							stderr	0.0440207	0.0528829
FUS-R521H-YFP+DNAJB14-short	22	21	22	27	38	20		50	60	70	65	126	62			44	35	31.4286	41.5385	30.1587	32.2581				1.5993	1.27217	1.14235	1.50982	1.0962	1.1725	1.23368	0.183192	0.0528829
	tile 1	tile 2	tile 3	tile 4	tile 5	tile 6		Cells per img01	Cells per img02	Cells per img03	Cells per img04	Cells per img06	Cells per img06			% AGG/ number of cells							TOTAL AVG		norm to AVG						average	STDev	STDerr
FUS-R521H-YFP+DNAJB14-FL	2	6	6	5	10	5		9	54	39	37	62	33		DNAJB14-FL	22.2222	11.1111	15.3846	13.5135	16.129	15.1515		19.6291	DNAJB14-FL	1.13211	0.566054	0.783767	0.688444	0.821691	0.771892	0.87288	0.285289	0.0672433					FUS-R521H-YFP + DNAJB14-FL	FUS-R521H-YFP + DNAJB14-short
FUS-R521H-YFP+DNAJB14-FL	12	14	7	20	24	25		100	77	56	146	150	108			12	18.1818	12.5	13.6986	16	23.1481				0.611338	0.92627	0.636811	0.697875	0.815117	1.17928							mean	0.87288	1.12712
FUS-R521H-YFP+DNAJB14-FL	25	7	13	20	16	11		105	73	72	61	99	58			23.8095	9.58904	18.0556	32.7869	16.1616	18.9655				1.21297	0.488512	0.919837	1.67032	0.823351	0.966195							stderr	0.0672433	0.083909
FUS-R521H-YFP+DNAJB14-short	7	12	6	10	7	12		24	44	34	51	54	56		DNAJB14-short	29.1667	27.2727	17.6471	19.6078	12.963	21.4286			DNAJB14-short	1.48589	1.3894	0.899027	0.998918	0.660396	1.09168	1.12712	0.355996	0.083909
FUS-R521H-YFP+DNAJB14-short	25	18	5	7	22	11		95	53	32	52	90	86			26.3158	33.9623	15.625	13.4615	24.4444	12.7907				1.34065	1.7302	0.796013	0.685796	1.24532	0.65162
FUS-R521H-YFP+DNAJB14-short	15	14	9	26	13	15		52	69	35	75	70	97			28.8462	20.2899	25.7143	34.6667	18.5714	15.4639				1.46956	1.03366	1.31001	1.76609	0.946118	0.787807
	tile 1	tile 2	tile 3	tile 4				Cells per img01	Cells per img02	Cells per img03	Cells per img04					% AGG/ number of cells							TOTAL AVG		norm to AVG						average	STDev	STDerr	ttest pv
FUS-R521H-YFP+DNAJB14-FL	28	26	10	13				70	72	45	38				DNAJB14-FL	40	36.1111	22.2222	34.2105				26.1476	DNAJB14-FL	1.52978	1.38105	0.849876	1.30836			0.900543	0.281974	0.0463563	0.040095				FUS-R521H-YFP + DNAJB14-FL	FUS-R521H-YFP + DNAJB14-short
FUS-R521H-YFP+DNAJB14-FL	13	13	19	9				56	46	76	50					23.2143	28.2609	25	18						0.887817	1.08082	0.95611	0.6884									mean	0.900543	1.09946
FUS-R521H-YFP+DNAJB14-FL	17	17	21	15				89	78	68	59					19.1011	21.7949	30.8824	25.4237						0.730511	0.833532	1.18108	0.972316									stderr	0.0463563	0.0523513
FUS-R521H-YFP+DNAJB14-FL	10	13	15	8				61	80	62	52					16.3934	16.25	24.1935	15.3846						0.626958	0.621472	0.925268	0.588376
FUS-R521H-YFP+DNAJB14-FL	12	15	13					69	55	64						17.3913	27.2727	20.3125							0.66512	1.04303	0.77684	0
FUS-R521H-YFP+DNAJB14-FL	14	13	7	12				46	57	43	75					30.4348	22.807	16.2791	16						1.16396	0.872241	0.622584	0.611911
FUS-R521H-YFP+DNAJB14-FL	33	18	19	8				91	65	79	55					36.2637	27.6923	24.0506	14.5455						1.38689	1.05908	0.919802	0.556282
FUS-R521H-YFP+DNAJB14-FL	13	6	14					43	46	40						30.2326	13.0435	35							1.15623	0.49884	1.33855	0
FUS-R521H-YFP+DNAJB14-FL	22	28	12	17				73	102	69	80					30.137	27.451	17.3913	21.25						1.15257	1.04985	0.66512	0.812694
FUS-R521H-YFP+DNAJB14-FL	3	8	10					31	42	54						9.67742	19.0476	18.5185							0.370107	0.728465	0.70823	0
FUS-R521H-YFP+DNAJB14-short	18	14	20	23				65	65	71	99				DNAJB14-short	27.6923	21.5385	28.169	23.2323					DNAJB14-short	1.05908	0.823726	1.07731	0.888507			1.09946	0.31844	0.0523513
FUS-R521H-YFP+DNAJB14-short	13	17	26	10				54	64	83	38					24.0741	26.5625	31.3253	26.3158						0.920699	1.01587	1.19802	1.00643
FUS-R521H-YFP+DNAJB14-short	26	23	20	14				78	87	42	38					33.3333	26.4368	47.619	36.8421						1.27481	1.01106	1.82116	1.409
FUS-R521H-YFP+DNAJB14-short	20	12	16	10				68	77	76	40					29.4118	15.5844	21.0526	25						1.12484	0.596017	0.805146	0.95611
FUS-R521H-YFP+DNAJB14-short	25	20	8					66	51	40						37.8788	39.2157	20							1.44865	1.49978	0.764888	0
FUS-R521H-YFP+DNAJB14-short	21	13	17	17				40	45	47	49					52.5	28.8889	36.1702	34.6939						2.00783	1.10484	1.38331	1.32685
FUS-R521H-YFP+DNAJB14-short	15	13	21	22				76	53	71	69					19.7368	24.5283	29.5775	31.8841						0.754824	0.938071	1.13117	1.21939
FUS-R521H-YFP+DNAJB14-short	23	30	22	22				78	112	65	76					29.4872	26.7857	33.8462	28.9474						1.12772	1.0244	1.29443	1.10708
FUS-R521H-YFP+DNAJB14-short	12	13	9					41	34	33						29.2683	38.2353	27.2727							1.11935	1.46229	1.04303	0
FUS-R521H-YFP+DNAJB14-short	9	11	4					51	47	42						17.6471	23.4043	9.52381							0.674901	0.895082	0.364233	0

[truncated: 27 more sheets: S3A, S3B, S5A, S5G, S5H, S5K, S6A, S6C, S6D, S6E, S6F, S6G, S6M, S6P, S6Q, S6R, S7A, S7B, S7C, S8A …]
